# Supplementary material for: RNAi-Based Screening Identifies Kinases Interfering with Dioxin-Mediated Up-Regulation of CYP1A1 Activity
Source: PLoS One. 2011 Mar 29;6(3):e18261. doi: 10.1371/journal.pone.0018261 (PMC3066211; doi:10.1371/journal.pone.0018261)
Supplement: Table S1 — List of the individual z-scores for methylene blue data obtained from MCF-7 cells. (XLS) [file pone.0018261.s005.xls]

## Sheet: individual z-score Methylene B
plate	position	well	z-score	GeneID	wellAnno	finalWellAnno	raw_r1_ch1	raw_r2_ch1	raw_r3_ch1	median_ch1	average_ch1	raw/PlateMedian_r1_ch1	raw/PlateMedian_r2_ch1	raw/PlateMedian_r3_ch1	normalized_r1_ch1	normalized_r2_ch1	normalized_r3_ch1
13	69	F09	3.29	PKN3_1	sample	sample	0.2	0.2	0.2	0.2	0.2	0.125	0.0645	0.0889	0.105	0.057	0.068
13	80	G08	3.29	TLK1_1	sample	sample	0.2	0.2	0.2	0.2	0.2	0.125	0.0645	0.0889	0.105	0.057	0.068
17	39	D03	3.24	PKD2L1_1	sample	sample	0.2	0.2	0.3	0.2	0.233333333333333	0.19	0.0741	0.136	0.1	0.057	0.098
2	31	C07	3.24	PRKACG_1	sample	sample	0.1	0.3	0.3	0.3	0.233333333333333	0.0588	0.158	0.111	0.05	0.109	0.087
9	87	H03	3.23	CLK2_1	sample	sample	0.2	0.4	0.2	0.2	0.266666666666667	0.0909	0.16	0.0714	0.069	0.133	0.056
15	52	E04	3.19	DGKZ_1	sample	sample	0.2	0.3	0.3	0.3	0.266666666666667	0.235	0.13	0.167	0.114	0.087	0.09
7	28	C04	3.19	PLK3_1	sample	sample	0.2	0.4	0.3	0.3	0.3	0.093	0.154	0.111	0.08	0.129	0.078
10	39	D03	3.18	NAALADL1_1	sample	sample	0.2	0.4	0.2	0.2	0.266666666666667	0.111	0.148	0.08	0.098	0.131	0.066
25	89	H05	3.17	NUAK2_1	sample	sample	0.2	0.2	0.4	0.2	0.266666666666667	0.0952	0.138	0.148	0.082	0.1	0.113
25	82	G10	3.17	TEX14_1	sample	sample	0.3	0.2	0.3	0.3	0.266666666666667	0.143	0.138	0.111	0.122	0.1	0.085
30	50	E02	3.16	RIPK1_1	sample	sample	0.3	0.2	0.3	0.3	0.266666666666667	0.15	0.133	0.133	0.136	0.078	0.098
8	20	B08	3.16	DYRK1B_1	sample	sample	0.2	0.3	0.4	0.3	0.3	0.0952	0.13	0.154	0.083	0.103	0.114
5	80	G08	3.15	CDK7_1	sample	sample	0.3	0.3	0.3	0.3	0.3	0.136	0.143	0.107	0.12	0.105	0.091
4	23	B11	3.15	DYRK3_1	sample	sample	0.2	0.3	0.3	0.3	0.266666666666667	0.1	0.182	0.14	0.1	0.115	0.098
12	90	H06	3.15	MAP3K12_1	sample	sample	0.3	0.3	0.2	0.3	0.266666666666667	0.25	0.13	0.167	0.176	0.088	0.068
7	41	D05	3.14	ALK_1	sample	sample	0.3	0.3	0.4	0.3	0.333333333333333	0.14	0.115	0.148	0.12	0.097	0.104
15	45	D09	3.14	CARKL_1	sample	sample	0.2	0.3	0.4	0.3	0.3	0.235	0.13	0.222	0.114	0.087	0.119
13	26	C02	3.14	TTBK2_1	sample	sample	0.2	0.4	0.3	0.3	0.3	0.125	0.129	0.133	0.105	0.114	0.102
6	7	A07	3.14	CSNK1G2_1	sample	sample	0.3	0.3	0.4	0.3	0.333333333333333	0.136	0.115	0.143	0.107	0.107	0.108
6	59	E11	3.13	PIK3R3_1	sample	sample	0.3	0.4	0.3	0.3	0.333333333333333	0.136	0.154	0.107	0.107	0.143	0.081
2	43	D07	3.12	PRKAG1_1	sample	sample	0.2	0.4	0.3	0.3	0.3	0.118	0.211	0.111	0.1	0.145	0.087
8	46	D10	3.11	PRKX_1	sample	sample	0.2	0.3	0.5	0.3	0.333333333333333	0.0952	0.13	0.192	0.083	0.103	0.143
8	90	H06	3.11	ILK_1	sample	sample	0.3	0.3	0.4	0.3	0.333333333333333	0.143	0.13	0.154	0.125	0.103	0.114
5	29	C05	3.1	MARVELD3_1	sample	sample	0.3	0.4	0.3	0.3	0.333333333333333	0.136	0.19	0.107	0.12	0.14	0.091
9	18	B06	3.09	EPHA5_1	sample	sample	0.3	0.4	0.4	0.4	0.366666666666667	0.136	0.16	0.143	0.103	0.133	0.111
4	50	E02	3.09	NME1_1	sample	sample	0.2	0.4	0.3	0.3	0.3	0.1	0.242	0.14	0.1	0.154	0.098
22	68	F08	3.08	DYRK1A_1	sample	sample	0.2	0.3	0.4	0.3	0.3	0.148	0.273	0.242	0.087	0.143	0.121
27	53	E05	3.08	ALPK3_1	sample	sample	0.3	0.2	0.5	0.3	0.333333333333333	0.187	0.174	0.2	0.122	0.085	0.149
25	8	A08	3.07	EPHB3_1	sample	sample	0.3	0.2	0.5	0.3	0.333333333333333	0.143	0.138	0.185	0.122	0.1	0.141
24	20	B08	3.06	TYRO3_1	sample	sample	0.3	0.2	0.5	0.3	0.333333333333333	0.15	0.111	0.161	0.133	0.095	0.145
21	56	E08	3.06	NEK9_1	sample	sample	0.3	0.2	0.4	0.3	0.3	0.158	0.118	0.148	0.13	0.093	0.151
15	35	C11	3.05	RPS6KA6_1	sample	sample	0.2	0.5	0.4	0.4	0.366666666666667	0.235	0.217	0.222	0.114	0.145	0.119
5	23	B11	3.04	DYRK3_1	sample	sample	0.3	0.4	0.4	0.4	0.366666666666667	0.136	0.19	0.143	0.12	0.14	0.121
19	29	C05	3.03	RAB38_1	sample	sample	0.4	0.3	0.4	0.4	0.366666666666667	0.19	0.194	0.154	0.163	0.13	0.105
12	89	H05	3.02	PIK3CB_1	sample	sample	0.2	0.6	0.3	0.3	0.366666666666667	0.167	0.261	0.25	0.118	0.176	0.102
18	38	D02	3.02	STK38L_1	sample	sample	0.3	0.5	0.3	0.3	0.366666666666667	0.214	0.172	0.13	0.162	0.149	0.095
9	53	E05	3	BCR_1	sample	sample	0.4	0.5	0.4	0.4	0.433333333333333	0.182	0.2	0.143	0.138	0.167	0.111
9	41	D05	2.99	ALK_1	sample	sample	0.3	0.5	0.5	0.5	0.433333333333333	0.136	0.2	0.179	0.103	0.167	0.139
18	3	A03	2.98	MINK1_1	sample	sample	0.2	0.5	0.5	0.5	0.4	0.143	0.172	0.217	0.108	0.149	0.159
27	68	F08	2.98	STK10_1	sample	sample	0.4	0.2	0.6	0.4	0.4	0.25	0.174	0.24	0.163	0.085	0.179
28	38	D02	2.97	ULK1_1	sample	sample	0.6	0.2	0.4	0.4	0.4	0.293	0.105	0.145	0.25	0.08	0.123
4	16	B04	2.97	EPHA10_1	sample	sample	0.3	0.4	0.4	0.4	0.366666666666667	0.15	0.242	0.186	0.15	0.154	0.131
26	83	G11	2.97	CDK9_1	sample	sample	0.3	0.3	0.5	0.3	0.366666666666667	0.15	0.162	0.172	0.15	0.13	0.154
12	17	B05	2.95	CDC42BPB_1	sample	sample	0.3	0.6	0.3	0.3	0.4	0.25	0.261	0.25	0.176	0.176	0.102
12	63	F03	2.95	ITK_1	sample	sample	0.3	0.6	0.3	0.3	0.4	0.25	0.261	0.25	0.176	0.176	0.102
5	87	H03	2.95	NPR1_1	sample	sample	0.4	0.3	0.6	0.4	0.433333333333333	0.182	0.143	0.214	0.16	0.105	0.182
9	5	A05	2.94	AURKB_1	sample	sample	0.3	0.6	0.5	0.5	0.466666666666667	0.136	0.24	0.179	0.103	0.2	0.139
12	30	C06	2.94	PKN2_1	sample	sample	0.3	0.5	0.4	0.4	0.4	0.25	0.217	0.333	0.176	0.147	0.136
15	95	H11	2.92	AAK1_1	sample	sample	0.3	0.5	0.5	0.5	0.433333333333333	0.353	0.217	0.278	0.171	0.145	0.149
23	23	B11	2.91	RAPGEF4_1	sample	sample	0.3	0.3	0.7	0.3	0.433333333333333	0.167	0.187	0.241	0.143	0.13	0.189
27	57	E09	2.91	BMP2K_1	sample	sample	0.2	0.3	0.8	0.3	0.433333333333333	0.125	0.261	0.32	0.082	0.128	0.239
4	42	D06	2.91	CAMK2D_1	sample	sample	0.4	0.4	0.4	0.4	0.4	0.2	0.242	0.186	0.2	0.154	0.131
11	69	F09	2.9	MAP2K7_1	sample	sample	0.3	0.7	0.4	0.4	0.466666666666667	0.176	0.241	0.154	0.154	0.212	0.114
22	5	A05	2.9	PTK2B_1	sample	sample	0.3	0.4	0.5	0.4	0.4	0.222	0.364	0.303	0.13	0.19	0.152
17	53	E05	2.89	UCK2_1	sample	sample	0.3	0.7	0.4	0.4	0.466666666666667	0.286	0.259	0.182	0.15	0.2	0.131
25	9	A09	2.89	STK3_1	sample	sample	0.3	0.3	0.7	0.3	0.433333333333333	0.143	0.207	0.259	0.122	0.15	0.197
15	82	G10	2.88	PKD2L2_1	sample	sample	0.3	0.6	0.5	0.5	0.466666666666667	0.353	0.261	0.278	0.171	0.174	0.149
12	55	E07	2.88	ALPK2_1	sample	sample	0.4	0.6	0.3	0.4	0.433333333333333	0.333	0.261	0.25	0.235	0.176	0.102
30	15	B03	2.87	MOS_1	sample	sample	0.4	0.3	0.6	0.4	0.433333333333333	0.2	0.2	0.267	0.182	0.118	0.197
21	46	D10	2.87	PRKACA_1	sample	sample	0.5	0.3	0.4	0.4	0.4	0.263	0.176	0.148	0.217	0.14	0.151
11	71	F11	2.85	SGK2_1	sample	sample	0.3	0.7	0.5	0.5	0.5	0.176	0.241	0.192	0.154	0.212	0.143
4	11	A11	2.85	PIP5K1B_1	sample	sample	0.3	0.5	0.5	0.5	0.433333333333333	0.15	0.303	0.233	0.15	0.192	0.164
6	26	C02	2.84	JAK3_1	sample	sample	0.5	0.5	0.6	0.5	0.533333333333333	0.227	0.192	0.214	0.179	0.179	0.162
4	65	F05	2.84	ZAP70_1	sample	sample	0.5	0.5	0.3	0.5	0.433333333333333	0.25	0.303	0.14	0.25	0.192	0.098
5	45	D09	2.84	CSNK2A1_1	sample	sample	0.4	0.4	0.7	0.4	0.5	0.182	0.19	0.25	0.16	0.14	0.212
15	8	A08	2.83	STK38_1	sample	sample	0.3	0.6	0.6	0.6	0.5	0.353	0.261	0.333	0.171	0.174	0.179
23	15	B03	2.82	CDK8_1	sample	sample	0.3	0.3	0.9	0.3	0.5	0.167	0.187	0.31	0.143	0.13	0.243
23	62	F02	2.82	AURKC_1	sample	sample	0.5	0.2	0.8	0.5	0.5	0.278	0.125	0.276	0.238	0.087	0.216
22	86	H02	2.82	ACVR2B_1	sample	sample	0.4	0.3	0.7	0.4	0.466666666666667	0.296	0.273	0.424	0.174	0.143	0.212
23	28	C04	2.81	STK24_1	sample	sample	0.4	0.3	0.8	0.4	0.5	0.222	0.187	0.276	0.19	0.13	0.216
27	55	E07	2.81	CKMT2_1	sample	sample	0.3	0.3	0.9	0.3	0.5	0.187	0.261	0.36	0.122	0.128	0.269
11	23	B11	2.8	DGKH_1	sample	sample	0.3	0.8	0.5	0.5	0.533333333333333	0.176	0.276	0.192	0.154	0.242	0.143
24	14	B02	2.8	STK11_1	sample	sample	0.4	0.2	0.9	0.4	0.5	0.2	0.111	0.29	0.178	0.095	0.261
8	10	A10	2.8	PIP5K2A_1	sample	sample	0.5	0.4	0.7	0.5	0.533333333333333	0.238	0.174	0.269	0.208	0.138	0.2
7	89	H05	2.8	CSNK1G3_1	sample	sample	0.6	0.5	0.6	0.6	0.566666666666667	0.279	0.192	0.222	0.24	0.161	0.156
8	29	C05	2.8	ACVR1B_1	sample	sample	0.5	0.5	0.6	0.5	0.533333333333333	0.238	0.217	0.231	0.208	0.172	0.171
6	21	B09	2.79	CSNK1A1_1	sample	sample	0.6	0.5	0.6	0.6	0.566666666666667	0.273	0.192	0.214	0.214	0.179	0.162
20	53	E05	2.79	HIPK2_1	sample	sample	0.5	0.3	0.6	0.5	0.466666666666667	0.256	0.187	0.231	0.222	0.14	0.194
22	43	D07	2.79	TNK2_1	sample	sample	0.5	0.4	0.5	0.5	0.466666666666667	0.37	0.364	0.303	0.217	0.19	0.152
22	59	E11	2.79	STK39_1	sample	sample	0.5	0.4	0.5	0.5	0.466666666666667	0.37	0.364	0.303	0.217	0.19	0.152
22	78	G06	2.79	EPHA3_1	sample	sample	0.6	0.4	0.4	0.4	0.466666666666667	0.444	0.364	0.242	0.261	0.19	0.121
4	82	G10	2.79	CDC7_1	sample	sample	0.5	0.4	0.5	0.5	0.466666666666667	0.25	0.242	0.233	0.25	0.154	0.164
4	45	D09	2.78	CSNK2A1_1	sample	sample	0.5	0.5	0.4	0.5	0.466666666666667	0.25	0.303	0.186	0.25	0.192	0.131
15	38	D02	2.78	STK32C_1	sample	sample	0.3	0.7	0.6	0.6	0.533333333333333	0.353	0.304	0.333	0.171	0.203	0.179
13	81	G09	2.78	NRBP1_1	sample	sample	0.4	0.9	0.3	0.4	0.533333333333333	0.25	0.29	0.133	0.211	0.257	0.102
19	41	D05	2.76	MPP5_1	sample	sample	0.4	0.3	1	0.4	0.566666666666667	0.19	0.194	0.385	0.163	0.13	0.263
22	81	G09	2.76	ADCK5_1	sample	sample	0.7	0.3	0.5	0.5	0.5	0.519	0.273	0.303	0.304	0.143	0.152
8	71	F11	2.75	FER_1	sample	sample	0.4	0.4	0.9	0.4	0.566666666666667	0.19	0.174	0.346	0.167	0.138	0.257
9	86	H02	2.75	DYRK4_1	sample	sample	0.5	0.7	0.6	0.6	0.6	0.227	0.28	0.214	0.172	0.233	0.167
23	94	H10	2.75	WNK2_1	sample	sample	0.3	0.4	0.9	0.4	0.533333333333333	0.167	0.25	0.31	0.143	0.174	0.243
28	74	G02	2.75	EPHA2_1	sample	sample	0.4	0.3	0.9	0.4	0.533333333333333	0.195	0.158	0.327	0.167	0.12	0.277
25	74	G02	2.75	VRK3_1	sample	sample	0.4	0.3	0.9	0.4	0.533333333333333	0.19	0.207	0.333	0.163	0.15	0.254
2	66	F06	2.74	PIK3C3_1	sample	sample	0.4	0.4	0.8	0.4	0.533333333333333	0.235	0.211	0.296	0.2	0.145	0.232
27	41	D05	2.74	SCYL1_1	sample	sample	0.4	0.4	0.8	0.4	0.533333333333333	0.25	0.348	0.32	0.163	0.17	0.239
27	81	G09	2.74	FLJ30698 _1	sample	sample	0.4	0.4	0.8	0.4	0.533333333333333	0.25	0.348	0.32	0.163	0.17	0.239
22	20	B08	2.74	TYRO3_1	sample	sample	0.5	0.4	0.6	0.5	0.5	0.37	0.364	0.364	0.217	0.19	0.182
22	62	F02	2.74	AURKC_1	sample	sample	0.5	0.4	0.6	0.5	0.5	0.37	0.364	0.364	0.217	0.19	0.182
12	59	E11	2.74	SKP1A_1	sample	sample	0.4	0.9	0.3	0.4	0.533333333333333	0.333	0.391	0.25	0.235	0.265	0.102
15	64	F04	2.73	PRKAR1A_1	sample	sample	0.3	0.8	0.6	0.6	0.566666666666667	0.353	0.348	0.333	0.171	0.232	0.179
24	92	H08	2.73	GRK7_1	sample	sample	0.3	0.3	1	0.3	0.533333333333333	0.15	0.167	0.323	0.133	0.143	0.29
13	23	B11	2.73	TJP3_1	sample	sample	0.5	0.6	0.5	0.5	0.533333333333333	0.312	0.194	0.222	0.263	0.171	0.169
24	58	E10	2.73	PIP5K3_1	sample	sample	0.4	0.3	0.9	0.4	0.533333333333333	0.2	0.167	0.29	0.178	0.143	0.261
27	56	E08	2.72	BCKDK_1	sample	sample	0.3	0.5	0.8	0.5	0.533333333333333	0.187	0.435	0.32	0.122	0.213	0.239
9	66	F06	2.72	EPHB6_1	sample	sample	0.7	0.6	0.6	0.6	0.633333333333333	0.318	0.24	0.214	0.241	0.2	0.167
22	21	B09	2.72	MAP3K7_1	sample	sample	0.4	0.5	0.6	0.5	0.5	0.296	0.455	0.364	0.174	0.238	0.182
25	38	D02	2.71	PASK_1	sample	sample	0.4	0.4	0.8	0.4	0.533333333333333	0.19	0.276	0.296	0.163	0.2	0.225
15	21	B09	2.71	RPS6KC1_1	sample	sample	0.2	0.9	0.7	0.7	0.6	0.235	0.391	0.389	0.114	0.261	0.209
27	5	A05	2.7	SCYL2_1	sample	sample	0.3	0.3	1.1	0.3	0.566666666666667	0.187	0.261	0.44	0.122	0.128	0.328
7	59	E11	2.7	EPHA1_1	sample	sample	0.4	0.8	0.7	0.7	0.633333333333333	0.186	0.308	0.259	0.16	0.258	0.182
24	46	D10	2.7	PHKB_1	sample	sample	0.4	0.4	0.8	0.4	0.533333333333333	0.2	0.222	0.258	0.178	0.19	0.232
30	77	G05	2.7	FLJ23356_1	sample	sample	0.8	0.3	0.5	0.5	0.533333333333333	0.4	0.2	0.222	0.364	0.118	0.164
8	43	D07	2.7	RPS6KA3_1	sample	sample	0.3	0.6	0.9	0.6	0.6	0.143	0.261	0.346	0.125	0.207	0.257
27	89	H05	2.69	NUAK2_1	sample	sample	0.4	0.4	0.9	0.4	0.566666666666667	0.25	0.348	0.36	0.163	0.17	0.269
10	54	E06	2.69	PRKG1_1	sample	sample	0.3	0.8	0.6	0.6	0.566666666666667	0.167	0.296	0.24	0.146	0.262	0.197
17	66	F06	2.68	ETNK1_1	sample	sample	0.3	0.8	0.7	0.7	0.6	0.286	0.296	0.318	0.15	0.229	0.23
29	86	H02	2.68	TK2_1	sample	sample	0.4	0.5	0.8	0.5	0.566666666666667	0.229	0.263	0.302	0.163	0.204	0.242
3	94	H10	2.68	CDKL5_1	sample	sample	0.4	0.4	1.2	0.4	0.666666666666667	0.174	0.205	0.387	0.157	0.151	0.296
23	82	G10	2.68	MAP3K2_1	sample	sample	0.5	0.4	0.8	0.5	0.566666666666667	0.278	0.25	0.276	0.238	0.174	0.216
26	11	A11	2.67	WNK4_1	sample	sample	0.4	0.4	0.8	0.4	0.533333333333333	0.2	0.216	0.276	0.2	0.174	0.246
16	11	A11	2.67	MYO3A_1	sample	sample	0.2	0.7	0.8	0.7	0.566666666666667	0.125	0.233	0.364	0.111	0.203	0.286
4	29	C05	2.67	MARVELD3_1	sample	sample	0.5	0.5	0.6	0.5	0.533333333333333	0.25	0.303	0.279	0.25	0.192	0.197
18	26	C02	2.67	MAST1_1	sample	sample	0.3	0.9	0.6	0.6	0.6	0.214	0.31	0.261	0.162	0.269	0.19
20	27	C03	2.66	GSK3A_1	sample	sample	0.4	0.4	0.8	0.4	0.533333333333333	0.205	0.25	0.308	0.178	0.186	0.258
15	53	E05	2.66	WEE2_1	sample	sample	0.2	1	0.7	0.7	0.633333333333333	0.235	0.435	0.389	0.114	0.29	0.209
6	9	A09	2.66	CKM_1	sample	sample	0.9	0.5	0.6	0.6	0.666666666666667	0.409	0.192	0.214	0.321	0.179	0.162
21	39	D03	2.66	CABC1_1	sample	sample	0.4	0.4	0.7	0.4	0.5	0.211	0.235	0.259	0.174	0.186	0.264
27	44	D08	2.65	LATS1_1	sample	sample	0.6	0.3	0.9	0.6	0.6	0.375	0.261	0.36	0.245	0.128	0.269
27	18	B06	2.65	MPP4_1	sample	sample	0.4	0.3	1.1	0.4	0.6	0.25	0.261	0.44	0.163	0.128	0.328
16	46	D10	2.65	MAP2K5_1	sample	sample	0.3	1	0.5	0.5	0.6	0.187	0.333	0.227	0.167	0.29	0.179
6	82	G10	2.63	CDC7_1	sample	sample	0.5	0.7	0.8	0.7	0.666666666666667	0.227	0.269	0.286	0.179	0.25	0.216
25	30	C06	2.62	MGC16169_1	sample	sample	0.4	0.4	1	0.4	0.6	0.19	0.276	0.37	0.163	0.2	0.282
21	22	B10	2.61	PFKL_1	sample	sample	0.6	0.4	0.6	0.6	0.533333333333333	0.316	0.235	0.222	0.261	0.186	0.226
17	27	C03	2.61	TRIM33_1	sample	sample	0.3	0.7	0.9	0.7	0.633333333333333	0.286	0.259	0.409	0.15	0.2	0.295
4	46	D10	2.61	WEE1_1	sample	sample	0.5	0.5	0.7	0.5	0.566666666666667	0.25	0.303	0.326	0.25	0.192	0.23
4	8	A08	2.61	ACVR2A_1	sample	sample	0.5	0.6	0.6	0.6	0.566666666666667	0.25	0.364	0.279	0.25	0.231	0.197
3	78	G06	2.6	PIM1_1	sample	sample	0.5	0.3	1.4	0.5	0.733333333333333	0.217	0.154	0.452	0.196	0.113	0.346
4	77	G05	2.6	ACVR1_1	sample	sample	0.7	0.4	0.6	0.6	0.566666666666667	0.35	0.242	0.279	0.35	0.154	0.197
4	94	H10	2.6	NME5_1	sample	sample	0.7	0.5	0.5	0.5	0.566666666666667	0.35	0.303	0.233	0.35	0.192	0.164
18	52	E04	2.6	TAF9_1	sample	sample	0.3	0.7	0.9	0.7	0.633333333333333	0.214	0.241	0.391	0.162	0.209	0.286
7	5	A05	2.6	AURKB_1	sample	sample	0.8	0.7	0.6	0.7	0.7	0.372	0.269	0.222	0.32	0.226	0.156
7	21	B09	2.59	CDK5_1	sample	sample	0.6	0.9	0.6	0.6	0.7	0.279	0.346	0.222	0.24	0.29	0.156
6	35	C11	2.59	CDC42BPA_1	sample	sample	0.6	0.7	0.8	0.7	0.7	0.273	0.269	0.286	0.214	0.25	0.216
27	10	A10	2.58	MELK_1	sample	sample	0.6	0.4	0.9	0.6	0.633333333333333	0.375	0.348	0.36	0.245	0.17	0.269
27	95	H11	2.58	IKBKB_1	sample	sample	0.6	0.4	0.9	0.6	0.633333333333333	0.375	0.348	0.36	0.245	0.17	0.269
27	8	A08	2.58	EPHB3_1	sample	sample	0.4	0.4	1.1	0.4	0.633333333333333	0.25	0.348	0.44	0.163	0.17	0.328
12	20	B08	2.58	PIK4CA_1	sample	sample	0.4	1.1	0.4	0.4	0.633333333333333	0.333	0.478	0.333	0.235	0.324	0.136
12	52	E04	2.58	SPEG_1	sample	sample	0.4	1.1	0.4	0.4	0.633333333333333	0.333	0.478	0.333	0.235	0.324	0.136
17	77	G05	2.58	IHPK2_1	sample	sample	0.5	1	0.5	0.5	0.666666666666667	0.476	0.37	0.227	0.25	0.286	0.164
26	52	E04	2.57	ZAK_1	sample	sample	0.5	0.3	1	0.5	0.6	0.25	0.162	0.345	0.25	0.13	0.308
3	14	B02	2.56	KIAA1639 _1	sample	sample	0.7	0.5	1	0.7	0.733333333333333	0.304	0.256	0.323	0.275	0.189	0.247
3	62	F02	2.55	BTK_1	sample	sample	0.4	0.4	1.5	0.4	0.766666666666667	0.174	0.205	0.484	0.157	0.151	0.37
27	58	E10	2.53	TAOK3_1	sample	sample	0.6	0.4	1	0.6	0.666666666666667	0.375	0.348	0.4	0.245	0.17	0.299
17	23	B11	2.53	EPHB2_1	sample	sample	0.3	1	0.8	0.8	0.7	0.286	0.37	0.364	0.15	0.286	0.262
8	11	A11	2.53	MAP3K8_1	sample	sample	0.8	0.7	0.6	0.7	0.7	0.381	0.304	0.231	0.333	0.241	0.171
10	40	D04	2.53	PRKD3_1	sample	sample	0.3	1	0.7	0.7	0.666666666666667	0.167	0.37	0.28	0.146	0.328	0.23
15	58	E10	2.52	HSPB8_1	sample	sample	0.2	1.3	0.7	0.7	0.733333333333333	0.235	0.565	0.389	0.114	0.377	0.209
22	71	F11	2.52	TBK1_1	sample	sample	0.7	0.4	0.8	0.7	0.633333333333333	0.519	0.364	0.485	0.304	0.19	0.242
10	34	C10	2.52	TCEB3C_1	sample	sample	0.3	0.9	0.8	0.8	0.666666666666667	0.167	0.333	0.32	0.146	0.295	0.262
25	86	H02	2.52	PFKFB2_1	sample	sample	0.5	0.4	1.1	0.5	0.666666666666667	0.238	0.276	0.407	0.204	0.2	0.31
10	44	D08	2.52	SRMS_1	sample	sample	0.2	0.7	1.1	0.7	0.666666666666667	0.111	0.259	0.44	0.098	0.23	0.361
1	92	H08	2.51	MAPK11_1	sample	sample	0.3	0.7	1.2	0.7	0.733333333333333	0.158	0.333	0.414	0.12	0.275	0.304
15	30	C06	2.51	FASTK_1	sample	sample	0.4	0.9	0.8	0.8	0.7	0.471	0.391	0.444	0.229	0.261	0.239
17	19	B07	2.51	RBKS_1	sample	sample	0.3	1.3	0.6	0.6	0.733333333333333	0.286	0.481	0.273	0.15	0.371	0.197
12	56	E08	2.5	LOC91461_1	sample	sample	0.3	1.3	0.5	0.5	0.7	0.25	0.565	0.417	0.176	0.382	0.169
19	5	A05	2.5	TRIB2_1	sample	sample	0.5	0.4	1.3	0.5	0.733333333333333	0.238	0.258	0.5	0.204	0.174	0.342
22	54	E06	2.5	XYLB_1	sample	sample	0.7	0.5	0.7	0.7	0.633333333333333	0.519	0.455	0.424	0.304	0.238	0.212
12	7	A07	2.5	STK25_1	sample	sample	0.5	1	0.5	0.5	0.666666666666667	0.417	0.435	0.417	0.294	0.294	0.169
4	69	F09	2.49	DGUOK_1	sample	sample	0.4	0.7	0.8	0.7	0.633333333333333	0.2	0.424	0.372	0.2	0.269	0.262
15	59	E11	2.48	HUNK_1	sample	sample	0.4	1.2	0.6	0.6	0.733333333333333	0.471	0.522	0.333	0.229	0.348	0.179
22	34	C10	2.48	AK3L1_1	sample	sample	0.7	0.6	0.6	0.6	0.633333333333333	0.519	0.545	0.364	0.304	0.286	0.182
22	53	E05	2.48	PCK2_1	sample	sample	0.7	0.6	0.6	0.6	0.633333333333333	0.519	0.545	0.364	0.304	0.286	0.182
6	83	G11	2.46	CAMK1_1	sample	sample	0.6	1	0.7	0.7	0.766666666666667	0.273	0.385	0.25	0.214	0.357	0.189
13	19	B07	2.46	PRKDC_1	sample	sample	0.6	0.8	0.7	0.7	0.7	0.375	0.258	0.311	0.316	0.229	0.237
18	29	C05	2.45	MAGI1_1	sample	sample	0.3	1	0.9	0.9	0.733333333333333	0.214	0.345	0.391	0.162	0.299	0.286
21	57	E09	2.44	KDR_1	sample	sample	0.4	0.6	0.8	0.6	0.6	0.211	0.353	0.296	0.174	0.279	0.302
16	93	H09	2.44	DCAMKL3_1	sample	sample	0.4	1.3	0.5	0.5	0.733333333333333	0.25	0.433	0.227	0.222	0.377	0.179
26	71	F11	2.44	GUCY2D_1	sample	sample	0.5	0.5	1	0.5	0.666666666666667	0.25	0.27	0.345	0.25	0.217	0.308
24	86	H02	2.42	ACVR2B_1	sample	sample	0.4	0.5	1.2	0.5	0.7	0.2	0.278	0.387	0.178	0.238	0.348
18	5	A05	2.41	ITPKB_1	sample	sample	0.3	1.2	0.8	0.8	0.766666666666667	0.214	0.414	0.348	0.162	0.358	0.254
1	23	B11	2.41	TEC_1	sample	sample	0.5	0.7	1.2	0.7	0.8	0.263	0.333	0.414	0.2	0.275	0.304
7	63	F03	2.41	TNK1_1	sample	sample	0.7	0.9	0.9	0.9	0.833333333333333	0.326	0.346	0.333	0.28	0.29	0.234
21	82	G10	2.41	PRKD1_1	sample	sample	0.6	0.5	0.8	0.6	0.633333333333333	0.316	0.294	0.296	0.261	0.233	0.302
10	32	C08	2.41	BRD4_1	sample	sample	0.4	1	0.8	0.8	0.733333333333333	0.222	0.37	0.32	0.195	0.328	0.262
29	40	D04	2.4	INSRR_1	sample	sample	0.5	0.6	1.1	0.6	0.733333333333333	0.286	0.316	0.415	0.204	0.245	0.333
19	76	G04	2.4	RNASEL_1	sample	sample	0.6	0.6	1.1	0.6	0.766666666666667	0.286	0.387	0.423	0.245	0.261	0.289
14	20	B08	2.4	BRD3_1	sample	sample	0.4	0.9	0.9	0.9	0.733333333333333	0.235	0.29	0.375	0.229	0.257	0.305
7	46	D10	2.4	PRKX_1	sample	sample	0.6	1.1	0.8	0.8	0.833333333333333	0.279	0.423	0.296	0.24	0.355	0.208
20	45	D09	2.4	HK3_1	sample	sample	0.6	0.6	0.8	0.6	0.666666666666667	0.308	0.375	0.308	0.267	0.279	0.258
27	71	F11	2.4	GUCY2D_1	sample	sample	0.6	0.6	1	0.6	0.733333333333333	0.375	0.522	0.4	0.245	0.255	0.299
11	8	A08	2.4	IHPK3_1	sample	sample	0.7	0.9	0.7	0.7	0.766666666666667	0.412	0.31	0.269	0.359	0.273	0.2
22	31	C07	2.39	SGK_1	sample	sample	0.8	0.5	0.8	0.8	0.7	0.593	0.455	0.485	0.348	0.238	0.242
23	74	G02	2.39	PAPSS2_1	sample	sample	0.4	0.5	1.4	0.5	0.766666666666667	0.222	0.312	0.483	0.19	0.217	0.378
8	23	B11	2.38	CRKL_1	sample	sample	1	0.6	0.8	0.8	0.8	0.476	0.261	0.308	0.417	0.207	0.229
23	27	C03	2.37	CHUK_1	sample	sample	0.5	0.5	1.3	0.5	0.766666666666667	0.278	0.312	0.448	0.238	0.217	0.351
23	87	H03	2.37	TJP1_1	sample	sample	0.5	0.5	1.3	0.5	0.766666666666667	0.278	0.312	0.448	0.238	0.217	0.351
22	42	D06	2.37	NME4_1	sample	sample	0.7	0.6	0.8	0.7	0.7	0.519	0.545	0.485	0.304	0.286	0.242
17	54	E06	2.37	RFK_1	sample	sample	0.4	1.1	0.9	0.9	0.8	0.381	0.407	0.409	0.2	0.314	0.295
11	92	H08	2.37	MAPK15_1	sample	sample	0.3	1.5	0.7	0.7	0.833333333333333	0.176	0.517	0.269	0.154	0.455	0.2
4	52	E04	2.37	CDKL4_1	sample	sample	0.8	0.5	0.8	0.8	0.7	0.4	0.303	0.372	0.4	0.192	0.262
15	4	A04	2.36	NRK_1	sample	sample	0.4	0.9	1.1	0.9	0.8	0.471	0.391	0.611	0.229	0.261	0.328
30	5	A05	2.35	PRKY_1	sample	sample	0.5	0.5	1.2	0.5	0.733333333333333	0.25	0.333	0.533	0.227	0.196	0.393
17	38	D02	2.34	STK38L_1	sample	sample	0.4	1.4	0.7	0.7	0.833333333333333	0.381	0.519	0.318	0.2	0.4	0.23
24	34	C10	2.34	AK3L1_1	sample	sample	0.6	0.6	1	0.6	0.733333333333333	0.3	0.333	0.323	0.267	0.286	0.29
20	8	A08	2.33	KIAA1804_1	sample	sample	0.5	0.7	0.9	0.7	0.7	0.256	0.437	0.346	0.222	0.326	0.29
18	62	F02	2.33	MAST2_1	sample	sample	0.3	1.5	0.7	0.7	0.833333333333333	0.214	0.517	0.304	0.162	0.448	0.222
5	17	B05	2.32	ALDH18A1_1	sample	sample	1	0.4	1.1	1	0.833333333333333	0.455	0.19	0.393	0.4	0.14	0.333
21	69	F09	2.32	MAP3K11_1	sample	sample	0.5	0.6	0.9	0.6	0.666666666666667	0.263	0.353	0.333	0.217	0.279	0.34
15	92	H08	2.31	PFTK1_1	sample	sample	0.4	1	1.1	1	0.833333333333333	0.471	0.435	0.611	0.229	0.29	0.328
27	43	D07	2.31	BLK_1	sample	sample	0.7	0.5	1.2	0.7	0.8	0.437	0.435	0.48	0.286	0.213	0.358
27	80	G08	2.31	PHKG1_1	sample	sample	0.7	0.5	1.2	0.7	0.8	0.437	0.435	0.48	0.286	0.213	0.358
27	17	B05	2.31	PAK6_1	sample	sample	0.5	0.5	1.4	0.5	0.8	0.312	0.435	0.56	0.204	0.213	0.418
17	17	B05	2.31	DLG1_1	sample	sample	0.4	1.6	0.6	0.6	0.866666666666667	0.381	0.593	0.273	0.2	0.457	0.197
20	41	D05	2.31	MPP5_1	sample	sample	0.6	0.5	1.1	0.6	0.733333333333333	0.308	0.312	0.423	0.267	0.233	0.355
20	81	G09	2.31	MPP1_1	sample	sample	0.7	0.5	1	0.7	0.733333333333333	0.359	0.312	0.385	0.311	0.233	0.323
26	8	A08	2.3	EPHB3_1	sample	sample	0.6	0.6	1	0.6	0.733333333333333	0.3	0.324	0.345	0.3	0.261	0.308
17	91	H07	2.29	ITPKC_1	sample	sample	0.5	1.5	0.6	0.6	0.866666666666667	0.476	0.556	0.273	0.25	0.429	0.197
6	22	B10	2.29	TYK2_1	sample	sample	0.8	0.9	1	0.9	0.9	0.364	0.346	0.357	0.286	0.321	0.27
27	38	D02	2.27	PASK_1	sample	sample	0.5	0.4	1.6	0.5	0.833333333333333	0.312	0.348	0.64	0.204	0.17	0.478
22	11	A11	2.27	RIPK3_1	sample	sample	0.7	0.8	0.7	0.7	0.733333333333333	0.519	0.727	0.424	0.304	0.381	0.212
3	30	C06	2.27	PHKA1_1	sample	sample	0.9	0.6	1.3	0.9	0.933333333333333	0.391	0.308	0.419	0.353	0.226	0.321
8	21	B09	2.27	CDK5_1	sample	sample	1.1	0.8	0.7	0.8	0.866666666666667	0.524	0.348	0.269	0.458	0.276	0.2
8	35	C11	2.27	CSF1R_1	sample	sample	1.1	0.8	0.7	0.8	0.866666666666667	0.524	0.348	0.269	0.458	0.276	0.2
15	87	H03	2.26	AURKA_1	sample	sample	0.4	1.1	1.1	1.1	0.866666666666667	0.471	0.478	0.611	0.229	0.319	0.328
22	65	F05	2.26	PFKFB3_1	sample	sample	0.8	0.6	0.9	0.8	0.766666666666667	0.593	0.545	0.545	0.348	0.286	0.273
25	35	C11	2.26	PDK1_1	sample	sample	0.9	0.4	1.2	0.9	0.833333333333333	0.429	0.276	0.444	0.367	0.2	0.338
19	19	B07	2.26	STK40_1	sample	sample	0.7	0.6	1.3	0.7	0.866666666666667	0.333	0.387	0.5	0.286	0.261	0.342
5	52	E04	2.26	CDKL4_1	sample	sample	0.8	0.6	1.2	0.8	0.866666666666667	0.364	0.286	0.429	0.32	0.211	0.364
5	95	H11	2.26	MAPKAPK5_1	sample	sample	0.8	0.6	1.2	0.8	0.866666666666667	0.364	0.286	0.429	0.32	0.211	0.364
17	50	E02	2.26	SMG1_1	sample	sample	0.5	1.2	0.9	0.9	0.866666666666667	0.476	0.444	0.409	0.25	0.343	0.295
8	66	F06	2.26	EPHB6_1	sample	sample	0.3	0.5	1.9	0.5	0.9	0.143	0.217	0.731	0.125	0.172	0.543
26	38	D02	2.26	PASK_1	sample	sample	0.7	0.5	1.1	0.7	0.766666666666667	0.35	0.27	0.379	0.35	0.217	0.338
27	46	D10	2.24	TNNI3K_1	sample	sample	0.7	0.6	1.2	0.7	0.833333333333333	0.437	0.522	0.48	0.286	0.255	0.358
22	58	E10	2.24	PIP5K3_1	sample	sample	0.8	0.7	0.8	0.8	0.766666666666667	0.593	0.636	0.485	0.348	0.333	0.242
19	23	B11	2.24	MAP2K1_1	sample	sample	0.7	0.7	1.2	0.7	0.866666666666667	0.333	0.452	0.462	0.286	0.304	0.316
25	63	F03	2.23	CKMT1B_1	sample	sample	0.8	0.5	1.2	0.8	0.833333333333333	0.381	0.345	0.444	0.327	0.25	0.338
22	8	A08	2.22	PRKAA1_1	sample	sample	0.7	0.8	0.8	0.8	0.766666666666667	0.519	0.727	0.485	0.304	0.381	0.242
20	54	E06	2.22	MAP2K2_1	sample	sample	0.6	0.7	1	0.7	0.766666666666667	0.308	0.437	0.385	0.267	0.326	0.323
8	41	D05	2.21	ALK_1	sample	sample	0.8	1.1	0.8	0.8	0.9	0.381	0.478	0.308	0.333	0.379	0.229
6	92	H08	2.21	CKB_1	sample	sample	0.8	0.8	1.3	0.8	0.966666666666667	0.364	0.308	0.464	0.286	0.286	0.351
9	39	D03	2.2	CDKL2_1	sample	sample	0.7	1.3	0.9	0.9	0.966666666666667	0.318	0.52	0.321	0.241	0.433	0.25
10	26	C02	2.2	LCK_1	sample	sample	0.4	1.4	0.8	0.8	0.866666666666667	0.222	0.519	0.32	0.195	0.459	0.262
15	78	G06	2.19	RAB32_1	sample	sample	0.4	1.7	0.7	0.7	0.933333333333333	0.471	0.739	0.389	0.229	0.493	0.209
16	38	D02	2.19	STK38L_1	sample	sample	0.4	1.3	0.9	0.9	0.866666666666667	0.25	0.433	0.409	0.222	0.377	0.321
22	90	H06	2.19	ERBB4_1	sample	sample	0.6	0.7	1.1	0.7	0.8	0.444	0.636	0.667	0.261	0.333	0.333
18	17	B05	2.19	DLG1_1	sample	sample	0.4	1.3	1	1	0.9	0.286	0.448	0.435	0.216	0.388	0.317
1	82	G10	2.19	NEK4_1	sample	sample	0.6	0.7	1.6	0.7	0.966666666666667	0.316	0.333	0.552	0.24	0.275	0.405
4	76	G04	2.18	RP11-145H9.1_1	sample	sample	0.9	0.7	0.8	0.8	0.8	0.45	0.424	0.372	0.45	0.269	0.262
4	67	F07	2.17	ERN1_1	sample	sample	1	0.7	0.7	0.7	0.8	0.5	0.424	0.326	0.5	0.269	0.23
28	14	B02	2.17	CDC2L1_1	sample	sample	0.6	0.8	1.2	0.8	0.866666666666667	0.293	0.421	0.436	0.25	0.32	0.369
12	94	H10	2.16	PDIK1L_1	sample	sample	0.6	1.3	0.7	0.7	0.866666666666667	0.5	0.565	0.583	0.353	0.382	0.237
9	30	C06	2.16	EPHA7_1	sample	sample	0.7	1.2	1.1	1.1	1	0.318	0.48	0.393	0.241	0.4	0.306
20	40	D04	2.16	TAOK1_1	sample	sample	0.7	0.4	1.4	0.7	0.833333333333333	0.359	0.25	0.538	0.311	0.186	0.452
22	38	D02	2.16	MAP3K15_1	sample	sample	0.8	0.6	1.1	0.8	0.833333333333333	0.593	0.545	0.667	0.348	0.286	0.333
19	80	G08	2.16	MAP3K9_1	sample	sample	0.5	0.9	1.3	0.9	0.9	0.238	0.581	0.5	0.204	0.391	0.342
27	93	H09	2.16	AK3L2_1	sample	sample	0.7	0.5	1.5	0.7	0.9	0.437	0.435	0.6	0.286	0.213	0.448
7	34	C10	2.15	POLR2K_1	sample	sample	0.7	1.4	0.9	0.9	1	0.326	0.538	0.333	0.28	0.452	0.234
17	59	E11	2.15	CDC42BPG_1	sample	sample	0.6	1.3	0.9	0.9	0.933333333333333	0.571	0.481	0.409	0.3	0.371	0.295
20	86	H02	2.12	ALS2CR2_1	sample	sample	0.8	0.6	1.1	0.8	0.833333333333333	0.41	0.375	0.423	0.356	0.279	0.355
11	6	A06	2.12	PRKAA2_1	sample	sample	0.9	1	0.9	0.9	0.933333333333333	0.529	0.345	0.346	0.462	0.303	0.257
17	31	C07	2.11	CERK_1	sample	sample	0.6	1.5	0.8	0.8	0.966666666666667	0.571	0.556	0.364	0.3	0.429	0.262
30	39	D03	2.11	STK4_1	sample	sample	1	0.6	1	1	0.866666666666667	0.5	0.4	0.444	0.455	0.235	0.328
9	51	E03	2.11	BRSK2_1	sample	sample	0.5	1	1.6	1	1.03333333333333	0.227	0.4	0.571	0.172	0.333	0.444
7	93	H09	2.1	PIK3CD_1	sample	sample	1	1.2	0.9	1	1.03333333333333	0.465	0.462	0.333	0.4	0.387	0.234
17	26	C02	2.09	MAST1_1	sample	sample	0.5	1.7	0.8	0.8	1	0.476	0.63	0.364	0.25	0.486	0.262
23	39	D03	2.08	IRAK1_1	sample	sample	0.6	0.5	1.8	0.6	0.966666666666667	0.333	0.312	0.621	0.286	0.217	0.486
13	57	E09	2.08	NME7_1	sample	sample	0.8	1.6	0.5	0.8	0.966666666666667	0.5	0.516	0.222	0.421	0.457	0.169
15	63	F03	2.07	MLCK_1	sample	sample	0.4	1.4	1.2	1.2	1	0.471	0.609	0.667	0.229	0.406	0.358
19	42	D06	2.07	TRIB1_1	sample	sample	0.8	0.6	1.6	0.8	1	0.381	0.387	0.615	0.327	0.261	0.421
23	11	A11	2.07	RIPK3_1	sample	sample	0.5	0.8	1.5	0.8	0.933333333333333	0.278	0.5	0.517	0.238	0.348	0.405
4	87	H03	2.07	NPR1_1	sample	sample	1	0.4	1.2	1	0.866666666666667	0.5	0.242	0.558	0.5	0.154	0.393
27	42	D06	2.07	MAPKAPK2_1	sample	sample	0.8	0.7	1.3	0.8	0.933333333333333	0.5	0.609	0.52	0.327	0.298	0.388
25	47	D11	2.07	PRKCI_1	sample	sample	0.8	0.4	1.7	0.8	0.966666666666667	0.381	0.276	0.63	0.327	0.2	0.479
1	39	D03	2.07	HCK_1	sample	sample	0.5	0.9	1.7	0.9	1.03333333333333	0.263	0.429	0.586	0.2	0.353	0.43
4	63	F03	2.07	DCK_1	sample	sample	0.9	0.7	1	0.9	0.866666666666667	0.45	0.424	0.465	0.45	0.269	0.328
19	71	F11	2.07	FGFR3_1	sample	sample	0.9	0.8	1.2	0.9	0.966666666666667	0.429	0.516	0.462	0.367	0.348	0.316
7	58	E10	2.06	BRD2_1	sample	sample	0.8	1.3	1.1	1.1	1.06666666666667	0.372	0.5	0.407	0.32	0.419	0.286
30	74	G02	2.06	EPHA2_1	sample	sample	1	0.6	1.1	1	0.9	0.5	0.4	0.489	0.455	0.235	0.361
19	54	E06	2.05	MAP2K2_1	sample	sample	1.1	0.8	1	1	0.966666666666667	0.524	0.516	0.385	0.449	0.348	0.263
6	6	A06	2.05	BMPR2_1	sample	sample	1.4	0.6	1.3	1.3	1.1	0.636	0.231	0.464	0.5	0.214	0.351
30	3	A03	2.05	PIK3R2_1	sample	sample	0.7	0.8	1.2	0.8	0.9	0.35	0.533	0.533	0.318	0.314	0.393
11	20	B08	2.04	PIK4CA_1	sample	sample	0.8	1.3	0.9	0.9	1	0.471	0.448	0.346	0.41	0.394	0.257
22	18	B06	2.04	ROCK2_1	sample	sample	0.7	0.9	1	0.9	0.866666666666667	0.519	0.818	0.606	0.304	0.429	0.303
22	22	B10	2.04	BMX_1	sample	sample	0.8	0.9	0.9	0.9	0.866666666666667	0.593	0.818	0.545	0.348	0.429	0.273
15	57	E09	2.03	NME7_1	sample	sample	0.4	1.6	1.1	1.1	1.03333333333333	0.471	0.696	0.611	0.229	0.464	0.328
25	91	H07	2.03	DMPK_1	sample	sample	1	0.5	1.4	1	0.966666666666667	0.476	0.345	0.519	0.408	0.25	0.394
7	94	H10	2.02	AKT1_1	sample	sample	0.8	1.2	1.3	1.2	1.1	0.372	0.462	0.481	0.32	0.387	0.338
23	26	C02	2.02	TEK_1	sample	sample	0.5	0.6	1.9	0.6	1	0.278	0.375	0.655	0.238	0.261	0.514
4	74	G02	2.02	PGK1_1	sample	sample	0.7	0.7	1.3	0.7	0.9	0.35	0.424	0.605	0.35	0.269	0.426
3	27	C03	2.02	GSK3B_1	sample	sample	0.8	1.1	1.3	1.1	1.06666666666667	0.348	0.564	0.419	0.314	0.415	0.321
16	30	C06	2.02	ETNK2_1	sample	sample	0.3	1.7	1	1	1	0.187	0.567	0.455	0.167	0.493	0.357
22	94	H10	2.01	WNK2_1	sample	sample	0.7	0.8	1.2	0.8	0.9	0.519	0.727	0.727	0.304	0.381	0.364
4	41	D05	2.01	YSK4_1	sample	sample	0.9	0.7	1.1	0.9	0.9	0.45	0.424	0.512	0.45	0.269	0.361
4	55	E07	2	DLG2_1	sample	sample	1.1	0.6	1	1	0.9	0.55	0.364	0.465	0.55	0.231	0.328
9	58	E10	1.99	BRD2_1	sample	sample	1	1.1	1.3	1.1	1.13333333333333	0.455	0.44	0.464	0.345	0.367	0.361
15	68	F08	1.98	NEK1_1	sample	sample	0.4	1.6	1.2	1.2	1.06666666666667	0.471	0.696	0.667	0.229	0.464	0.358
22	30	C06	1.98	ABCC1_1	sample	sample	0.7	0.7	1.4	0.7	0.933333333333333	0.519	0.636	0.848	0.304	0.333	0.424
27	91	H07	1.97	DMPK_1	sample	sample	0.7	0.7	1.6	0.7	1	0.437	0.609	0.64	0.286	0.298	0.478
25	29	C05	1.97	PAK7_1	sample	sample	0.5	0.6	1.9	0.6	1	0.238	0.414	0.704	0.204	0.3	0.535
4	26	C02	1.96	JAK3_1	sample	sample	0.7	0.9	1.2	0.9	0.933333333333333	0.35	0.545	0.558	0.35	0.346	0.393
20	29	C05	1.95	RAB38_1	sample	sample	1	0.6	1.2	1	0.933333333333333	0.513	0.375	0.462	0.444	0.279	0.387
7	17	B05	1.95	STK17B_1	sample	sample	1.4	1.1	0.9	1.1	1.13333333333333	0.651	0.423	0.333	0.56	0.355	0.234
9	57	E09	1.95	GUCY2C_1	sample	sample	1.2	1	1.3	1.2	1.16666666666667	0.545	0.4	0.464	0.414	0.333	0.361
12	19	B07	1.95	CDC2L2_1	sample	sample	0.7	1.6	0.7	0.7	1	0.583	0.696	0.583	0.412	0.471	0.237
22	46	D10	1.95	PHKB_1	sample	sample	1	0.8	1	1	0.933333333333333	0.741	0.727	0.606	0.435	0.381	0.303
5	35	C11	1.95	CDC42BPA_1	sample	sample	0.8	0.6	1.8	0.8	1.06666666666667	0.364	0.286	0.643	0.32	0.211	0.545
8	50	E02	1.94	CDC2L5_1	sample	sample	1.2	1.2	0.8	1.2	1.06666666666667	0.571	0.522	0.308	0.5	0.414	0.229
15	5	A05	1.94	FGFR4_1	sample	sample	0.5	1.2	1.5	1.2	1.06666666666667	0.588	0.522	0.833	0.286	0.348	0.448
3	16	B04	1.92	MAP3K3_1	sample	sample	1	0.6	2	1	1.2	0.435	0.308	0.645	0.392	0.226	0.494
3	64	F04	1.92	NEK3_1	sample	sample	1	0.6	2	1	1.2	0.435	0.308	0.645	0.392	0.226	0.494
18	86	H02	1.92	ULK3_1	sample	sample	0.6	1.7	0.9	0.9	1.06666666666667	0.429	0.586	0.391	0.324	0.507	0.286
7	44	D08	1.92	DLG5_1	sample	sample	0.8	1.5	1.2	1.2	1.16666666666667	0.372	0.577	0.444	0.32	0.484	0.312
14	9	A09	1.91	PIP5K1C_1	sample	sample	0.7	1.5	0.9	0.9	1.03333333333333	0.412	0.484	0.375	0.4	0.429	0.305
28	76	G04	1.91	C6orf199_1	sample	sample	0.9	0.7	1.5	0.9	1.03333333333333	0.439	0.368	0.545	0.375	0.28	0.462
27	32	C08	1.9	TAF1_1	sample	sample	0.8	0.5	1.9	0.8	1.06666666666667	0.5	0.435	0.76	0.327	0.213	0.567
21	21	B09	1.89	CDC14B_1	sample	sample	0.8	0.7	1.2	0.8	0.9	0.421	0.412	0.444	0.348	0.326	0.453
12	51	E03	1.89	GNE_1	sample	sample	0.8	1.7	0.6	0.8	1.03333333333333	0.667	0.739	0.5	0.471	0.5	0.203
19	11	A11	1.89	MAPK13_1	sample	sample	0.8	1	1.4	1	1.06666666666667	0.381	0.645	0.538	0.327	0.435	0.368
17	65	F05	1.89	DAK_1	sample	sample	0.6	1.5	1.2	1.2	1.1	0.571	0.556	0.545	0.3	0.429	0.393
20	17	B05	1.88	FN3K_1	sample	sample	0.9	0.7	1.3	0.9	0.966666666666667	0.462	0.437	0.5	0.4	0.326	0.419
8	28	C04	1.87	PLK3_1	sample	sample	0.3	1.2	1.9	1.2	1.13333333333333	0.143	0.522	0.731	0.125	0.414	0.543
15	32	C08	1.87	MIP_1	sample	sample	0.5	1.8	1.1	1.1	1.13333333333333	0.588	0.783	0.611	0.286	0.522	0.328
12	76	G04	1.86	MAK_1	sample	sample	0.5	2.1	0.7	0.7	1.1	0.417	0.913	0.583	0.294	0.618	0.237
15	69	F09	1.86	PKN3_1	sample	sample	0.5	1.7	1.2	1.2	1.13333333333333	0.588	0.739	0.667	0.286	0.493	0.358
2	62	F02	1.86	BTK_1	sample	sample	0.4	0.8	2.1	0.8	1.1	0.235	0.421	0.778	0.2	0.291	0.609
12	68	F08	1.85	PGK2_1	sample	sample	0.6	1.6	1	1	1.06666666666667	0.5	0.696	0.833	0.353	0.471	0.339
25	64	F04	1.85	PRKAG3_1	sample	sample	0.7	0.5	2.1	0.7	1.1	0.333	0.345	0.778	0.286	0.25	0.592
25	34	C10	1.84	RIPK5_1	sample	sample	1	0.5	1.8	1	1.1	0.476	0.345	0.667	0.408	0.25	0.507
19	77	G05	1.84	PIP5K2C_1	sample	sample	0.9	0.8	1.7	0.9	1.13333333333333	0.429	0.516	0.654	0.367	0.348	0.447
28	64	F04	1.84	POLR3K_1	sample	sample	0.8	0.9	1.5	0.9	1.06666666666667	0.39	0.474	0.545	0.333	0.36	0.462
16	26	C02	1.84	MAST1_1	sample	sample	0.6	1.5	1.1	1.1	1.06666666666667	0.375	0.5	0.5	0.333	0.435	0.393
5	3	A03	1.83	PHKG2_1	sample	sample	0.9	0.9	1.6	0.9	1.13333333333333	0.409	0.429	0.571	0.36	0.316	0.485
15	33	C09	1.83	SGK3_1	sample	sample	0.4	1.7	1.4	1.4	1.16666666666667	0.471	0.739	0.778	0.229	0.493	0.418
27	30	C06	1.83	MGC16169_1	sample	sample	0.8	0.6	1.9	0.8	1.1	0.5	0.522	0.76	0.327	0.255	0.567
2	58	E10	1.82	STC1_1	sample	sample	0.7	0.8	1.8	0.8	1.1	0.412	0.421	0.667	0.35	0.291	0.522
19	94	H10	1.81	PRKCZ_1	sample	sample	0.9	0.9	1.6	0.9	1.13333333333333	0.429	0.581	0.615	0.367	0.391	0.421
8	32	C08	1.81	DCAMKL1_1	sample	sample	1	1.1	1.4	1.1	1.16666666666667	0.476	0.478	0.538	0.417	0.379	0.4
15	15	B03	1.81	TXNDC6_1	sample	sample	0.5	1.6	1.4	1.4	1.16666666666667	0.588	0.696	0.778	0.286	0.464	0.418
15	56	E08	1.81	DTYMK_1	sample	sample	0.5	1.6	1.4	1.4	1.16666666666667	0.588	0.696	0.778	0.286	0.464	0.418
18	51	E03	1.81	IRAK4_1	sample	sample	0.5	1.5	1.4	1.4	1.13333333333333	0.357	0.517	0.609	0.27	0.448	0.444
17	18	B06	1.8	ULK4_1	sample	sample	0.6	1.7	1.2	1.2	1.16666666666667	0.571	0.63	0.545	0.3	0.486	0.393
20	47	D11	1.79	SRPK1_1	sample	sample	0.9	0.9	1.2	0.9	1	0.462	0.562	0.462	0.4	0.419	0.387
20	50	E02	1.79	STYK1_1	sample	sample	0.9	0.9	1.2	0.9	1	0.462	0.562	0.462	0.4	0.419	0.387
9	65	F05	1.79	BMPR1A_1	sample	sample	1.1	1.3	1.4	1.3	1.26666666666667	0.5	0.52	0.5	0.379	0.433	0.389
19	9	A09	1.79	ERN2_1	sample	sample	1	0.8	1.7	1	1.16666666666667	0.476	0.516	0.654	0.408	0.348	0.447
19	82	G10	1.78	PRKD1_1	sample	sample	1	1	1.4	1	1.13333333333333	0.476	0.645	0.538	0.408	0.435	0.368
9	35	C11	1.78	CSF1R_1	sample	sample	1	1.4	1.4	1.4	1.26666666666667	0.455	0.56	0.5	0.345	0.467	0.389
2	23	B11	1.78	TEC_1	sample	sample	1	0.9	1.4	1	1.1	0.588	0.474	0.519	0.5	0.327	0.406
22	7	A07	1.77	YES1_1	sample	sample	0.9	0.9	1.3	0.9	1.03333333333333	0.667	0.818	0.788	0.391	0.429	0.394
23	95	H11	1.77	STK23_1	sample	sample	0.7	1	1.6	1	1.1	0.389	0.625	0.552	0.333	0.435	0.432
12	81	G09	1.77	CSNK1A1L_1	sample	sample	0.6	1.9	0.9	0.9	1.13333333333333	0.5	0.826	0.75	0.353	0.559	0.305
5	78	G06	1.76	CHEK1_1	sample	sample	0.8	1.4	1.3	1.3	1.16666666666667	0.364	0.667	0.464	0.32	0.491	0.394
27	21	B09	1.76	MERTK_1	sample	sample	0.8	0.7	1.9	0.8	1.13333333333333	0.5	0.609	0.76	0.327	0.298	0.567
21	33	C09	1.76	HK1_1	sample	sample	0.7	0.6	1.6	0.7	0.966666666666667	0.368	0.353	0.593	0.304	0.279	0.604
12	41	D05	1.75	NTRK2_1	sample	sample	0.6	1.8	1	1	1.13333333333333	0.5	0.783	0.833	0.353	0.529	0.339
23	76	G04	1.75	MAP3K14_1	sample	sample	0.8	0.8	1.8	0.8	1.13333333333333	0.444	0.5	0.621	0.381	0.348	0.486
24	51	E03	1.75	ADRBK1_1	sample	sample	0.7	0.7	1.9	0.7	1.1	0.35	0.389	0.613	0.311	0.333	0.551
3	15	B03	1.75	GRK6_1	sample	sample	1.1	0.8	2	1.1	1.3	0.478	0.41	0.645	0.431	0.302	0.494
15	9	A09	1.75	PIP5K1C_1	sample	sample	0.5	1.5	1.6	1.5	1.2	0.588	0.652	0.889	0.286	0.435	0.478
23	3	A03	1.75	ATR_1	sample	sample	0.5	0.8	2.2	0.8	1.16666666666667	0.278	0.5	0.759	0.238	0.348	0.595
5	30	C06	1.74	CAMK2B_1	sample	sample	1.1	0.7	1.8	1.1	1.2	0.5	0.333	0.643	0.44	0.246	0.545
5	22	B10	1.73	TYK2_1	sample	sample	0.9	0.8	1.9	0.9	1.2	0.409	0.381	0.679	0.36	0.281	0.576
15	10	A10	1.73	IKBKE_1	sample	sample	0.4	1.7	1.6	1.6	1.23333333333333	0.471	0.739	0.889	0.229	0.493	0.478
14	75	G03	1.73	FLT4_1	sample	sample	0.5	2.1	1	1	1.2	0.294	0.677	0.417	0.286	0.6	0.339
27	29	C05	1.73	PAK7_1	sample	sample	0.9	0.6	2	0.9	1.16666666666667	0.562	0.522	0.8	0.367	0.255	0.597
5	81	G09	1.72	FES_1	sample	sample	1.1	1.2	1.3	1.2	1.2	0.5	0.571	0.464	0.44	0.421	0.394
22	77	G05	1.72	DGKI_1	sample	sample	0.9	0.9	1.4	0.9	1.06666666666667	0.667	0.818	0.848	0.391	0.429	0.424
19	56	E08	1.72	NEK9_1	sample	sample	1	0.9	1.7	1	1.2	0.476	0.581	0.654	0.408	0.391	0.447
20	89	H05	1.71	NEK11_1	sample	sample	1	0.7	1.5	1	1.06666666666667	0.513	0.437	0.577	0.444	0.326	0.484
19	8	A08	1.71	KIAA1804_1	sample	sample	0.8	0.8	2.1	0.8	1.23333333333333	0.381	0.516	0.808	0.327	0.348	0.553
19	55	E07	1.71	CAMKK1_1	sample	sample	1.2	0.9	1.5	1.2	1.2	0.571	0.581	0.577	0.49	0.391	0.395
6	71	F11	1.7	DGKE_1	sample	sample	1.1	1.2	1.6	1.2	1.3	0.5	0.462	0.571	0.393	0.429	0.432
25	71	F11	1.7	GUCY2D_1	sample	sample	1.3	0.6	1.6	1.3	1.16666666666667	0.619	0.414	0.593	0.531	0.3	0.451
15	46	D10	1.69	PLK4_1	sample	sample	0.4	1.9	1.5	1.5	1.26666666666667	0.471	0.826	0.833	0.229	0.551	0.448
14	39	D03	1.69	ANKK1_1	sample	sample	0.6	1.9	1.1	1.1	1.2	0.353	0.613	0.458	0.343	0.543	0.373
22	55	E07	1.68	MAP3K5_1	sample	sample	1.2	0.8	1.3	1.2	1.1	0.889	0.727	0.788	0.522	0.381	0.394
29	65	F05	1.68	STK33_1	sample	sample	1.1	0.6	1.9	1.1	1.2	0.629	0.316	0.717	0.449	0.245	0.576
20	15	B03	1.68	WNK1_1	sample	sample	0.9	0.6	1.8	0.9	1.1	0.462	0.375	0.692	0.4	0.279	0.581
21	92	H08	1.67	GK2_1	sample	sample	0.7	0.8	1.5	0.8	1	0.368	0.471	0.556	0.304	0.372	0.566
9	17	B05	1.67	STK17B_1	sample	sample	1.5	1.2	1.4	1.4	1.36666666666667	0.682	0.48	0.5	0.517	0.4	0.389
22	17	B05	1.67	FLT3_1	sample	sample	0.9	0.9	1.5	0.9	1.1	0.667	0.818	0.909	0.391	0.429	0.455
12	32	C08	1.64	BRD4_1	sample	sample	0.8	1.6	1.1	1.1	1.16666666666667	0.667	0.696	0.917	0.471	0.471	0.373
2	8	A08	1.64	PRKCB1_1	sample	sample	1.1	1.2	1.2	1.2	1.16666666666667	0.647	0.632	0.444	0.55	0.436	0.348
10	63	F03	1.63	ITK_1	sample	sample	0.2	2.5	1	1	1.23333333333333	0.111	0.926	0.4	0.098	0.82	0.328
23	47	D11	1.63	ABL2_1	sample	sample	0.7	1.4	1.3	1.3	1.13333333333333	0.389	0.875	0.448	0.333	0.609	0.351
12	10	A10	1.63	ACVR1C_1	sample	sample	0.8	2	0.8	0.8	1.2	0.667	0.87	0.667	0.471	0.588	0.271
7	35	C11	1.62	CSF1R_1	sample	sample	1	1.7	1.4	1.4	1.36666666666667	0.465	0.654	0.519	0.4	0.548	0.364
16	29	C05	1.62	MAGI1_1	sample	sample	0.6	1.7	1.3	1.3	1.2	0.375	0.567	0.591	0.333	0.493	0.464
21	50	E02	1.62	STYK1_1	sample	sample	0.8	0.8	1.5	0.8	1.03333333333333	0.421	0.471	0.556	0.348	0.372	0.566
23	51	E03	1.61	ADRBK1_1	sample	sample	0.8	0.8	2.1	0.8	1.23333333333333	0.444	0.5	0.724	0.381	0.348	0.568
21	86	H02	1.61	ALS2CR2_1	sample	sample	0.8	0.9	1.4	0.9	1.03333333333333	0.421	0.529	0.519	0.348	0.419	0.528
1	52	E04	1.61	NEK2_1	sample	sample	1	1.1	1.9	1.1	1.33333333333333	0.526	0.524	0.655	0.4	0.431	0.481
23	38	D02	1.6	MAP3K15_1	sample	sample	0.7	0.7	2.4	0.7	1.26666666666667	0.389	0.437	0.828	0.333	0.304	0.649
4	62	F02	1.6	PFKM_1	sample	sample	0.9	1	1.5	1	1.13333333333333	0.45	0.606	0.698	0.45	0.385	0.492
12	93	H09	1.59	EVI5L_1	sample	sample	0.8	1.7	1.1	1.1	1.2	0.667	0.739	0.917	0.471	0.5	0.373
13	45	D09	1.59	CARKL_1	sample	sample	0.8	1.9	1.1	1.1	1.26666666666667	0.5	0.613	0.489	0.421	0.543	0.373
22	32	C08	1.59	VRK2_1	sample	sample	1.1	1	1.3	1.1	1.13333333333333	0.815	0.909	0.788	0.478	0.476	0.394
6	69	F09	1.58	DGUOK_1	sample	sample	0.8	1.4	1.9	1.4	1.36666666666667	0.364	0.538	0.679	0.286	0.5	0.514
16	39	D03	1.58	PKD2L1_1	sample	sample	0.7	1.9	1.1	1.1	1.23333333333333	0.437	0.633	0.5	0.389	0.551	0.393
19	43	D07	1.58	TSSK6_1	sample	sample	1	1.1	1.7	1.1	1.26666666666667	0.476	0.71	0.654	0.408	0.478	0.447
21	11	A11	1.58	MAPK13_1	sample	sample	0.4	0.8	1.9	0.8	1.03333333333333	0.211	0.471	0.704	0.174	0.372	0.717
29	17	B05	1.57	ICK_1	sample	sample	1	1	1.7	1	1.23333333333333	0.571	0.526	0.642	0.408	0.408	0.515
15	80	G08	1.57	TLK1_1	sample	sample	0.5	2	1.5	1.5	1.33333333333333	0.588	0.87	0.833	0.286	0.58	0.448
7	82	G10	1.57	ADRBK2_1	sample	sample	1.3	1.6	1.3	1.3	1.4	0.605	0.615	0.481	0.52	0.516	0.338
11	35	C11	1.57	MGC42105_1	sample	sample	0.7	1.9	1.4	1.4	1.33333333333333	0.412	0.655	0.538	0.359	0.576	0.4
25	95	H11	1.56	IKBKB_1	sample	sample	1	0.6	2.2	1	1.26666666666667	0.476	0.414	0.815	0.408	0.3	0.62
18	65	F05	1.56	DAK_1	sample	sample	0.6	2	1.3	1.3	1.3	0.429	0.69	0.565	0.324	0.597	0.413
8	68	F08	1.55	STK17A_1	sample	sample	0.7	1.4	1.9	1.4	1.33333333333333	0.333	0.609	0.731	0.292	0.483	0.543
23	52	E04	1.55	STK16_1	sample	sample	0.9	0.8	2.1	0.9	1.26666666666667	0.5	0.5	0.724	0.429	0.348	0.568
3	74	G02	1.55	FLT1_1	sample	sample	1.5	0.8	2	1.5	1.43333333333333	0.652	0.41	0.645	0.588	0.302	0.494
26	29	C05	1.55	PAK7_1	sample	sample	0.9	0.8	1.8	0.9	1.16666666666667	0.45	0.432	0.621	0.45	0.348	0.554
2	18	B06	1.55	PFKFB1_1	sample	sample	1	0.6	2.2	1	1.26666666666667	0.588	0.316	0.815	0.5	0.218	0.638
23	63	F03	1.54	DDR1_1	sample	sample	0.8	0.7	2.4	0.8	1.3	0.444	0.437	0.828	0.381	0.304	0.649
25	67	F07	1.54	MPP3_1	sample	sample	1.4	0.8	1.5	1.4	1.23333333333333	0.667	0.552	0.556	0.571	0.4	0.423
27	83	G11	1.54	CDK9_1	sample	sample	1.5	0.8	1.5	1.5	1.26666666666667	0.938	0.696	0.6	0.612	0.34	0.448
2	44	D08	1.54	MAPK1_1	sample	sample	0.9	0.9	2	0.9	1.26666666666667	0.529	0.474	0.741	0.45	0.327	0.58
11	21	B09	1.54	ALS2CR7_1	sample	sample	0.9	1.8	1.3	1.3	1.33333333333333	0.529	0.621	0.5	0.462	0.545	0.371
11	56	E08	1.54	LOC91461_1	sample	sample	0.9	1.8	1.3	1.3	1.33333333333333	0.529	0.621	0.5	0.462	0.545	0.371
22	40	D04	1.54	CASK_1	sample	sample	1	1	1.5	1	1.16666666666667	0.741	0.909	0.909	0.435	0.476	0.455
27	90	H06	1.52	RYK_1	sample	sample	0.9	0.9	2	0.9	1.26666666666667	0.562	0.783	0.8	0.367	0.383	0.597
19	17	B05	1.52	FN3K_1	sample	sample	1.3	0.9	1.8	1.3	1.33333333333333	0.619	0.581	0.692	0.531	0.391	0.474
20	87	H03	1.51	EPHA8_1	sample	sample	0.9	0.9	1.7	0.9	1.16666666666667	0.462	0.562	0.654	0.4	0.419	0.548
15	39	D03	1.51	ANKK1_1	sample	sample	0.5	1.8	1.8	1.8	1.36666666666667	0.588	0.783	1	0.286	0.522	0.537
17	63	F03	1.51	PRKAG2_1	sample	sample	0.7	1.7	1.6	1.6	1.33333333333333	0.667	0.63	0.727	0.35	0.486	0.525
19	59	E11	1.51	FGFR2_1	sample	sample	1.5	0.9	1.6	1.5	1.33333333333333	0.714	0.581	0.615	0.612	0.391	0.421
26	18	B06	1.49	MPP4_1	sample	sample	0.7	0.6	2.4	0.7	1.23333333333333	0.35	0.324	0.828	0.35	0.261	0.738
20	7	A07	1.49	RIOK1_1	sample	sample	1	1.3	1.1	1.1	1.13333333333333	0.513	0.812	0.423	0.444	0.605	0.355
11	80	G08	1.49	MYO3B_1	sample	sample	0.6	2.3	1.3	1.3	1.4	0.353	0.793	0.5	0.308	0.697	0.371
22	89	H05	1.49	MAP3K13_1	sample	sample	0.9	1	1.7	1	1.2	0.667	0.909	1.03	0.391	0.476	0.515
19	87	H03	1.48	EPHA8_1	sample	sample	1.1	0.9	2.1	1.1	1.36666666666667	0.524	0.581	0.808	0.449	0.391	0.553
25	27	C03	1.48	ITPK1_1	sample	sample	0.6	0.9	2.3	0.9	1.26666666666667	0.286	0.621	0.852	0.245	0.45	0.648
29	5	A05	1.48	PRKY_1	sample	sample	0.7	0.9	2.3	0.9	1.3	0.4	0.474	0.868	0.286	0.367	0.697
16	51	E03	1.47	IRAK4_1	sample	sample	0.7	2	1.2	1.2	1.3	0.437	0.667	0.545	0.389	0.58	0.429
4	31	C07	1.46	DGKG_1	sample	sample	1.5	0.7	1.4	1.4	1.2	0.75	0.424	0.651	0.75	0.269	0.459
17	86	H02	1.46	ULK3_1	sample	sample	0.6	2.7	1	1	1.43333333333333	0.571	1	0.455	0.3	0.771	0.328
13	34	C10	1.45	KSR1_1	sample	sample	0.7	1.7	1.6	1.6	1.33333333333333	0.437	0.548	0.711	0.368	0.486	0.542
25	39	D03	1.45	NAGK_1	sample	sample	0.6	1	2.2	1	1.26666666666667	0.286	0.69	0.815	0.245	0.5	0.62
8	67	F07	1.45	MAPKAPK3_1	sample	sample	1	1.3	1.9	1.3	1.4	0.476	0.565	0.731	0.417	0.448	0.543
12	80	G08	1.45	MYO3B_1	sample	sample	0.7	2.3	1	1	1.33333333333333	0.583	1	0.833	0.412	0.676	0.339
6	31	C07	1.45	DGKG_1	sample	sample	1.5	1.5	1.4	1.5	1.46666666666667	0.682	0.577	0.5	0.536	0.536	0.378
25	7	A07	1.43	RPS6KB1_1	sample	sample	0.8	0.9	2.2	0.9	1.3	0.381	0.621	0.815	0.327	0.45	0.62
10	20	B08	1.43	PIK4CA_1	sample	sample	0.7	2.2	1.1	1.1	1.33333333333333	0.389	0.815	0.44	0.341	0.721	0.361
21	62	F02	1.42	PI4KII_1	sample	sample	0.9	0.9	1.6	0.9	1.13333333333333	0.474	0.529	0.593	0.391	0.419	0.604
8	40	D04	1.42	DGKB_1	sample	sample	1.1	1.8	1.3	1.3	1.4	0.524	0.783	0.5	0.458	0.621	0.371
19	31	C07	1.42	TSSK1_1	sample	sample	1	1	2.2	1	1.4	0.476	0.645	0.846	0.408	0.435	0.579
5	9	A09	1.42	CKM_1	sample	sample	1.1	0.9	2.2	1.1	1.4	0.5	0.429	0.786	0.44	0.316	0.667
20	78	G06	1.42	MARK4_1	sample	sample	1	1.1	1.5	1.1	1.2	0.513	0.688	0.577	0.444	0.512	0.484
25	17	B05	1.41	PAK6_1	sample	sample	0.8	0.8	2.4	0.8	1.33333333333333	0.381	0.552	0.889	0.327	0.4	0.676
27	67	F07	1.4	MPP3_1	sample	sample	1.3	1	1.7	1.3	1.33333333333333	0.812	0.87	0.68	0.531	0.426	0.507
11	68	F08	1.4	PGK2_1	sample	sample	0.8	1.9	1.6	1.6	1.43333333333333	0.471	0.655	0.615	0.41	0.576	0.457
25	77	G05	1.4	LRRK1_1	sample	sample	1.1	0.8	2.1	1.1	1.33333333333333	0.524	0.552	0.778	0.449	0.4	0.592
22	66	F06	1.39	OXSR1_1	sample	sample	1.4	0.9	1.5	1.4	1.26666666666667	1.04	0.818	0.909	0.609	0.429	0.455
17	3	A03	1.39	MINK1_1	sample	sample	0.7	2.2	1.4	1.4	1.43333333333333	0.667	0.815	0.636	0.35	0.629	0.459
15	14	B02	1.39	SNF1LK_1	sample	sample	0.6	1.9	1.8	1.8	1.43333333333333	0.706	0.826	1	0.343	0.551	0.537
20	30	C06	1.38	KIAA0999_1	sample	sample	1.2	1	1.5	1.2	1.23333333333333	0.615	0.625	0.577	0.533	0.465	0.484
15	44	D08	1.37	CCRK_1	sample	sample	0.5	2.2	1.7	1.7	1.46666666666667	0.588	0.957	0.944	0.286	0.638	0.507
3	50	E02	1.37	ATM_1	sample	sample	1.1	1	2.6	1.1	1.56666666666667	0.478	0.513	0.839	0.431	0.377	0.642
11	29	C05	1.37	RAPGEF3_1	sample	sample	1	1.8	1.5	1.5	1.43333333333333	0.588	0.621	0.577	0.513	0.545	0.429
19	89	H05	1.37	NEK11_1	sample	sample	1.1	1	2.2	1.1	1.43333333333333	0.524	0.645	0.846	0.449	0.435	0.579
12	64	F04	1.37	PAK4_1	sample	sample	0.9	1.9	1.2	1.2	1.33333333333333	0.75	0.826	1	0.529	0.559	0.407
12	53	E05	1.36	DDR2_1	sample	sample	1	2	1	1	1.33333333333333	0.833	0.87	0.833	0.588	0.588	0.339
26	33	C09	1.36	NEK8_1	sample	sample	1.2	0.8	1.8	1.2	1.26666666666667	0.6	0.432	0.621	0.6	0.348	0.554
21	74	G02	1.36	PBK_1	sample	sample	0.9	0.9	1.7	0.9	1.16666666666667	0.474	0.529	0.63	0.391	0.419	0.642
25	51	E03	1.36	MULK_1	sample	sample	0.6	1.3	1.9	1.3	1.26666666666667	0.286	0.897	0.704	0.245	0.65	0.535
2	76	G04	1.36	NME3_1	sample	sample	1	1.1	2	1.1	1.36666666666667	0.588	0.579	0.741	0.5	0.4	0.58
4	53	E05	1.35	NME1-NME2_1	sample	sample	1.3	1	1.5	1.3	1.26666666666667	0.65	0.606	0.698	0.65	0.385	0.492
6	95	H11	1.35	MAPKAPK5_1	sample	sample	1.1	1.5	2	1.5	1.53333333333333	0.5	0.577	0.714	0.393	0.536	0.541
4	15	B03	1.34	PKLR_1	sample	sample	1.2	1.2	1.4	1.2	1.26666666666667	0.6	0.727	0.651	0.6	0.462	0.459
19	28	C04	1.34	CLK4_1	sample	sample	1.2	0.9	2.3	1.2	1.46666666666667	0.571	0.581	0.885	0.49	0.391	0.605
12	23	B11	1.34	DGKH_1	sample	sample	1	1.8	1.2	1.2	1.33333333333333	0.833	0.783	1	0.588	0.529	0.407
2	7	A07	1.34	PIK4CB_1	sample	sample	1.6	1	1.4	1.4	1.33333333333333	0.941	0.526	0.519	0.8	0.364	0.406
15	91	H07	1.33	IRAK3_1	sample	sample	0.5	2.3	1.7	1.7	1.5	0.588	1	0.944	0.286	0.667	0.507
8	17	B05	1.33	STK17B_1	sample	sample	1.4	1.5	1.5	1.5	1.46666666666667	0.667	0.652	0.577	0.583	0.517	0.429
4	93	H09	1.33	TTN_1	sample	sample	1.6	1	1.2	1.2	1.26666666666667	0.8	0.606	0.558	0.8	0.385	0.393
7	23	B11	1.32	CRKL_1	sample	sample	1.2	2	1.5	1.5	1.56666666666667	0.558	0.769	0.556	0.48	0.645	0.39
18	41	D05	1.32	MAGI2_1	sample	sample	0.5	2.3	1.6	1.6	1.46666666666667	0.357	0.793	0.696	0.27	0.687	0.508
7	6	A06	1.32	EPHA4_1	sample	sample	1.1	2.2	1.4	1.4	1.56666666666667	0.512	0.846	0.519	0.44	0.71	0.364
12	26	C02	1.31	LCK_1	sample	sample	0.9	2.4	0.9	0.9	1.4	0.75	1.04	0.75	0.529	0.706	0.305
9	77	G05	1.3	BUB1_1	sample	sample	1.5	1.8	1.5	1.5	1.6	0.682	0.72	0.536	0.517	0.6	0.417
22	41	D05	1.3	CSK_1	sample	sample	1.1	1.1	1.7	1.1	1.3	0.815	1	1.03	0.478	0.524	0.515
30	26	C02	1.3	TK1_1	sample	sample	1.5	0.9	1.6	1.5	1.33333333333333	0.75	0.6	0.711	0.682	0.353	0.525
10	28	C04	1.3	NME6_1	sample	sample	0.6	1.8	1.8	1.8	1.4	0.333	0.667	0.72	0.293	0.59	0.59
23	75	G03	1.3	ERBB3_1	sample	sample	0.9	1.1	2.2	1.1	1.4	0.5	0.688	0.759	0.429	0.478	0.595
23	40	D04	1.3	CASK_1	sample	sample	0.9	0.9	2.5	0.9	1.43333333333333	0.5	0.562	0.862	0.429	0.391	0.676
19	35	C11	1.29	ROS1_1	sample	sample	1.3	1.1	2	1.3	1.46666666666667	0.619	0.71	0.769	0.531	0.478	0.526
9	94	H10	1.29	AKT1_1	sample	sample	1.6	1.2	2.1	1.6	1.63333333333333	0.727	0.48	0.75	0.552	0.4	0.583
20	19	B07	1.29	STK40_1	sample	sample	1.1	1.2	1.5	1.2	1.26666666666667	0.564	0.75	0.577	0.489	0.558	0.484
12	31	C07	1.29	TP53RK_1	sample	sample	0.9	2.2	1.1	1.1	1.4	0.75	0.957	0.917	0.529	0.647	0.373
19	67	F07	1.29	PINK1_1	sample	sample	1.3	1.3	1.7	1.3	1.43333333333333	0.619	0.839	0.654	0.531	0.565	0.447
8	42	D06	1.28	EPHB1_1	sample	sample	0.7	1.8	2	1.8	1.5	0.333	0.783	0.769	0.292	0.621	0.571
19	65	F05	1.28	KIAA2002_1	sample	sample	1.4	1.1	1.9	1.4	1.46666666666667	0.667	0.71	0.731	0.571	0.478	0.5
15	62	F02	1.28	EPHA6_1	sample	sample	0.7	2.1	1.7	1.7	1.5	0.824	0.913	0.944	0.4	0.609	0.507
15	74	G02	1.28	TSSK4_1	sample	sample	0.7	2.1	1.7	1.7	1.5	0.824	0.913	0.944	0.4	0.609	0.507
17	87	H03	1.27	NLK_1	sample	sample	0.8	2.7	1.1	1.1	1.53333333333333	0.762	1	0.5	0.4	0.771	0.361
9	83	G11	1.27	FGR_1	sample	sample	1.6	1.5	1.8	1.6	1.63333333333333	0.727	0.6	0.643	0.552	0.5	0.5
2	80	G08	1.27	MAPK8_1	sample	sample	1.3	1.1	1.8	1.3	1.4	0.765	0.579	0.667	0.65	0.4	0.522
27	20	B08	1.26	ROR2_1	sample	sample	1.2	0.9	2.2	1.2	1.43333333333333	0.75	0.783	0.88	0.49	0.383	0.657
29	50	E02	1.25	RIPK1_1	sample	sample	1.1	1.5	1.6	1.5	1.4	0.629	0.789	0.604	0.449	0.612	0.485
27	7	A07	1.25	RPS6KB1_1	sample	sample	1.2	1	2.1	1.2	1.43333333333333	0.75	0.87	0.84	0.49	0.426	0.627
23	14	B02	1.24	STK11_1	sample	sample	0.8	1	2.6	1	1.46666666666667	0.444	0.625	0.897	0.381	0.435	0.703
9	29	C05	1.23	ACVR1B_1	sample	sample	1	1.7	2.2	1.7	1.63333333333333	0.455	0.68	0.786	0.345	0.567	0.611
15	20	B08	1.23	BRD3_1	sample	sample	0.9	2	1.6	1.6	1.5	1.06	0.87	0.889	0.514	0.58	0.478
12	35	C11	1.23	MGC42105_1	sample	sample	0.9	2.2	1.2	1.2	1.43333333333333	0.75	0.957	1	0.529	0.647	0.407
12	45	D09	1.2	STK32A_1	sample	sample	0.9	2	1.4	1.4	1.43333333333333	0.75	0.87	1.17	0.529	0.588	0.475
23	86	H02	1.19	ACVR2B_1	sample	sample	0.8	1	2.7	1	1.5	0.444	0.625	0.931	0.381	0.435	0.73
10	27	C03	1.18	AKT3_1	sample	sample	0.5	1.7	2.2	1.7	1.46666666666667	0.278	0.63	0.88	0.244	0.557	0.721
6	23	B11	1.18	DYRK3_1	sample	sample	2	1.4	1.6	1.6	1.66666666666667	0.909	0.538	0.571	0.714	0.5	0.432
8	45	D09	1.18	FRAP1_1	sample	sample	1.3	1.5	1.9	1.5	1.56666666666667	0.619	0.652	0.731	0.542	0.517	0.543
15	93	H09	1.18	AK2_1	sample	sample	0.7	2.2	1.8	1.8	1.56666666666667	0.824	0.957	1	0.4	0.638	0.537
27	22	B10	1.18	TNIK_1	sample	sample	1.6	0.8	2.1	1.6	1.5	1	0.696	0.84	0.653	0.34	0.627
7	50	E02	1.17	CDC2L5_1	sample	sample	1.7	1.8	1.5	1.7	1.66666666666667	0.791	0.692	0.556	0.68	0.581	0.39
1	32	C08	1.17	PKN1_1	sample	sample	1.4	1.4	2	1.4	1.6	0.737	0.667	0.69	0.56	0.549	0.506
4	51	E03	1.17	FGFR1_1	sample	sample	1.3	1.1	1.7	1.3	1.36666666666667	0.65	0.667	0.791	0.65	0.423	0.557
12	27	C03	1.17	AKT3_1	sample	sample	0.9	2.2	1.3	1.3	1.46666666666667	0.75	0.957	1.08	0.529	0.647	0.441
12	29	C05	1.17	RAPGEF3_1	sample	sample	0.9	2.2	1.3	1.3	1.46666666666667	0.75	0.957	1.08	0.529	0.647	0.441
10	59	E11	1.17	SKP1A_1	sample	sample	1.1	1.9	1.4	1.4	1.46666666666667	0.611	0.704	0.56	0.537	0.623	0.459
10	17	B05	1.16	CDC42BPB_1	sample	sample	0.9	1.6	1.9	1.6	1.46666666666667	0.5	0.593	0.76	0.439	0.525	0.623
9	23	B11	1.16	CRKL_1	sample	sample	1.5	1.7	1.9	1.7	1.7	0.682	0.68	0.679	0.517	0.567	0.528
10	87	H03	1.16	PTK2_1	sample	sample	0.4	2.3	1.8	1.8	1.5	0.222	0.852	0.72	0.195	0.754	0.59
12	40	D04	1.15	PRKD3_1	sample	sample	1	2.2	1.2	1.2	1.46666666666667	0.833	0.957	1	0.588	0.647	0.407
28	29	C05	1.15	RIOK2_1	sample	sample	1	1.4	2	1.4	1.46666666666667	0.488	0.737	0.727	0.417	0.56	0.615
2	77	G05	1.14	PDK2_1	sample	sample	1.5	1.1	1.8	1.5	1.46666666666667	0.882	0.579	0.667	0.75	0.4	0.522
26	3	A03	1.14	CHKA_1	sample	sample	0.6	1.2	2.4	1.2	1.4	0.3	0.649	0.828	0.3	0.522	0.738
20	91	H07	1.14	BRSK1_1	sample	sample	1.1	1.1	1.9	1.1	1.36666666666667	0.564	0.688	0.731	0.489	0.512	0.613
8	59	E11	1.14	EPHA1_1	sample	sample	1.6	1.3	1.9	1.6	1.6	0.762	0.565	0.731	0.667	0.448	0.543
17	78	G06	1.14	SPHK2_1	sample	sample	1	2.6	1.2	1.2	1.6	0.952	0.963	0.545	0.5	0.743	0.393
27	59	E11	1.13	RPS6KA1_1	sample	sample	1.3	1.1	2.1	1.3	1.5	0.812	0.957	0.84	0.531	0.468	0.627
10	21	B09	1.13	ALS2CR7_1	sample	sample	0.8	2	1.7	1.7	1.5	0.444	0.741	0.68	0.39	0.656	0.557
12	77	G05	1.12	PIK3CA_1	sample	sample	1.2	2.2	1	1.2	1.46666666666667	1	0.957	0.833	0.706	0.647	0.339
16	14	B02	1.12	LMTK2_1	sample	sample	0.7	2.5	1.4	1.4	1.53333333333333	0.437	0.833	0.636	0.389	0.725	0.5
9	89	H05	1.12	CSNK1G3_1	sample	sample	1.5	1.6	2.1	1.6	1.73333333333333	0.682	0.64	0.75	0.517	0.533	0.583
12	18	B06	1.11	PRKCH_1	sample	sample	1.2	2.1	1.1	1.2	1.46666666666667	1	0.913	0.917	0.706	0.618	0.373
11	45	D09	1.11	STK32A_1	sample	sample	0.8	2.2	1.9	1.9	1.63333333333333	0.471	0.759	0.731	0.41	0.667	0.543
4	3	A03	1.11	PHKG2_1	sample	sample	1.2	1.4	1.6	1.4	1.4	0.6	0.848	0.744	0.6	0.538	0.525
12	8	A08	1.11	IHPK3_1	sample	sample	1	2.3	1.2	1.2	1.5	0.833	1	1	0.588	0.676	0.407
20	23	B11	1.1	MAP2K1_1	sample	sample	1.3	1.3	1.5	1.3	1.36666666666667	0.667	0.812	0.577	0.578	0.605	0.484
11	77	G05	1.09	PIK3CA_1	sample	sample	0.9	2.1	1.9	1.9	1.63333333333333	0.529	0.724	0.731	0.462	0.636	0.543
22	82	G10	1.09	MAP3K2_1	sample	sample	1.4	1.3	1.5	1.4	1.4	1.04	1.18	0.909	0.609	0.619	0.455
30	62	F02	1.09	TANK_1	sample	sample	1.8	0.6	2	1.8	1.46666666666667	0.9	0.4	0.889	0.818	0.235	0.656
17	42	D06	1.09	FLJ10986_1	sample	sample	0.7	2.5	1.7	1.7	1.63333333333333	0.667	0.926	0.773	0.35	0.714	0.557
8	69	F09	1.08	JAK2_1	sample	sample	1	1.7	2.2	1.7	1.63333333333333	0.476	0.739	0.846	0.417	0.586	0.629
12	15	B03	1.08	TIE1_1	sample	sample	1.4	2.1	0.9	1.4	1.46666666666667	1.17	0.913	0.75	0.824	0.618	0.305
11	46	D10	1.08	MAP4K4_1	sample	sample	0.7	2.4	1.9	1.9	1.66666666666667	0.412	0.828	0.731	0.359	0.727	0.543
22	47	D11	1.08	ABL2_1	sample	sample	1.4	0.9	2.1	1.4	1.46666666666667	1.04	0.818	1.27	0.609	0.429	0.636
2	71	F11	1.07	GCK_1	sample	sample	1.3	1.1	2.2	1.3	1.53333333333333	0.765	0.579	0.815	0.65	0.4	0.638
23	16	B04	1.07	PIP5K2B_1	sample	sample	0.7	1.2	2.8	1.2	1.56666666666667	0.389	0.75	0.966	0.333	0.522	0.757
16	57	E09	1.06	PANK1_1	sample	sample	0.8	2.2	1.6	1.6	1.53333333333333	0.5	0.733	0.727	0.444	0.638	0.571
12	4	A04	1.06	HIPK3_1	sample	sample	1.2	2.2	1.1	1.2	1.5	1	0.957	0.917	0.706	0.647	0.373
5	31	C07	1.06	DGKG_1	sample	sample	1.5	0.8	2.6	1.5	1.63333333333333	0.682	0.381	0.929	0.6	0.281	0.788
3	26	C02	1.05	LOC442075_1	sample	sample	1.4	1	3	1.4	1.8	0.609	0.513	0.968	0.549	0.377	0.741
5	59	E11	1.04	PIK3R3_1	sample	sample	1.4	1.3	2.2	1.4	1.63333333333333	0.636	0.619	0.786	0.56	0.456	0.667
17	44	D08	1.04	FUK_1	sample	sample	0.7	2.6	1.7	1.7	1.66666666666667	0.667	0.963	0.773	0.35	0.743	0.557
9	14	B02	1.04	CDK10_1	sample	sample	1.2	2	2.1	2	1.76666666666667	0.545	0.8	0.75	0.414	0.667	0.583
12	28	C04	1.03	NME6_1	sample	sample	1.1	2.3	1.2	1.2	1.53333333333333	0.917	1	1	0.647	0.676	0.407
19	58	E10	1.03	PRKACB_1	sample	sample	1.4	1.2	2.3	1.4	1.63333333333333	0.667	0.774	0.885	0.571	0.522	0.605
20	31	C07	1.03	TSSK1_1	sample	sample	1.1	1.4	1.7	1.4	1.4	0.564	0.875	0.654	0.489	0.651	0.548
20	26	C02	1.03	PI4K2B_1	sample	sample	1.1	1.1	2.1	1.1	1.43333333333333	0.564	0.688	0.808	0.489	0.512	0.677
28	28	C04	1.02	EEF2K_1	sample	sample	1.3	1.6	1.7	1.6	1.53333333333333	0.634	0.842	0.618	0.542	0.64	0.523
2	27	C03	1.01	GSK3B_1	sample	sample	0.7	1.5	2.6	1.5	1.6	0.412	0.789	0.963	0.35	0.545	0.754
8	74	G02	1.01	RIOK3_1	sample	sample	1.8	1.7	1.5	1.7	1.66666666666667	0.857	0.739	0.577	0.75	0.586	0.429
9	47	D11	1.01	EGFR_1	sample	sample	1.4	1.8	2.2	1.8	1.8	0.636	0.72	0.786	0.483	0.6	0.611
17	15	B03	1.01	TRIM24_1	sample	sample	0.9	2.4	1.7	1.7	1.66666666666667	0.857	0.889	0.773	0.45	0.686	0.557
9	82	G10	1	ADRBK2_1	sample	sample	2	1.6	1.9	1.9	1.83333333333333	0.909	0.64	0.679	0.69	0.533	0.528
16	20	B08	0.99	C1orf57_1	sample	sample	0.7	2.1	1.9	1.9	1.56666666666667	0.437	0.7	0.864	0.389	0.609	0.679
20	42	D06	0.99	TRIB1_1	sample	sample	1.2	1	2.2	1.2	1.46666666666667	0.615	0.625	0.846	0.533	0.465	0.71
1	71	F11	0.98	GCK_1	sample	sample	1.3	1.3	2.7	1.3	1.76666666666667	0.684	0.619	0.931	0.52	0.51	0.684
27	92	H08	0.97	PRKCD_1	sample	sample	1.2	1.1	2.5	1.2	1.6	0.75	0.957	1	0.49	0.468	0.746
22	64	F04	0.97	RPS6KB2_1	sample	sample	1.6	1.1	1.8	1.6	1.5	1.19	1	1.09	0.696	0.524	0.545
20	38	D02	0.97	STK32B_1	sample	sample	1.2	1.1	2.1	1.2	1.46666666666667	0.615	0.688	0.808	0.533	0.512	0.677
7	53	E05	0.97	BCR_1	sample	sample	2.4	1.6	1.4	1.6	1.8	1.12	0.615	0.519	0.96	0.516	0.364
18	16	B04	0.97	PRKD2_1	sample	sample	0.4	2.6	2.1	2.1	1.7	0.286	0.897	0.913	0.216	0.776	0.667
2	47	D11	0.96	CDK4_1	sample	sample	1.1	1.5	2.2	1.5	1.6	0.647	0.789	0.815	0.55	0.545	0.638
14	40	D04	0.96	NEK5_1	sample	sample	0.9	2.5	1.5	1.5	1.63333333333333	0.529	0.806	0.625	0.514	0.714	0.508
25	78	G06	0.96	PTK9_1	sample	sample	1.3	1.1	2.3	1.3	1.56666666666667	0.619	0.759	0.852	0.531	0.55	0.648
17	75	G03	0.96	POLK_1	sample	sample	0.9	2.5	1.7	1.7	1.7	0.857	0.926	0.773	0.45	0.714	0.557
10	22	B10	0.95	GPR125_1	sample	sample	1	2.1	1.7	1.7	1.6	0.556	0.778	0.68	0.488	0.689	0.557
5	20	B08	0.95	AKT2_1	sample	sample	1.7	1.1	2.3	1.7	1.7	0.773	0.524	0.821	0.68	0.386	0.697
1	83	G11	0.95	GK_1	sample	sample	1.4	1.2	2.8	1.4	1.8	0.737	0.571	0.966	0.56	0.471	0.709
12	67	F07	0.94	TSSK2_1	sample	sample	1	2.4	1.4	1.4	1.6	0.833	1.04	1.17	0.588	0.706	0.475
17	5	A05	0.94	ITPKB_1	sample	sample	0.9	2.3	1.9	1.9	1.7	0.857	0.852	0.864	0.45	0.657	0.623
6	11	A11	0.94	PIP5K1B_1	sample	sample	1.8	1.5	2.2	1.8	1.83333333333333	0.818	0.577	0.786	0.643	0.536	0.595
11	40	D04	0.93	PRKD3_1	sample	sample	0.7	2.6	2	2	1.76666666666667	0.412	0.897	0.769	0.359	0.788	0.571
5	76	G04	0.93	RP11-145H9.1_1	sample	sample	1.2	1.5	2.4	1.5	1.7	0.545	0.714	0.857	0.48	0.526	0.727
8	34	C10	0.92	POLR2K_1	sample	sample	1.9	1.4	1.9	1.9	1.73333333333333	0.905	0.609	0.731	0.792	0.483	0.543
21	38	D02	0.92	STK32B_1	sample	sample	0.8	0.6	2.8	0.8	1.4	0.421	0.353	1.04	0.348	0.279	1.057
2	91	H07	0.91	PRKCA_1	sample	sample	1.4	1	2.5	1.4	1.63333333333333	0.824	0.526	0.926	0.7	0.364	0.725
10	46	D10	0.91	MAP4K4_1	sample	sample	0.9	2.2	1.8	1.8	1.63333333333333	0.5	0.815	0.72	0.439	0.721	0.59
8	26	C02	0.9	PDXK_1	sample	sample	1.8	1.8	1.6	1.8	1.73333333333333	0.857	0.783	0.615	0.75	0.621	0.457
1	63	F03	0.9	LTK_1	sample	sample	1.4	1.7	2.2	1.7	1.76666666666667	0.737	0.81	0.759	0.56	0.667	0.557
22	83	G11	0.89	DAPK2_1	sample	sample	1.8	1.2	1.6	1.6	1.53333333333333	1.33	1.09	0.97	0.783	0.571	0.485
7	47	D11	0.89	EGFR_1	sample	sample	1.6	2.1	1.9	1.9	1.86666666666667	0.744	0.808	0.704	0.64	0.677	0.494
12	58	E10	0.89	NEK10_1	sample	sample	1.2	2.2	1.4	1.4	1.6	1	0.957	1.17	0.706	0.647	0.475
22	29	C05	0.89	BRAF_1	sample	sample	1.1	1.3	2.2	1.3	1.53333333333333	0.815	1.18	1.33	0.478	0.619	0.667
25	65	F05	0.89	CAMKV_1	sample	sample	1.2	1.2	2.4	1.2	1.6	0.571	0.828	0.889	0.49	0.6	0.676
24	64	F04	0.88	RPS6KB2_1	sample	sample	1	0.9	3	1	1.63333333333333	0.5	0.5	0.968	0.444	0.429	0.87
29	52	E04	0.87	CDC2L6_1	sample	sample	1.5	1.2	2.3	1.5	1.66666666666667	0.857	0.632	0.868	0.612	0.49	0.697
1	76	G04	0.86	NME3_1	sample	sample	1.5	1.4	2.6	1.5	1.83333333333333	0.789	0.667	0.897	0.6	0.549	0.658
20	18	B06	0.86	ALPK1_1	sample	sample	1.3	1.4	1.8	1.4	1.5	0.667	0.875	0.692	0.578	0.651	0.581
2	21	B09	0.86	MAPK10_1	sample	sample	1.5	0.9	2.6	1.5	1.66666666666667	0.882	0.474	0.963	0.75	0.327	0.754
15	76	G04	0.85	PCTK3_1	sample	sample	1.1	2.3	1.8	1.8	1.73333333333333	1.29	1	1	0.629	0.667	0.537
5	94	H10	0.84	NME5_1	sample	sample	1.8	1.2	2.3	1.8	1.76666666666667	0.818	0.571	0.821	0.72	0.421	0.697
30	86	H02	0.84	TK2_1	sample	sample	1.7	1	2.1	1.7	1.6	0.85	0.667	0.933	0.773	0.392	0.689
27	77	G05	0.84	LRRK1_1	sample	sample	1.8	1	2.3	1.8	1.7	1.12	0.87	0.92	0.735	0.426	0.687
12	34	C10	0.83	TCEB3C_1	sample	sample	1.4	2	1.4	1.4	1.6	1.17	0.87	1.17	0.824	0.588	0.475
5	58	E10	0.83	TRRAP_1	sample	sample	1.3	1.4	2.6	1.4	1.76666666666667	0.591	0.667	0.929	0.52	0.491	0.788
9	34	C10	0.82	POLR2K_1	sample	sample	1.7	1.9	2.2	1.9	1.93333333333333	0.773	0.76	0.786	0.586	0.633	0.611
13	42	D06	0.81	ADK_1	sample	sample	0.7	2.6	2	2	1.76666666666667	0.437	0.839	0.889	0.368	0.743	0.678
8	58	E10	0.81	BRD2_1	sample	sample	2.5	1.4	1.5	1.5	1.8	1.19	0.609	0.577	1.042	0.483	0.429
15	11	A11	0.8	EIF2AK1_1	sample	sample	0.6	2.5	2.4	2.4	1.83333333333333	0.706	1.09	1.33	0.343	0.725	0.716
22	19	B07	0.8	PAPSS1_1	sample	sample	1.6	1.4	1.7	1.6	1.56666666666667	1.19	1.27	1.03	0.696	0.667	0.515
10	33	C09	0.8	HIPK4_1	sample	sample	1	2.4	1.7	1.7	1.7	0.556	0.889	0.68	0.488	0.787	0.557
17	58	E10	0.8	CDKL3_1	sample	sample	0.8	2.5	2.1	2.1	1.8	0.762	0.926	0.955	0.4	0.714	0.689
21	44	D08	0.79	MASTL_1	sample	sample	1.1	0.9	2.4	1.1	1.46666666666667	0.579	0.529	0.889	0.478	0.419	0.906
9	27	C03	0.79	KALRN_1	sample	sample	1.3	2.2	2.3	2.2	1.93333333333333	0.591	0.88	0.821	0.448	0.733	0.639
22	95	H11	0.79	STK23_1	sample	sample	1.8	1.2	1.8	1.8	1.6	1.33	1.09	1.09	0.783	0.571	0.545
30	51	E03	0.79	STK35_1	sample	sample	2.1	0.9	1.9	1.9	1.63333333333333	1.05	0.6	0.844	0.955	0.353	0.623
1	59	E11	0.79	GALK1_1	sample	sample	1.1	1.7	2.8	1.7	1.86666666666667	0.579	0.81	0.966	0.44	0.667	0.709
3	40	D04	0.78	MST1R_1	sample	sample	2	1.1	2.8	2	1.96666666666667	0.87	0.564	0.903	0.784	0.415	0.691
15	75	G03	0.78	FLT4_1	sample	sample	0.9	2.3	2.2	2.2	1.8	1.06	1	1.22	0.514	0.667	0.657
17	56	E08	0.78	AK7_1	sample	sample	0.9	2.4	2.1	2.1	1.8	0.857	0.889	0.955	0.45	0.686	0.689
22	56	E08	0.78	ADCK2_1	sample	sample	1.6	1.5	1.6	1.6	1.56666666666667	1.19	1.36	0.97	0.696	0.714	0.485
27	31	C07	0.77	IRAK2_1	sample	sample	1.4	1.1	2.7	1.4	1.73333333333333	0.875	0.957	1.08	0.571	0.468	0.806
19	40	D04	0.77	TAOK1_1	sample	sample	1.6	1.3	2.5	1.6	1.8	0.762	0.839	0.962	0.653	0.565	0.658
6	94	H10	0.76	NME5_1	sample	sample	1.6	1.8	2.4	1.8	1.93333333333333	0.727	0.692	0.857	0.571	0.643	0.649
4	39	D03	0.76	AK1_1	sample	sample	1.5	1.2	2.1	1.5	1.6	0.75	0.727	0.977	0.75	0.462	0.689
8	54	E06	0.75	EPHB4_1	sample	sample	1.5	2	2	2	1.83333333333333	0.714	0.87	0.769	0.625	0.69	0.571
17	21	B09	0.75	PIM3_1	sample	sample	1.3	2.4	1.7	1.7	1.8	1.24	0.889	0.773	0.65	0.686	0.557
11	64	F04	0.75	PAK4_1	sample	sample	0.6	2.5	2.6	2.5	1.9	0.353	0.862	1	0.308	0.758	0.743
16	55	E07	0.75	CARD14_1	sample	sample	0.9	2.6	1.7	1.7	1.73333333333333	0.562	0.867	0.773	0.5	0.754	0.607
19	68	F08	0.74	MYLK2_1	sample	sample	2	1.3	2.1	2	1.8	0.952	0.839	0.808	0.816	0.565	0.553
18	55	E07	0.74	CARD14_1	sample	sample	1.1	2.3	1.9	1.9	1.76666666666667	0.786	0.793	0.826	0.595	0.687	0.603
28	65	F05	0.73	STK33_1	sample	sample	1.4	1.3	2.5	1.4	1.73333333333333	0.683	0.684	0.909	0.583	0.52	0.769
1	77	G05	0.72	PDK2_1	sample	sample	1.7	1.6	2.4	1.7	1.9	0.895	0.762	0.828	0.68	0.627	0.608
22	35	C11	0.72	ABL1_1	sample	sample	1.5	1.3	2.1	1.5	1.63333333333333	1.11	1.18	1.27	0.652	0.619	0.636
9	74	G02	0.72	RIOK3_1	sample	sample	1.9	2.3	1.8	1.9	2	0.864	0.92	0.643	0.655	0.767	0.5
29	51	E03	0.72	STK35_1	sample	sample	1.5	1.6	2.1	1.6	1.73333333333333	0.857	0.842	0.792	0.612	0.653	0.636
25	18	B06	0.71	MPP4_1	sample	sample	1.5	1.1	2.6	1.5	1.73333333333333	0.714	0.759	0.963	0.612	0.55	0.732
2	55	E07	0.71	PRKAR1B_1	sample	sample	1.6	1.4	2.2	1.6	1.73333333333333	0.941	0.737	0.815	0.8	0.509	0.638
3	42	D06	0.71	PIK3C2A_1	sample	sample	2	1.3	2.7	2	2	0.87	0.667	0.871	0.784	0.491	0.667
12	5	A05	0.7	MAP3K4_1	sample	sample	1.4	2.4	1.3	1.4	1.7	1.17	1.04	1.08	0.824	0.706	0.441
18	58	E10	0.7	CDKL3_1	sample	sample	1.1	2.5	1.8	1.8	1.8	0.786	0.862	0.783	0.595	0.746	0.571
12	74	G02	0.7	PRKCE_1	sample	sample	1.9	2	1	1.9	1.63333333333333	1.58	0.87	0.833	1.118	0.588	0.339
4	14	B02	0.69	INSR_1	sample	sample	1.3	1.6	2	1.6	1.63333333333333	0.65	0.97	0.93	0.65	0.615	0.656
25	56	E08	0.69	BCKDK_1	sample	sample	1.8	1.3	2	1.8	1.7	0.857	0.897	0.741	0.735	0.65	0.563
20	90	H06	0.69	RPS6KL1_1	sample	sample	1.3	1.4	2.1	1.4	1.6	0.667	0.875	0.808	0.578	0.651	0.677
20	62	F02	0.69	PI4KII_1	sample	sample	1.4	1.4	2	1.4	1.6	0.718	0.875	0.769	0.622	0.651	0.645
2	69	F09	0.69	PRPS2_1	sample	sample	1.4	1.3	2.6	1.4	1.76666666666667	0.824	0.684	0.963	0.7	0.473	0.754
12	87	H03	0.69	PTK2_1	sample	sample	1.2	3	1.1	1.2	1.76666666666667	1	1.3	0.917	0.706	0.882	0.373
1	47	D11	0.69	CDK4_1	sample	sample	1.2	2.2	2.2	2.2	1.86666666666667	0.632	1.05	0.759	0.48	0.863	0.557
3	34	C10	0.68	MAPK12_1	sample	sample	1.9	1.5	2.6	1.9	2	0.826	0.769	0.839	0.745	0.566	0.642
22	26	C02	0.67	TEK_1	sample	sample	1.2	1.3	2.5	1.3	1.66666666666667	0.889	1.18	1.52	0.522	0.619	0.758
14	3	A03	0.67	PRPS1L1_1	sample	sample	0.7	2.3	2.4	2.3	1.8	0.412	0.742	1	0.4	0.657	0.814
10	68	F08	0.67	PGK2_1	sample	sample	1.1	2.2	2	2	1.76666666666667	0.611	0.815	0.8	0.537	0.721	0.656
5	38	D02	0.67	MET_1	sample	sample	1.5	1.6	2.5	1.6	1.86666666666667	0.682	0.762	0.893	0.6	0.561	0.758
23	58	E10	0.67	PIP5K3_1	sample	sample	1.1	1.5	2.7	1.5	1.76666666666667	0.611	0.938	0.931	0.524	0.652	0.73
8	33	C09	0.67	DAPK1_1	sample	sample	1.5	1.8	2.4	1.8	1.9	0.714	0.783	0.923	0.625	0.621	0.686
3	66	F06	0.67	PIK3C3_1	sample	sample	2.1	1	3.1	2.1	2.06666666666667	0.913	0.513	1	0.824	0.377	0.765
4	81	G09	0.67	FES_1	sample	sample	2	1.3	1.6	1.6	1.63333333333333	1	0.788	0.744	1	0.5	0.525
9	95	H11	0.67	GAK_1	sample	sample	2.1	1.6	2.5	2.1	2.06666666666667	0.955	0.64	0.893	0.724	0.533	0.694
7	8	A08	0.66	MAP3K6_1	sample	sample	1.2	2.5	2.4	2.4	2.03333333333333	0.558	0.962	0.889	0.48	0.806	0.623
12	91	H07	0.65	MYLK_1	sample	sample	1.2	2.7	1.4	1.4	1.76666666666667	1	1.17	1.17	0.706	0.794	0.475
20	76	G04	0.65	RNASEL_1	sample	sample	1.4	1.3	2.2	1.4	1.63333333333333	0.718	0.812	0.846	0.622	0.605	0.71
3	63	F03	0.65	LTK_1	sample	sample	1.9	1.4	2.8	1.9	2.03333333333333	0.826	0.718	0.903	0.745	0.528	0.691
9	11	A11	0.65	MAP3K8_1	sample	sample	1.3	2.1	2.7	2.1	2.03333333333333	0.591	0.84	0.964	0.448	0.7	0.75
12	82	G10	0.65	MLKL_1	sample	sample	1.4	2.4	1.4	1.4	1.73333333333333	1.17	1.04	1.17	0.824	0.706	0.475
26	47	D11	0.64	PRKCI_1	sample	sample	1	1.4	2.6	1.4	1.66666666666667	0.5	0.757	0.897	0.5	0.609	0.8
8	53	E05	0.64	BCR_1	sample	sample	1.8	2.1	1.8	1.8	1.9	0.857	0.913	0.692	0.75	0.724	0.514
23	83	G11	0.64	DAPK2_1	sample	sample	1.3	1.3	2.8	1.3	1.8	0.722	0.812	0.966	0.619	0.565	0.757
24	15	B03	0.64	CDK8_1	sample	sample	1.7	1.3	2.1	1.7	1.7	0.85	0.722	0.677	0.756	0.619	0.609
5	56	E08	0.63	CAMK4_1	sample	sample	1.6	1.3	2.8	1.6	1.9	0.727	0.619	1	0.64	0.456	0.848
5	21	B09	0.63	CSNK1A1_1	sample	sample	2	1.6	2.1	2	1.9	0.909	0.762	0.75	0.8	0.561	0.636
5	47	D11	0.62	MAP4K3_1	sample	sample	1.5	1.3	2.9	1.5	1.9	0.682	0.619	1.04	0.6	0.456	0.879
6	47	D11	0.62	MAP4K3_1	sample	sample	1.4	2.2	2.4	2.2	2	0.636	0.846	0.857	0.5	0.786	0.649
21	90	H06	0.62	RPS6KL1_1	sample	sample	1.2	1.5	1.9	1.5	1.53333333333333	0.632	0.882	0.704	0.522	0.698	0.717
12	92	H08	0.62	MAPK15_1	sample	sample	1.2	2.4	1.7	1.7	1.76666666666667	1	1.04	1.42	0.706	0.706	0.576
12	22	B10	0.61	GPR125_1	sample	sample	1.3	2.5	1.5	1.5	1.76666666666667	1.08	1.09	1.25	0.765	0.735	0.508
2	32	C08	0.61	PKN1_1	sample	sample	1.5	1.5	2.4	1.5	1.8	0.882	0.789	0.889	0.75	0.545	0.696
2	65	F05	0.61	PDGFRB_1	sample	sample	1.5	1.5	2.4	1.5	1.8	0.882	0.789	0.889	0.75	0.545	0.696
21	9	A09	0.61	ERN2_1	sample	sample	1	1.4	2.2	1.4	1.53333333333333	0.526	0.824	0.815	0.435	0.651	0.83
30	53	E05	0.61	TRIB3_1	sample	sample	1.9	1.1	2.2	1.9	1.73333333333333	0.95	0.733	0.978	0.864	0.431	0.721
7	66	F06	0.6	EPHB6_1	sample	sample	1.8	2.2	2.2	2.2	2.06666666666667	0.837	0.846	0.815	0.72	0.71	0.571
27	74	G02	0.6	VRK3_1	sample	sample	1.7	1.2	2.6	1.7	1.83333333333333	1.06	1.04	1.04	0.694	0.511	0.776
19	92	H08	0.6	GK2_1	sample	sample	1.8	1.4	2.5	1.8	1.9	0.857	0.903	0.962	0.735	0.609	0.658
22	87	H03	0.59	TJP1_1	sample	sample	1.6	1.4	2.1	1.6	1.7	1.19	1.27	1.27	0.696	0.667	0.636
25	43	D07	0.59	BLK_1	sample	sample	1.4	1.2	2.8	1.4	1.8	0.667	0.828	1.04	0.571	0.6	0.789
5	46	D10	0.58	WEE1_1	sample	sample	1.9	1.3	2.6	1.9	1.93333333333333	0.864	0.619	0.929	0.76	0.456	0.788
11	15	B03	0.58	TIE1_1	sample	sample	1.7	2.2	1.8	1.8	1.9	1	0.759	0.692	0.872	0.667	0.514
1	29	C05	0.58	PAK1_1	sample	sample	1.4	2	2.5	2	1.96666666666667	0.737	0.952	0.862	0.56	0.784	0.633
1	28	C04	0.57	MAP3K10_1	sample	sample	1.4	1.8	2.8	1.8	2	0.737	0.857	0.966	0.56	0.706	0.709
17	92	H08	0.57	CERKL_1	sample	sample	0.8	3	2.1	2.1	1.96666666666667	0.762	1.11	0.955	0.4	0.857	0.689
4	38	D02	0.57	MET_1	sample	sample	1.6	1.5	2	1.6	1.7	0.8	0.909	0.93	0.8	0.577	0.656
17	62	F02	0.56	MAST2_1	sample	sample	0.5	2.3	3	2.3	1.93333333333333	0.476	0.852	1.36	0.25	0.657	0.984
4	86	H02	0.56	PHKA2_1	sample	sample	1.9	1.2	2	1.9	1.7	0.95	0.727	0.93	0.95	0.462	0.656
18	77	G05	0.56	IHPK2_1	sample	sample	0.7	2.8	2.3	2.3	1.93333333333333	0.5	0.966	1	0.378	0.836	0.73
4	78	G06	0.55	CHEK1_1	sample	sample	2.1	1.2	1.8	1.8	1.7	1.05	0.727	0.837	1.05	0.462	0.59
1	64	F04	0.55	NEK3_1	sample	sample	1.5	1.9	2.6	1.9	2	0.789	0.905	0.897	0.6	0.745	0.658
16	43	D07	0.55	NADK_1	sample	sample	1.1	2.6	1.8	1.8	1.83333333333333	0.688	0.867	0.818	0.611	0.754	0.643
11	52	E04	0.54	SPEG_1	sample	sample	1	2.6	2.4	2.4	2	0.588	0.897	0.923	0.513	0.788	0.686
17	33	C09	0.54	SBK1_1	sample	sample	0.7	2.7	2.5	2.5	1.96666666666667	0.667	1	1.14	0.35	0.771	0.82
16	35	C11	0.54	BAIAP2_1	sample	sample	1	2.5	2	2	1.83333333333333	0.625	0.833	0.909	0.556	0.725	0.714
29	74	G02	0.54	EPHA2_1	sample	sample	2	1.4	2.2	2	1.86666666666667	1.14	0.737	0.83	0.816	0.571	0.667
2	87	H03	0.53	MARK3_1	sample	sample	1.3	1.6	2.7	1.6	1.86666666666667	0.765	0.842	1	0.65	0.582	0.783
3	52	E04	0.53	NEK2_1	sample	sample	2.1	1.3	3	2.1	2.13333333333333	0.913	0.667	0.968	0.824	0.491	0.741
30	27	C03	0.53	MUSK_1	sample	sample	1.6	1.5	2.2	1.6	1.76666666666667	0.8	1	0.978	0.727	0.588	0.721
13	41	D05	0.52	PRKXP1_1	sample	sample	1.2	2.5	2	2	1.9	0.75	0.806	0.889	0.632	0.714	0.678
19	57	E09	0.52	KDR_1	sample	sample	1.9	1.5	2.4	1.9	1.93333333333333	0.905	0.968	0.923	0.776	0.652	0.632
19	83	G11	0.52	KHK_1	sample	sample	1.9	1.7	2.1	1.9	1.9	0.905	1.1	0.808	0.776	0.739	0.553
13	46	D10	0.52	PLK4_1	sample	sample	1	2.8	2	2	1.93333333333333	0.625	0.903	0.889	0.526	0.8	0.678
17	64	F04	0.52	DLG4_1	sample	sample	0.7	2.5	2.7	2.5	1.96666666666667	0.667	0.926	1.23	0.35	0.714	0.885
18	40	D04	0.51	IHPK1_1	sample	sample	1.3	2.5	1.9	1.9	1.9	0.929	0.862	0.826	0.703	0.746	0.603
25	31	C07	0.51	IRAK2_1	sample	sample	1.4	1.3	2.8	1.4	1.83333333333333	0.667	0.897	1.04	0.571	0.65	0.789
24	16	B04	0.5	PIP5K2B_1	sample	sample	1.9	1.4	2	1.9	1.76666666666667	0.95	0.778	0.645	0.844	0.667	0.58
5	68	F08	0.5	CDC2_1	sample	sample	1.6	2	2.3	2	1.96666666666667	0.727	0.952	0.821	0.64	0.702	0.697
2	63	F03	0.5	LTK_1	sample	sample	1.6	1.5	2.5	1.6	1.86666666666667	0.941	0.789	0.926	0.8	0.545	0.725
2	41	D05	0.49	PCK1_1	sample	sample	1.6	1.6	2.4	1.6	1.86666666666667	0.941	0.842	0.889	0.8	0.582	0.696
13	71	F11	0.49	PIK3R4_1	sample	sample	1.2	2.7	1.9	1.9	1.93333333333333	0.75	0.871	0.844	0.632	0.771	0.644
9	81	G09	0.49	ROR1_1	sample	sample	2	2.2	2.3	2.2	2.16666666666667	0.909	0.88	0.821	0.69	0.733	0.639
1	44	D08	0.48	MAPK1_1	sample	sample	1.5	2	2.6	2	2.03333333333333	0.789	0.952	0.897	0.6	0.784	0.658
12	78	G06	0.48	TESK1_1	sample	sample	1.1	3.1	1.5	1.5	1.9	0.917	1.35	1.25	0.647	0.912	0.508
8	7	A07	0.48	NDUFA10_1	sample	sample	2.3	2.1	1.6	2.1	2	1.1	0.913	0.615	0.958	0.724	0.457
16	78	G06	0.47	SPHK2_1	sample	sample	1.3	3	1.4	1.4	1.9	0.812	1	0.636	0.722	0.87	0.5
18	63	F03	0.47	PRKAG2_1	sample	sample	0.9	2.7	2.3	2.3	1.96666666666667	0.643	0.931	1	0.486	0.806	0.73
20	35	C11	0.47	ROS1_1	sample	sample	1.5	1.4	2.3	1.5	1.73333333333333	0.769	0.875	0.885	0.667	0.651	0.742
1	14	B02	0.46	KIAA1639 _1	sample	sample	1.8	2	2.3	2	2.03333333333333	0.947	0.952	0.793	0.72	0.784	0.582
18	43	D07	0.46	NADK_1	sample	sample	0.9	2.6	2.4	2.4	1.96666666666667	0.643	0.897	1.04	0.486	0.776	0.762
1	31	C07	0.46	PRKACG_1	sample	sample	1.3	2.2	2.6	2.2	2.03333333333333	0.684	1.05	0.897	0.52	0.863	0.658
21	54	E06	0.45	MAP2K2_1	sample	sample	1.5	1.5	1.9	1.5	1.63333333333333	0.789	0.882	0.704	0.652	0.698	0.717
25	94	H10	0.45	GSG2_1	sample	sample	1.6	1.3	2.7	1.6	1.86666666666667	0.762	0.897	1	0.653	0.65	0.761
23	42	D06	0.45	NME4_1	sample	sample	1.5	1.4	2.8	1.5	1.9	0.833	0.875	0.966	0.714	0.609	0.757
22	69	F09	0.45	FLJ40852_1	sample	sample	2	1.3	2.1	2	1.8	1.48	1.18	1.27	0.87	0.619	0.636
11	31	C07	0.44	TP53RK_1	sample	sample	1.3	2.5	2.3	2.3	2.03333333333333	0.765	0.862	0.885	0.667	0.758	0.657
23	44	D08	0.44	CDC2L2_4	sample	sample	1.4	1.7	2.5	1.7	1.86666666666667	0.778	1.06	0.862	0.667	0.739	0.676
1	20	B08	0.44	PRKCG_1	sample	sample	1.8	1.9	2.5	1.9	2.06666666666667	0.947	0.905	0.862	0.72	0.745	0.633
3	57	E09	0.43	PRPS1_1	sample	sample	2.1	1.6	2.8	2.1	2.16666666666667	0.913	0.821	0.903	0.824	0.604	0.691
3	38	D02	0.43	ACVRL1_1	sample	sample	2	1.4	3.2	2	2.2	0.87	0.718	1.03	0.784	0.528	0.79
15	42	D06	0.43	ADK_1	sample	sample	1	2.8	2.3	2.3	2.03333333333333	1.18	1.22	1.28	0.571	0.812	0.687
2	22	B10	0.43	GRK1_1	sample	sample	1.7	1.6	2.4	1.7	1.9	1	0.842	0.889	0.85	0.582	0.696
17	45	D09	0.43	CDK2_1	sample	sample	0.9	2.8	2.4	2.4	2.03333333333333	0.857	1.04	1.09	0.45	0.8	0.787
29	16	B04	0.41	PTK9L_1	sample	sample	1.4	1.9	2.4	1.9	1.9	0.8	1	0.906	0.571	0.776	0.727
21	78	G06	0.41	MARK4_1	sample	sample	1.2	1.6	2.1	1.6	1.63333333333333	0.632	0.941	0.778	0.522	0.744	0.792
6	78	G06	0.41	CHEK1_1	sample	sample	1.7	2.5	2.2	2.2	2.13333333333333	0.773	0.962	0.786	0.607	0.893	0.595
20	63	F03	0.41	SCYL3_1	sample	sample	1.6	1.1	2.7	1.6	1.8	0.821	0.688	1.04	0.711	0.512	0.871
14	26	C02	0.41	TTBK2_1	sample	sample	0.5	2.8	2.7	2.7	2	0.294	0.903	1.13	0.286	0.8	0.915
16	59	E11	0.41	CDC42BPG_1	sample	sample	1.5	2.7	1.5	1.5	1.9	0.938	0.9	0.682	0.833	0.783	0.536
22	23	B11	0.4	RAPGEF4_1	sample	sample	1.8	1.5	2.1	1.8	1.8	1.33	1.36	1.27	0.783	0.714	0.636
29	41	D05	0.4	RAD18_1	sample	sample	1.7	1.6	2.5	1.7	1.93333333333333	0.971	0.842	0.943	0.694	0.653	0.758
14	45	D09	0.4	CARKL_1	sample	sample	1.1	2.9	1.9	1.9	1.96666666666667	0.647	0.935	0.792	0.629	0.829	0.644
5	5	A05	0.4	EIF2AK4_1	sample	sample	1.6	1.8	2.7	1.8	2.03333333333333	0.727	0.857	0.964	0.64	0.632	0.818
28	27	C03	0.4	MUSK_1	sample	sample	2	1.5	2.3	2	1.93333333333333	0.976	0.789	0.836	0.833	0.6	0.708
2	64	F04	0.4	NEK3_1	sample	sample	1.6	1.5	2.7	1.6	1.93333333333333	0.941	0.789	1	0.8	0.545	0.783
2	78	G06	0.4	PIM1_1	sample	sample	1.6	1.5	2.7	1.6	1.93333333333333	0.941	0.789	1	0.8	0.545	0.783
15	51	E03	0.4	NRBP2_1	sample	sample	0.9	2.8	2.5	2.5	2.06666666666667	1.06	1.22	1.39	0.514	0.812	0.746
18	78	G06	0.39	SPHK2_1	sample	sample	1.1	2.8	2.1	2.1	2	0.786	0.966	0.913	0.595	0.836	0.667
3	77	G05	0.39	PDK2_1	sample	sample	2.3	1.5	2.8	2.3	2.2	1	0.769	0.903	0.902	0.566	0.691
5	8	A08	0.39	ACVR2A_1	sample	sample	1.4	1.9	2.8	1.9	2.03333333333333	0.636	0.905	1	0.56	0.667	0.848
2	34	C10	0.39	MAPK12_1	sample	sample	1.7	1.4	2.7	1.7	1.93333333333333	1	0.737	1	0.85	0.509	0.783
17	28	C04	0.39	CRKRS_1	sample	sample	1.3	2.7	2.1	2.1	2.03333333333333	1.24	1	0.955	0.65	0.771	0.689
22	67	F07	0.39	PTK6_1	sample	sample	2.2	1.3	2	2	1.83333333333333	1.63	1.18	1.21	0.957	0.619	0.606
21	26	C02	0.39	PI4K2B_1	sample	sample	1	0.9	3.1	1	1.66666666666667	0.526	0.529	1.15	0.435	0.419	1.17
23	22	B10	0.39	BMX_1	sample	sample	1.8	1.3	2.7	1.8	1.93333333333333	1	0.812	0.931	0.857	0.565	0.73
4	28	C04	0.39	CHEK2_1	sample	sample	1.5	1.9	2	1.9	1.8	0.75	1.15	0.93	0.75	0.731	0.656
17	14	B02	0.38	LMTK2_1	sample	sample	1.1	3	2.1	2.1	2.06666666666667	1.05	1.11	0.955	0.55	0.857	0.689
1	51	E03	0.38	LIMK1_1	sample	sample	1.8	2	2.5	2	2.1	0.947	0.952	0.862	0.72	0.784	0.633
26	20	B08	0.37	ROR2_1	sample	sample	1.6	1.4	2.4	1.6	1.8	0.8	0.757	0.828	0.8	0.609	0.738
3	39	D03	0.37	HCK_1	sample	sample	2.1	1.7	2.8	2.1	2.2	0.913	0.872	0.903	0.824	0.642	0.691
19	32	C08	0.37	TTBK1_1	sample	sample	2.1	1.5	2.5	2.1	2.03333333333333	1	0.968	0.962	0.857	0.652	0.658
9	50	E02	0.37	CDC2L5_1	sample	sample	1.9	2.5	2.3	2.3	2.23333333333333	0.864	1	0.821	0.655	0.833	0.639
21	30	C06	0.37	KIAA0999_1	sample	sample	0.6	1.4	2.9	1.4	1.63333333333333	0.316	0.824	1.07	0.261	0.651	1.094
6	29	C05	0.37	MARVELD3_1	sample	sample	2.1	2.1	2.4	2.1	2.2	0.955	0.808	0.857	0.75	0.75	0.649
2	19	B07	0.37	PKM2_1	sample	sample	1.4	1.6	2.9	1.6	1.96666666666667	0.824	0.842	1.07	0.7	0.582	0.841
17	16	B04	0.36	PRKD2_1	sample	sample	1.7	2.7	1.7	1.7	2.03333333333333	1.62	1	0.773	0.85	0.771	0.557
7	45	D09	0.36	FRAP1_1	sample	sample	1.8	2.4	2.5	2.4	2.23333333333333	0.837	0.923	0.926	0.72	0.774	0.649
27	54	E06	0.36	PSKH2_1	sample	sample	1.6	1.7	2.5	1.7	1.93333333333333	1	1.48	1	0.653	0.723	0.746
2	35	C11	0.36	TGFBR2_1	sample	sample	1.7	1.8	2.3	1.8	1.93333333333333	1	0.947	0.852	0.85	0.655	0.667
7	69	F09	0.36	JAK2_1	sample	sample	2.1	2.2	2.4	2.2	2.23333333333333	0.977	0.846	0.889	0.84	0.71	0.623
16	34	C10	0.36	MAPK6_1	sample	sample	1.3	2.7	1.8	1.8	1.93333333333333	0.812	0.9	0.818	0.722	0.783	0.643
23	45	D09	0.36	C9orf96_1	sample	sample	1.5	1.8	2.4	1.8	1.9	0.833	1.12	0.828	0.714	0.783	0.649
2	81	G09	0.36	PTK7_1	sample	sample	1.6	2	2.2	2	1.93333333333333	0.941	1.05	0.815	0.8	0.727	0.638
3	3	A03	0.36	FYN_1	sample	sample	1.7	1.7	3.3	1.7	2.23333333333333	0.739	0.872	1.06	0.667	0.642	0.815
1	81	G09	0.35	PTK7_1	sample	sample	1.5	2	2.9	2	2.13333333333333	0.789	0.952	1	0.6	0.784	0.734
18	44	D08	0.35	FUK_1	sample	sample	1.3	2.5	2.2	2.2	2	0.929	0.862	0.957	0.703	0.746	0.698
17	40	D04	0.35	IHPK1_1	sample	sample	1.1	2.7	2.4	2.4	2.06666666666667	1.05	1	1.09	0.55	0.771	0.787
25	80	G08	0.34	PHKG1_1	sample	sample	2.2	1.3	2.3	2.2	1.93333333333333	1.05	0.897	0.852	0.898	0.65	0.648
1	21	B09	0.34	MAPK10_1	sample	sample	1.5	2.3	2.5	2.3	2.1	0.789	1.1	0.862	0.6	0.902	0.633
15	54	E06	0.34	AKAP13_1	sample	sample	0.7	2.9	2.8	2.8	2.13333333333333	0.824	1.26	1.56	0.4	0.841	0.836
18	32	C08	0.34	FLJ32786_1	sample	sample	1	2.6	2.5	2.5	2.03333333333333	0.714	0.897	1.09	0.541	0.776	0.794
20	51	E03	0.34	ADCK1_1	sample	sample	1.5	1.5	2.4	1.5	1.8	0.769	0.938	0.923	0.667	0.698	0.774
11	33	C09	0.33	HIPK4_1	sample	sample	1.4	2.7	2.2	2.2	2.1	0.824	0.931	0.846	0.718	0.818	0.629
26	42	D06	0.33	MAPKAPK2_1	sample	sample	1.8	1.2	2.5	1.8	1.83333333333333	0.9	0.649	0.862	0.9	0.522	0.769
25	92	H08	0.33	PRKCD_1	sample	sample	1.9	1.2	2.8	1.9	1.96666666666667	0.905	0.828	1.04	0.776	0.6	0.789
16	44	D08	0.33	FUK_1	sample	sample	1.3	2.5	2	2	1.93333333333333	0.812	0.833	0.909	0.722	0.725	0.714
18	50	E02	0.32	SMG1_1	sample	sample	1.4	2.3	2.3	2.3	2	1	0.793	1	0.757	0.687	0.73
9	46	D10	0.32	PRKX_1	sample	sample	1.7	2.4	2.7	2.4	2.26666666666667	0.773	0.96	0.964	0.586	0.8	0.75
14	76	G04	0.32	PCTK3_1	sample	sample	1.4	3	1.6	1.6	2	0.824	0.968	0.667	0.8	0.857	0.542
2	39	D03	0.32	HCK_1	sample	sample	1.6	1.9	2.4	1.9	1.96666666666667	0.941	1	0.889	0.8	0.691	0.696
1	17	B05	0.31	NTRK3_1	sample	sample	1.7	1.9	2.9	1.9	2.16666666666667	0.895	0.905	1	0.68	0.745	0.734
30	64	F04	0.31	POLR3K_1	sample	sample	2.2	1.2	2.3	2.2	1.9	1.1	0.8	1.02	1	0.471	0.754
30	52	E04	0.31	CDC2L6_1	sample	sample	2.3	1.2	2.2	2.2	1.9	1.15	0.8	0.978	1.045	0.471	0.721
12	3	A03	0.31	SRC_1	sample	sample	1.2	2.8	1.9	1.9	1.96666666666667	1	1.22	1.58	0.706	0.824	0.644
22	92	H08	0.31	GRK7_1	sample	sample	1.3	1.5	2.8	1.5	1.86666666666667	0.963	1.36	1.7	0.565	0.714	0.848
3	45	D09	0.31	EIF2AK2_1	sample	sample	2.3	1.5	3	2.3	2.26666666666667	1	0.769	0.968	0.902	0.566	0.741
29	64	F04	0.3	POLR3K_1	sample	sample	2	1.6	2.4	2	2	1.14	0.842	0.906	0.816	0.653	0.727
12	21	B09	0.3	ALS2CR7_1	sample	sample	1.2	2.7	2	2	1.96666666666667	1	1.17	1.67	0.706	0.794	0.678
20	83	G11	0.3	KHK_1	sample	sample	1.9	1.4	2.2	1.9	1.83333333333333	0.974	0.875	0.846	0.844	0.651	0.71
22	6	A06	0.3	TJP2_1	sample	sample	1.8	1.5	2.3	1.8	1.86666666666667	1.33	1.36	1.39	0.783	0.714	0.697
10	75	G03	0.3	LIMK2_1	sample	sample	1	2.7	2.3	2.3	2	0.556	1	0.92	0.488	0.885	0.754
1	42	D06	0.3	PIK3C2A_1	sample	sample	2	1.9	2.6	2	2.16666666666667	1.05	0.905	0.897	0.8	0.745	0.658
24	42	D06	0.29	NME4_1	sample	sample	1.6	1.3	2.9	1.6	1.93333333333333	0.8	0.722	0.935	0.711	0.619	0.841
1	6	A06	0.29	PDPK1_1	sample	sample	1.7	1.8	3.1	1.8	2.2	0.895	0.857	1.07	0.68	0.706	0.785
3	33	C09	0.29	MAP2K6_1	sample	sample	2.1	1.7	3	2.1	2.26666666666667	0.913	0.872	0.968	0.824	0.642	0.741
17	4	A04	0.28	MPP6_1	sample	sample	0.8	3	2.6	2.6	2.13333333333333	0.762	1.11	1.18	0.4	0.857	0.852
9	6	A06	0.28	EPHA4_1	sample	sample	1.5	2.9	2.4	2.4	2.26666666666667	0.682	1.16	0.857	0.517	0.967	0.667
24	56	E08	0.28	ADCK2_1	sample	sample	1.3	1.6	2.8	1.6	1.9	0.65	0.889	0.903	0.578	0.762	0.812
6	90	H06	0.28	MAPK14_1	sample	sample	1.6	2.4	2.7	2.4	2.23333333333333	0.727	0.923	0.964	0.571	0.857	0.73
18	59	E11	0.28	CDC42BPG_1	sample	sample	1.4	2.5	2.2	2.2	2.03333333333333	1	0.862	0.957	0.757	0.746	0.698
19	74	G02	0.27	PBK_1	sample	sample	2.2	1.5	2.6	2.2	2.1	1.05	0.968	1	0.898	0.652	0.684
13	29	C05	0.27	LOC400301_1	sample	sample	1.3	2.9	2	2	2.06666666666667	0.812	0.935	0.889	0.684	0.829	0.678
3	93	H09	0.27	RAF1_1	sample	sample	2.2	1.5	3.2	2.2	2.3	0.957	0.769	1.03	0.863	0.566	0.79
25	15	B03	0.27	PFKFB4_1	sample	sample	1.8	1.4	2.7	1.8	1.96666666666667	0.857	0.966	1	0.735	0.7	0.761
1	43	D07	0.27	PRKAG1_1	sample	sample	1.8	2.1	2.6	2.1	2.16666666666667	0.947	1	0.897	0.72	0.824	0.658
1	66	F06	0.27	PIK3C3_1	sample	sample	1.7	1.9	3	1.9	2.2	0.895	0.905	1.03	0.68	0.745	0.759
18	82	G10	0.27	RP6-213H19.1_1	sample	sample	0.9	3	2.4	2.4	2.1	0.643	1.03	1.04	0.486	0.896	0.762
7	57	E09	0.27	GUCY2C_1	sample	sample	2.2	2.2	2.5	2.2	2.3	1.02	0.846	0.926	0.88	0.71	0.649
13	39	D03	0.26	ANKK1_1	sample	sample	1.6	3	1.6	1.6	2.06666666666667	1	0.968	0.711	0.842	0.857	0.542
7	26	C02	0.26	PDXK_1	sample	sample	2	2.4	2.5	2.4	2.3	0.93	0.923	0.926	0.8	0.774	0.649
7	54	E06	0.26	EPHB4_1	sample	sample	2	2.4	2.5	2.4	2.3	0.93	0.923	0.926	0.8	0.774	0.649
4	21	B09	0.26	CSNK1A1_1	sample	sample	2	1.5	2.1	2	1.86666666666667	1	0.909	0.977	1	0.577	0.689
11	57	E09	0.25	MAP2K3_1	sample	sample	1.6	2.7	2.1	2.1	2.13333333333333	0.941	0.931	0.808	0.821	0.818	0.6
15	55	E07	0.25	CIT_1	sample	sample	1.1	2.8	2.5	2.5	2.13333333333333	1.29	1.22	1.39	0.629	0.812	0.746
16	19	B07	0.25	RBKS_1	sample	sample	1.1	2.7	2.2	2.2	2	0.688	0.9	1	0.611	0.783	0.786
1	69	F09	0.25	PRPS2_1	sample	sample	1.7	2	2.9	2	2.2	0.895	0.952	1	0.68	0.784	0.734
11	41	D05	0.25	NTRK2_1	sample	sample	1.3	2.8	2.4	2.4	2.16666666666667	0.765	0.966	0.923	0.667	0.848	0.686
17	74	G02	0.25	SNF1LK2_1	sample	sample	1.4	3	2	2	2.13333333333333	1.33	1.11	0.909	0.7	0.857	0.656
17	51	E03	0.24	IRAK4_1	sample	sample	1.1	2.8	2.5	2.5	2.13333333333333	1.05	1.04	1.14	0.55	0.8	0.82
19	30	C06	0.24	KIAA0999_1	sample	sample	2	1.5	2.9	2	2.13333333333333	0.952	0.968	1.12	0.816	0.652	0.763
19	73	G01	0.24	AhR	pos	pos	2	1.7	2.6	2	2.1	0.952	1.1	1	0.816	0.739	0.684
17	11	A11	0.24	MYO3A_1	sample	sample	0.8	3.1	2.6	2.6	2.16666666666667	0.762	1.15	1.18	0.4	0.886	0.852
14	50	E02	0.23	KSR2_1	sample	sample	1	3.3	2	2	2.1	0.588	1.06	0.833	0.571	0.943	0.678
12	69	F09	0.23	MAP2K7_1	sample	sample	1.5	2.5	1.9	1.9	1.96666666666667	1.25	1.09	1.58	0.882	0.735	0.644
18	80	G08	0.23	AK5_1	sample	sample	1.2	3	2.1	2.1	2.1	0.857	1.03	0.913	0.649	0.896	0.667
25	21	B09	0.22	MERTK_1	sample	sample	2.3	1.2	2.6	2.3	2.03333333333333	1.1	0.828	0.963	0.939	0.6	0.732
25	81	G09	0.22	FLJ30698 _1	sample	sample	2.1	1.4	2.5	2.1	2	1	0.966	0.926	0.857	0.7	0.704
1	16	B04	0.21	MAP3K3_1	sample	sample	1.9	1.9	2.9	1.9	2.23333333333333	1	0.905	1	0.76	0.745	0.734
2	28	C04	0.21	MAP3K10_1	sample	sample	1.5	2.1	2.5	2.1	2.03333333333333	0.882	1.11	0.926	0.75	0.764	0.725
19	27	C03	0.21	GSK3A_1	sample	sample	2.1	1.6	2.7	2.1	2.13333333333333	1	1.03	1.04	0.857	0.696	0.711
13	18	B06	0.21	PLK2_1	sample	sample	1.2	2.8	2.3	2.3	2.1	0.75	0.903	1.02	0.632	0.8	0.78
14	55	E07	0.21	CIT_1	sample	sample	1	3.1	2.2	2.2	2.1	0.588	1	0.917	0.571	0.886	0.746
3	76	G04	0.2	NME3_1	sample	sample	2.2	1.9	2.8	2.2	2.3	0.957	0.974	0.903	0.863	0.717	0.691
24	65	F05	0.2	PFKFB3_1	sample	sample	1.9	1.4	2.6	1.9	1.96666666666667	0.95	0.778	0.839	0.844	0.667	0.754
8	31	C07	0.2	MAP4K2_1	sample	sample	1.7	2.1	2.8	2.1	2.2	0.81	0.913	1.08	0.708	0.724	0.8
19	78	G06	0.2	MARK4_1	sample	sample	1.9	1.9	2.5	1.9	2.1	0.905	1.23	0.962	0.776	0.826	0.658
26	92	H08	0.2	PRKCD_1	sample	sample	2	1.6	2	2	1.86666666666667	1	0.865	0.69	1	0.696	0.615
13	55	E07	0.19	CIT_1	sample	sample	2	2.7	1.5	2	2.06666666666667	1.25	0.871	0.667	1.053	0.771	0.508
6	27	C03	0.19	MVK_1	sample	sample	2	2.4	2.5	2.4	2.3	0.909	0.923	0.893	0.714	0.857	0.676
19	85	H01	0.19	AhR	pos	pos	2	1.7	2.7	2	2.13333333333333	0.952	1.1	1.04	0.816	0.739	0.711
6	75	G03	0.19	IGF1R_1	sample	sample	1.9	2.4	2.6	2.4	2.3	0.864	0.923	0.929	0.679	0.857	0.703
16	62	F02	0.19	MAST2_1	sample	sample	1.3	2.8	2	2	2.03333333333333	0.812	0.933	0.909	0.722	0.812	0.714
22	52	E04	0.19	STK16_1	sample	sample	2	1.5	2.3	2	1.93333333333333	1.48	1.36	1.39	0.87	0.714	0.697
14	67	F07	0.19	MAP4K1_1	sample	sample	0.9	3.3	2.2	2.2	2.13333333333333	0.529	1.06	0.917	0.514	0.943	0.746
11	66	F06	0.19	PRKG2_1	sample	sample	1.1	3.1	2.5	2.5	2.23333333333333	0.647	1.07	0.962	0.564	0.939	0.714
1	46	D10	0.19	MAP2K4_1	sample	sample	1.3	2.5	2.8	2.5	2.2	0.684	1.19	0.966	0.52	0.98	0.709
26	65	F05	0.18	CAMKV_1	sample	sample	1.4	1.7	2.6	1.7	1.9	0.7	0.919	0.897	0.7	0.739	0.8
13	33	C09	0.18	SGK3_1	sample	sample	1.3	3.1	2	2	2.13333333333333	0.812	1	0.889	0.684	0.886	0.678
26	56	E08	0.18	BCKDK_1	sample	sample	1.6	1.6	2.5	1.6	1.9	0.8	0.865	0.862	0.8	0.696	0.769
15	50	E02	0.18	KSR2_1	sample	sample	1	3	2.6	2.6	2.2	1.18	1.3	1.44	0.571	0.87	0.776
22	80	G08	0.18	NEK7_1	sample	sample	1.7	1.8	2.2	1.8	1.9	1.26	1.64	1.33	0.739	0.857	0.667
8	6	A06	0.18	EPHA4_1	sample	sample	2.4	2.1	2.1	2.1	2.2	1.14	0.913	0.808	1	0.724	0.6
12	38	D02	0.17	MPP2_1	sample	sample	1.6	2.6	1.8	1.8	2	1.33	1.13	1.5	0.941	0.765	0.61
4	33	C09	0.17	CSNK1D_1	sample	sample	1.4	1.8	2.6	1.8	1.93333333333333	0.7	1.09	1.21	0.7	0.692	0.852
2	53	E05	0.17	PCTK2_1	sample	sample	1.7	1.7	2.8	1.7	2.06666666666667	1	0.895	1.04	0.85	0.618	0.812
14	43	D07	0.17	TESK2_1	sample	sample	1.2	3	2.1	2.1	2.1	0.706	0.968	0.875	0.686	0.857	0.712
10	67	F07	0.17	TSSK2_1	sample	sample	1.1	2.4	2.7	2.4	2.06666666666667	0.611	0.889	1.08	0.537	0.787	0.885
19	52	E04	0.17	WNK3_1	sample	sample	2.1	1.6	2.8	2.1	2.16666666666667	1	1.03	1.08	0.857	0.696	0.737
24	91	H07	0.16	PIN1_1	sample	sample	1.7	1.4	2.9	1.7	2	0.85	0.778	0.935	0.756	0.667	0.841
13	10	A10	0.16	IKBKE_1	sample	sample	1	3.2	2.3	2.3	2.16666666666667	0.625	1.03	1.02	0.526	0.914	0.78
10	71	F11	0.16	SGK2_1	sample	sample	1.5	2.6	2.1	2.1	2.06666666666667	0.833	0.963	0.84	0.732	0.852	0.689
1	57	E09	0.15	PRPS1_1	sample	sample	1.7	2.3	2.7	2.3	2.23333333333333	0.895	1.1	0.931	0.68	0.902	0.684
1	80	G08	0.15	MAPK8_1	sample	sample	1.6	2.1	3.1	2.1	2.26666666666667	0.842	1	1.07	0.64	0.824	0.785
16	53	E05	0.15	UCK2_1	sample	sample	1.2	2.9	2.1	2.1	2.06666666666667	0.75	0.967	0.955	0.667	0.841	0.75
14	8	A08	0.15	STK38_1	sample	sample	1	3.1	2.3	2.3	2.13333333333333	0.588	1	0.958	0.571	0.886	0.78
17	47	D11	0.15	MARK2_1	sample	sample	1	2.9	2.7	2.7	2.2	0.952	1.07	1.23	0.5	0.829	0.885
3	82	G10	0.15	NEK4_1	sample	sample	2.3	1.7	3.1	2.3	2.36666666666667	1	0.872	1	0.902	0.642	0.765
2	20	B08	0.14	PRKCG_1	sample	sample	1.9	1.7	2.6	1.9	2.06666666666667	1.12	0.895	0.963	0.95	0.618	0.754
14	73	G01	0.14	AhR	pos	pos	1.1	3.6	1.8	1.8	2.16666666666667	0.647	1.16	0.75	0.629	1.029	0.61
29	28	C04	0.14	EEF2K_1	sample	sample	1.6	2	2.6	2	2.06666666666667	0.914	1.05	0.981	0.653	0.816	0.788
11	34	C10	0.14	TCEB3C_1	sample	sample	1.7	2.8	2.1	2.1	2.2	1	0.966	0.808	0.872	0.848	0.6
23	68	F08	0.14	DYRK1A_1	sample	sample	1.9	1.5	2.8	1.9	2.06666666666667	1.06	0.938	0.966	0.905	0.652	0.757
1	53	E05	0.14	PCTK2_1	sample	sample	2.1	2	2.7	2.1	2.26666666666667	1.11	0.952	0.931	0.84	0.784	0.684
18	75	G03	0.14	POLK_1	sample	sample	1.4	2.8	2.2	2.2	2.13333333333333	1	0.966	0.957	0.757	0.836	0.698
20	74	G02	0.13	PBK_1	sample	sample	1.5	1.7	2.5	1.7	1.9	0.769	1.06	0.962	0.667	0.791	0.806
2	42	D06	0.13	PIK3C2A_1	sample	sample	1.4	2	2.9	2	2.1	0.824	1.05	1.07	0.7	0.727	0.841
9	44	D08	0.13	DLG5_1	sample	sample	1.9	2.5	2.8	2.5	2.4	0.864	1	1	0.655	0.833	0.778
21	66	F06	0.13	STK31_1	sample	sample	1.5	1.5	2.4	1.5	1.8	0.789	0.882	0.889	0.652	0.698	0.906
7	30	C06	0.13	EPHA7_1	sample	sample	1.8	2.6	2.8	2.6	2.4	0.837	1	1.04	0.72	0.839	0.727
7	43	D07	0.12	RPS6KA3_1	sample	sample	2.1	2.4	2.7	2.4	2.4	0.977	0.923	1	0.84	0.774	0.701
24	33	C09	0.12	CSNK1E_1	sample	sample	1.9	1.5	2.6	1.9	2	0.95	0.833	0.839	0.844	0.714	0.754
30	76	G04	0.12	C6orf199_1	sample	sample	1.9	1.6	2.5	1.9	2	0.95	1.07	1.11	0.864	0.627	0.82
11	53	E05	0.12	DDR2_1	sample	sample	1.8	2.5	2.3	2.3	2.2	1.06	0.862	0.885	0.923	0.758	0.657
18	57	E09	0.12	PANK1_1	sample	sample	1.2	3	2.3	2.3	2.16666666666667	0.857	1.03	1	0.649	0.896	0.73
11	54	E06	0.12	PRKG1_1	sample	sample	1.5	2.6	2.6	2.6	2.23333333333333	0.882	0.897	1	0.769	0.788	0.743
19	53	E05	0.12	HIPK2_1	sample	sample	2.1	1.8	2.6	2.1	2.16666666666667	1	1.16	1	0.857	0.783	0.684
26	24	B12	0.12	OTP1	neg	neg	1.5	NA	2.5	2	2	0.75	NA	0.862	0.75	NA	0.769
7	40	D04	0.12	DGKB_1	sample	sample	2.1	2.5	2.6	2.5	2.4	0.977	0.962	0.963	0.84	0.806	0.675
19	39	D03	0.11	CABC1_1	sample	sample	1.8	1.7	3.1	1.8	2.2	0.857	1.1	1.19	0.735	0.739	0.816
7	78	G06	0.11	ERBB2_1	sample	sample	2.1	2.6	2.5	2.5	2.4	0.977	1	0.926	0.84	0.839	0.649
15	29	C05	0.11	LOC400301_1	sample	sample	1.3	2.8	2.5	2.5	2.2	1.53	1.22	1.39	0.743	0.812	0.746
1	30	C06	0.11	PHKA1_1	sample	sample	1.9	2	3	2	2.3	1	0.952	1.03	0.76	0.784	0.759
1	62	F02	0.11	BTK_1	sample	sample	1.9	2	3	2	2.3	1	0.952	1.03	0.76	0.784	0.759
1	65	F05	0.11	PDGFRB_1	sample	sample	1.9	2	3	2	2.3	1	0.952	1.03	0.76	0.784	0.759
12	6	A06	0.11	PRKAA2_1	sample	sample	1.7	2.7	1.7	1.7	2.03333333333333	1.42	1.17	1.42	1	0.794	0.576
5	28	C04	0.11	CHEK2_1	sample	sample	2.3	1.6	2.8	2.3	2.23333333333333	1.05	0.762	1	0.92	0.561	0.848
2	54	E06	0.11	PIK3C2B_1	sample	sample	1.8	1.7	2.8	1.8	2.1	1.06	0.895	1.04	0.9	0.618	0.812
27	82	G10	0.1	TEX14_1	sample	sample	2	1.7	2.6	2	2.1	1.25	1.48	1.04	0.816	0.723	0.776
8	83	G11	0.1	FGR_1	sample	sample	2.1	1.8	2.9	2.1	2.26666666666667	1	0.783	1.12	0.875	0.621	0.829
13	47	D11	0.1	LATS2_1	sample	sample	1.4	3	2.1	2.1	2.16666666666667	0.875	0.968	0.933	0.737	0.857	0.712
3	51	E03	0.1	LIMK1_1	sample	sample	2.3	1.7	3.2	2.3	2.4	1	0.872	1.03	0.902	0.642	0.79
24	81	G09	0.1	ADCK5_1	sample	sample	1.8	1.6	2.6	1.8	2	0.9	0.889	0.839	0.8	0.762	0.754
22	10	A10	0.1	HIPK1_1	sample	sample	1.5	1.7	2.7	1.7	1.96666666666667	1.11	1.55	1.64	0.652	0.81	0.818
3	47	D11	0.1	CDK4_1	sample	sample	2.1	2.3	2.6	2.3	2.33333333333333	0.913	1.18	0.839	0.824	0.868	0.642
4	7	A07	0.1	CSNK1G2_1	sample	sample	1.7	1.7	2.5	1.7	1.96666666666667	0.85	1.03	1.16	0.85	0.654	0.82
16	31	C07	0.1	CERK_1	sample	sample	1.3	3	2	2	2.1	0.812	1	0.909	0.722	0.87	0.714
18	23	B11	0.1	EPHB2_1	sample	sample	1.5	3.2	1.8	1.8	2.16666666666667	1.07	1.1	0.783	0.811	0.955	0.571
3	21	B09	0.1	MAPK10_1	sample	sample	2.4	1.7	3.1	2.4	2.4	1.04	0.872	1	0.941	0.642	0.765
14	90	H06	0.1	TLK2_1	sample	sample	1.6	3.3	1.5	1.6	2.13333333333333	0.941	1.06	0.625	0.914	0.943	0.508
10	76	G04	0.09	MAK_1	sample	sample	0.9	3.1	2.4	2.4	2.13333333333333	0.5	1.15	0.96	0.439	1.016	0.787
18	66	F06	0.09	ETNK1_1	sample	sample	1.3	2.8	2.4	2.4	2.16666666666667	0.929	0.966	1.04	0.703	0.836	0.762
2	82	G10	0.09	NEK4_1	sample	sample	1.6	2.2	2.5	2.2	2.1	0.941	1.16	0.926	0.8	0.8	0.725
19	38	D02	0.09	STK32B_1	sample	sample	2.2	1.7	2.7	2.2	2.2	1.05	1.1	1.04	0.898	0.739	0.711
19	90	H06	0.09	RPS6KL1_1	sample	sample	2.2	1.7	2.7	2.2	2.2	1.05	1.1	1.04	0.898	0.739	0.711
28	39	D03	0.09	STK4_1	sample	sample	2	1.4	3	2	2.13333333333333	0.976	0.737	1.09	0.833	0.56	0.923
18	21	B09	0.09	PIM3_1	sample	sample	1.7	2.7	2	2	2.13333333333333	1.21	0.931	0.87	0.919	0.806	0.635
16	52	E04	0.09	TAF9_1	sample	sample	1.6	2.7	1.9	1.9	2.06666666666667	1	0.9	0.864	0.889	0.783	0.679
2	40	D04	0.09	MST1R_1	sample	sample	1.7	2.1	2.5	2.1	2.1	1	1.11	0.926	0.85	0.764	0.725
27	9	A09	0.09	STK3_1	sample	sample	2.3	1.5	2.6	2.3	2.13333333333333	1.44	1.3	1.04	0.939	0.638	0.776
18	67	F07	0.09	PANK3_1	sample	sample	1	2.9	2.7	2.7	2.2	0.714	1	1.17	0.541	0.866	0.857
13	66	F06	0.08	PSKH1_1	sample	sample	1.5	2.9	2.1	2.1	2.16666666666667	0.938	0.935	0.933	0.789	0.829	0.712
14	52	E04	0.08	DGKZ_1	sample	sample	1.4	3	2	2	2.13333333333333	0.824	0.968	0.833	0.8	0.857	0.678
18	54	E06	0.08	RFK_1	sample	sample	1.3	2.6	2.6	2.6	2.16666666666667	0.929	0.897	1.13	0.703	0.776	0.825
14	78	G06	0.08	RAB32_1	sample	sample	1.2	3.2	2.1	2.1	2.16666666666667	0.706	1.03	0.875	0.686	0.914	0.712
17	43	D07	0.08	NADK_1	sample	sample	1.6	2.6	2.4	2.4	2.2	1.52	0.963	1.09	0.8	0.743	0.787
18	33	C09	0.07	SBK1_1	sample	sample	1.5	2.9	2.1	2.1	2.16666666666667	1.07	1	0.913	0.811	0.866	0.667
19	7	A07	0.07	RIOK1_1	sample	sample	2.1	1.6	3	2.1	2.23333333333333	1	1.03	1.15	0.857	0.696	0.789
23	85	H01	0.07	AhR	pos	pos	1.2	2	3.1	2	2.1	0.667	1.25	1.07	0.571	0.87	0.838
29	15	B03	0.07	MOS_1	sample	sample	1.1	2.1	3.1	2.1	2.1	0.629	1.11	1.17	0.449	0.857	0.939
27	78	G06	0.07	PTK9_1	sample	sample	2.2	1.6	2.6	2.2	2.13333333333333	1.38	1.39	1.04	0.898	0.681	0.776
9	59	E11	0.07	EPHA1_1	sample	sample	2.3	2.2	2.9	2.3	2.46666666666667	1.05	0.88	1.04	0.793	0.733	0.806
6	10	A10	0.07	TXK_1	sample	sample	2.1	2.3	2.8	2.3	2.4	0.955	0.885	1	0.75	0.821	0.757
13	27	C03	0.07	PDZD2_1	sample	sample	1.3	3.1	2.2	2.2	2.2	0.812	1	0.978	0.684	0.886	0.746
23	59	E11	0.06	STK39_1	sample	sample	1.8	1.7	2.8	1.8	2.1	1	1.06	0.966	0.857	0.739	0.757
6	38	D02	0.06	MET_1	sample	sample	1.5	2.7	2.9	2.7	2.36666666666667	0.682	1.04	1.04	0.536	0.964	0.784
12	50	E02	0.06	PDK3_1	sample	sample	2	2.7	1.4	2	2.03333333333333	1.67	1.17	1.17	1.176	0.794	0.475
13	51	E03	0.06	NRBP2_1	sample	sample	1.8	2.9	1.8	1.8	2.16666666666667	1.12	0.935	0.8	0.947	0.829	0.61
1	68	F08	0.06	MAPK4_1	sample	sample	1.7	2.1	3.2	2.1	2.33333333333333	0.895	1	1.1	0.68	0.824	0.81
9	76	G04	0.06	PKMYT1_1	sample	sample	2.4	2.5	2.5	2.5	2.46666666666667	1.09	1	0.893	0.828	0.833	0.694
20	39	D03	0.06	CABC1_1	sample	sample	2.3	1.2	2.5	2.3	2	1.18	0.75	0.962	1.022	0.558	0.806
21	14	B02	0.05	PXK_1	sample	sample	1.5	1.6	2.4	1.6	1.83333333333333	0.789	0.941	0.889	0.652	0.744	0.906
13	31	C07	0.05	TRIO_1	sample	sample	1.3	3	2.3	2.3	2.2	0.812	0.968	1.02	0.684	0.857	0.78
21	71	F11	0.05	FGFR3_1	sample	sample	2	1.5	2.1	2	1.86666666666667	1.05	0.882	0.778	0.87	0.698	0.792
13	52	E04	0.05	DGKZ_1	sample	sample	1.5	3.1	2	2	2.2	0.938	1	0.889	0.789	0.886	0.678
7	39	D03	0.05	CDKL2_1	sample	sample	2.3	2.7	2.3	2.3	2.43333333333333	1.07	1.04	0.852	0.92	0.871	0.597
10	77	G05	0.05	PIK3CA_1	sample	sample	1.5	2.7	2.2	2.2	2.13333333333333	0.833	1	0.88	0.732	0.885	0.721
13	14	B02	0.05	SNF1LK_1	sample	sample	1.7	3.2	1.7	1.7	2.2	1.06	1.03	0.756	0.895	0.914	0.576
17	29	C05	0.05	MAGI1_1	sample	sample	1.5	2.8	2.4	2.4	2.23333333333333	1.43	1.04	1.09	0.75	0.8	0.787
2	45	D09	0.05	EIF2AK2_1	sample	sample	1.7	2	2.7	2	2.13333333333333	1	1.05	1	0.85	0.727	0.783
6	64	F04	0.04	CSNK1G1_1	sample	sample	2	2.5	2.7	2.5	2.4	0.909	0.962	0.964	0.714	0.893	0.73
18	81	G09	0.04	CHKB_1	sample	sample	1.3	2.8	2.5	2.5	2.2	0.929	0.966	1.09	0.703	0.836	0.794
18	89	H05	0.04	CMPK_1	sample	sample	1.3	2.8	2.5	2.5	2.2	0.929	0.966	1.09	0.703	0.836	0.794
15	41	D05	0.04	PRKXP1_1	sample	sample	1.2	3	2.6	2.6	2.26666666666667	1.41	1.3	1.44	0.686	0.87	0.776
23	35	C11	0.04	ABL1_1	sample	sample	2	1.7	2.6	2	2.1	1.11	1.06	0.897	0.952	0.739	0.703
22	93	H09	0.03	SRPK2_1	sample	sample	1.9	1.5	2.7	1.9	2.03333333333333	1.41	1.36	1.64	0.826	0.714	0.818
12	42	D06	0.03	PRKCQ_1	sample	sample	1.5	2.8	2	2	2.1	1.25	1.22	1.67	0.882	0.824	0.678
6	93	H09	0.03	TTN_1	sample	sample	1.9	2.6	2.7	2.6	2.4	0.864	1	0.964	0.679	0.929	0.73
17	55	E07	0.03	CARD14_1	sample	sample	1.6	2.7	2.4	2.4	2.23333333333333	1.52	1	1.09	0.8	0.771	0.787
8	80	G08	0.03	TAOK2_1	sample	sample	1.9	2.4	2.6	2.4	2.3	0.905	1.04	1	0.792	0.828	0.743
1	15	B03	0.03	GRK6_1	sample	sample	1.9	2.2	2.9	2.2	2.33333333333333	1	1.05	1	0.76	0.863	0.734
16	45	D09	0.03	CDK2_1	sample	sample	1.6	2.7	2	2	2.1	1	0.9	0.909	0.889	0.783	0.714
11	32	C08	0.03	BRD4_1	sample	sample	1.5	3.1	2.3	2.3	2.3	0.882	1.07	0.885	0.769	0.939	0.657
3	28	C04	0.03	MAP3K10_1	sample	sample	2.3	1.9	3.1	2.3	2.43333333333333	1	0.974	1	0.902	0.717	0.765
3	44	D08	0.03	MAPK1_1	sample	sample	2.3	1.9	3.1	2.3	2.43333333333333	1	0.974	1	0.902	0.717	0.765
17	85	H01	0.03	AhR	pos	pos	1.3	3.5	2.1	2.1	2.3	1.24	1.3	0.955	0.65	1	0.689
15	22	B10	0.03	RAGE_1	sample	sample	1.2	2.8	2.8	2.8	2.26666666666667	1.41	1.22	1.56	0.686	0.812	0.836
14	85	H01	0.03	AhR	pos	pos	1.1	3.6	2	2	2.23333333333333	0.647	1.16	0.833	0.629	1.029	0.678
8	15	B03	0.02	RPS6KA4_1	sample	sample	2.2	2.3	2.4	2.3	2.3	1.05	1	0.923	0.917	0.793	0.686
7	31	C07	0.02	MAP4K2_1	sample	sample	2.1	2.6	2.7	2.6	2.46666666666667	0.977	1	1	0.84	0.839	0.701
16	56	E08	0.02	AK7_1	sample	sample	1.5	3	1.9	1.9	2.13333333333333	0.938	1	0.864	0.833	0.87	0.679
13	16	B04	0.02	LRRK2_1	sample	sample	1.6	2.9	2.1	2.1	2.2	1	0.935	0.933	0.842	0.829	0.712
17	57	E09	0.02	PANK1_1	sample	sample	1.1	2.8	2.9	2.8	2.26666666666667	1.05	1.04	1.32	0.55	0.8	0.951
18	22	B10	0.02	MAP3K1_1	sample	sample	1.9	2.8	1.8	1.9	2.16666666666667	1.36	0.966	0.783	1.027	0.836	0.571
1	41	D05	0.01	PCK1_1	sample	sample	1.8	2.3	2.9	2.3	2.33333333333333	0.947	1.1	1	0.72	0.902	0.734
30	41	D05	0.01	RAD18_1	sample	sample	2	1.5	2.7	2	2.06666666666667	1	1	1.2	0.909	0.588	0.885
29	26	C02	0.01	TK1_1	sample	sample	2	1.8	2.7	2	2.16666666666667	1.14	0.947	1.02	0.816	0.735	0.818
6	17	B05	0.01	ALDH18A1_1	sample	sample	2.3	2.4	2.6	2.4	2.43333333333333	1.05	0.923	0.929	0.821	0.857	0.703
18	53	E05	0.01	UCK2_1	sample	sample	1.5	2.8	2.3	2.3	2.2	1.07	0.966	1	0.811	0.836	0.73
2	85	H01	0.01	AhR	pos	pos	1.7	1.8	3	1.8	2.16666666666667	1	0.947	1.11	0.85	0.655	0.87
9	31	C07	0.01	MAP4K2_1	sample	sample	2.3	2.4	2.8	2.4	2.5	1.05	0.96	1	0.793	0.8	0.778
11	67	F07	0	TSSK2_1	sample	sample	1.3	2.9	2.8	2.8	2.33333333333333	0.765	1	1.08	0.667	0.879	0.8
20	3	A03	0	MARK1_1	sample	sample	1.7	1.5	2.8	1.7	2	0.872	0.938	1.08	0.756	0.698	0.903
1	26	C02	0	LOC442075_1	sample	sample	2	2.3	2.7	2.3	2.33333333333333	1.05	1.1	0.931	0.8	0.902	0.684
23	56	E08	0	ADCK2_1	sample	sample	2.1	1.6	2.7	2.1	2.13333333333333	1.17	1	0.931	1	0.696	0.73
16	83	G11	0	TRPM7_1	sample	sample	1.4	3.2	1.9	1.9	2.16666666666667	0.875	1.07	0.864	0.778	0.928	0.679
10	74	G02	0	PRKCE_1	sample	sample	1.3	2.6	2.6	2.6	2.16666666666667	0.722	0.963	1.04	0.634	0.852	0.852
15	43	D07	0	TESK2_1	sample	sample	1.4	3	2.4	2.4	2.26666666666667	1.65	1.3	1.33	0.8	0.87	0.716
28	26	C02	0	TK1_1	sample	sample	2.1	1.8	2.6	2.1	2.16666666666667	1.02	0.947	0.945	0.875	0.72	0.8
28	52	E04	0	CDC2L6_1	sample	sample	2.1	1.8	2.6	2.1	2.16666666666667	1.02	0.947	0.945	0.875	0.72	0.8
2	46	D10	-0.01	MAP2K4_1	sample	sample	1.6	2.2	2.7	2.2	2.16666666666667	0.941	1.16	1	0.8	0.8	0.783
11	43	D07	-0.01	TSSK3_1	sample	sample	1.7	2.7	2.5	2.5	2.3	1	0.931	0.962	0.872	0.818	0.714
2	67	F07	-0.01	PRKAR2B_1	sample	sample	1.8	1.9	2.8	1.9	2.16666666666667	1.06	1	1.04	0.9	0.691	0.812
2	33	C09	-0.01	MAP2K6_1	sample	sample	1.7	2.1	2.7	2.1	2.16666666666667	1	1.11	1	0.85	0.764	0.783
3	17	B05	-0.01	NTRK3_1	sample	sample	2.5	1.8	3.1	2.5	2.46666666666667	1.09	0.923	1	0.98	0.679	0.765
25	45	D09	-0.01	GRK4_1	sample	sample	2.2	1.5	2.7	2.2	2.13333333333333	1.05	1.03	1	0.898	0.75	0.761
5	18	B06	-0.01	BUB1B_1	sample	sample	2.2	2	2.7	2.2	2.3	1	0.952	0.964	0.88	0.702	0.818
12	14	B02	-0.02	GRK5_1	sample	sample	1.2	3	2.3	2.3	2.16666666666667	1	1.3	1.92	0.706	0.882	0.78
8	44	D08	-0.02	DLG5_1	sample	sample	1.9	2.3	2.8	2.3	2.33333333333333	0.905	1	1.08	0.792	0.793	0.8
18	68	F08	-0.02	MGC26597 _1	sample	sample	1.3	2.8	2.6	2.6	2.23333333333333	0.929	0.966	1.13	0.703	0.836	0.825
29	3	A03	-0.02	PIK3R2_1	sample	sample	1.4	2	3.1	2	2.16666666666667	0.8	1.05	1.17	0.571	0.816	0.939
12	11	A11	-0.02	DGKD_1	sample	sample	1.9	2.4	1.9	1.9	2.06666666666667	1.58	1.04	1.58	1.118	0.706	0.644
6	73	G01	-0.02	AhR	pos	pos	1.9	2.2	3.3	2.2	2.46666666666667	0.864	0.846	1.18	0.679	0.786	0.892
19	69	F09	-0.02	MAP3K11_1	sample	sample	2.2	1.8	2.8	2.2	2.26666666666667	1.05	1.16	1.08	0.898	0.783	0.737
9	80	G08	-0.02	TAOK2_1	sample	sample	1.8	2.6	3.1	2.6	2.5	0.818	1.04	1.11	0.621	0.867	0.861
11	27	C03	-0.02	AKT3_1	sample	sample	1.5	3	2.5	2.5	2.33333333333333	0.882	1.03	0.962	0.769	0.909	0.714
11	76	G04	-0.02	MAK_1	sample	sample	1.5	3	2.5	2.5	2.33333333333333	0.882	1.03	0.962	0.769	0.909	0.714
5	93	H09	-0.02	TTN_1	sample	sample	2	2.2	2.7	2.2	2.3	0.909	1.05	0.964	0.8	0.772	0.818
23	65	F05	-0.03	PFKFB3_1	sample	sample	2.1	1.5	2.9	2.1	2.16666666666667	1.17	0.938	1	1	0.652	0.784
10	43	D07	-0.03	TSSK3_1	sample	sample	1.6	2.4	2.5	2.4	2.16666666666667	0.889	0.889	1	0.78	0.787	0.82
18	19	B07	-0.03	RBKS_1	sample	sample	1.8	2.8	2	2	2.2	1.29	0.966	0.87	0.973	0.836	0.635
22	28	C04	-0.03	STK24_1	sample	sample	1.5	1.8	2.8	1.8	2.03333333333333	1.11	1.64	1.7	0.652	0.857	0.848
29	27	C03	-0.03	MUSK_1	sample	sample	1.7	2.1	2.7	2.1	2.16666666666667	0.971	1.11	1.02	0.694	0.857	0.818
13	54	E06	-0.03	AKAP13_1	sample	sample	1.4	2.9	2.4	2.4	2.23333333333333	0.875	0.935	1.07	0.737	0.829	0.814
18	93	H09	-0.03	DCAMKL3_1	sample	sample	1.5	3	2.2	2.2	2.23333333333333	1.07	1.03	0.957	0.811	0.896	0.698
18	42	D06	-0.03	FLJ10986_1	sample	sample	1.4	2.8	2.5	2.5	2.23333333333333	1	0.966	1.09	0.757	0.836	0.794
3	41	D05	-0.03	PCK1_1	sample	sample	2.5	1.9	3	2.5	2.46666666666667	1.09	0.974	0.968	0.98	0.717	0.741
7	27	C03	-0.03	KALRN_1	sample	sample	2.1	2.7	2.7	2.7	2.5	0.977	1.04	1	0.84	0.871	0.701
17	76	G04	-0.03	ITPKA_1	sample	sample	1.3	3	2.6	2.6	2.3	1.24	1.11	1.18	0.65	0.857	0.852
23	30	C06	-0.03	ABCC1_1	sample	sample	1.8	1.7	3	1.8	2.16666666666667	1	1.06	1.03	0.857	0.739	0.811
14	51	E03	-0.03	NRBP2_1	sample	sample	1.4	3	2.2	2.2	2.2	0.824	0.968	0.917	0.8	0.857	0.746
17	73	G01	-0.04	AhR	pos	pos	1.2	3.4	2.4	2.4	2.33333333333333	1.14	1.26	1.09	0.6	0.971	0.787
4	68	F08	-0.04	CDC2_1	sample	sample	2	1.8	2.3	2	2.03333333333333	1	1.09	1.07	1	0.692	0.754
11	65	F05	-0.04	PDGFRA_1	sample	sample	1.9	2.7	2.3	2.3	2.3	1.12	0.931	0.885	0.974	0.818	0.657
28	15	B03	-0.04	MOS_1	sample	sample	1.7	2.1	2.7	2.1	2.16666666666667	0.829	1.11	0.982	0.708	0.84	0.831
29	38	D02	-0.04	ULK1_1	sample	sample	1.8	1.8	3	1.8	2.2	1.03	0.947	1.13	0.735	0.735	0.909
23	41	D05	-0.04	CSK_1	sample	sample	1.7	1.8	3	1.8	2.16666666666667	0.944	1.12	1.03	0.81	0.783	0.811
24	43	D07	-0.04	TNK2_1	sample	sample	1.7	1.6	3	1.7	2.1	0.85	0.889	0.968	0.756	0.762	0.87
7	83	G11	-0.04	FGR_1	sample	sample	2.2	2.8	2.5	2.5	2.5	1.02	1.08	0.926	0.88	0.903	0.649
3	69	F09	-0.04	PRPS2_1	sample	sample	2.3	1.8	3.4	2.3	2.5	1	0.923	1.1	0.902	0.679	0.84
5	92	H08	-0.04	CKB_1	sample	sample	1.8	2.6	2.5	2.5	2.3	0.818	1.24	0.893	0.72	0.912	0.758
4	90	H06	-0.04	MAPK14_1	sample	sample	2.5	1.2	2.4	2.4	2.03333333333333	1.25	0.727	1.12	1.25	0.462	0.787
17	20	B08	-0.04	C1orf57_1	sample	sample	1.5	3	2.4	2.4	2.3	1.43	1.11	1.09	0.75	0.857	0.787
18	30	C06	-0.04	ETNK2_1	sample	sample	1.2	3	2.6	2.6	2.26666666666667	0.857	1.03	1.13	0.649	0.896	0.825
15	40	D04	-0.05	NEK5_1	sample	sample	1.3	2.8	2.8	2.8	2.3	1.53	1.22	1.56	0.743	0.812	0.836
4	22	B10	-0.05	TYK2_1	sample	sample	2.2	1.7	2.2	2.2	2.03333333333333	1.1	1.03	1.02	1.1	0.654	0.721
17	34	C10	-0.05	MAPK6_1	sample	sample	1.4	2.9	2.6	2.6	2.3	1.33	1.07	1.18	0.7	0.829	0.852
27	14	B02	-0.05	SLK_1	sample	sample	1.4	2	3.1	2	2.16666666666667	0.875	1.74	1.24	0.571	0.851	0.925
16	71	F11	-0.05	TRPM6_1	sample	sample	1.4	3.3	1.9	1.9	2.2	0.875	1.1	0.864	0.778	0.957	0.679
1	75	G03	-0.05	LYN_1	sample	sample	2	2.1	3.1	2.1	2.4	1.05	1	1.07	0.8	0.824	0.785
17	41	D05	-0.05	MAGI2_1	sample	sample	1.8	2.6	2.4	2.4	2.26666666666667	1.71	0.963	1.09	0.9	0.743	0.787
18	56	E08	-0.05	AK7_1	sample	sample	1.2	2.9	2.7	2.7	2.26666666666667	0.857	1	1.17	0.649	0.866	0.857
3	86	H02	-0.05	FRK_1	sample	sample	2.3	2.1	3	2.3	2.46666666666667	1	1.08	0.968	0.902	0.792	0.741
6	85	H01	-0.05	AhR	pos	pos	1.9	2.5	3	2.5	2.46666666666667	0.864	0.962	1.07	0.679	0.893	0.811
7	29	C05	-0.05	ACVR1B_1	sample	sample	2.5	2.7	2.3	2.5	2.5	1.16	1.04	0.852	1	0.871	0.597
3	81	G09	-0.05	PTK7_1	sample	sample	2.2	1.9	3.4	2.2	2.5	0.957	0.974	1.1	0.863	0.717	0.84
29	39	D03	-0.05	STK4_1	sample	sample	1.8	1.9	2.9	1.9	2.2	1.03	1	1.09	0.735	0.776	0.879
19	91	H07	-0.05	BRSK1_1	sample	sample	2.3	1.9	2.6	2.3	2.26666666666667	1.1	1.23	1	0.939	0.826	0.684
20	16	B04	-0.05	RIPK4_1	sample	sample	1.9	1.5	2.7	1.9	2.03333333333333	0.974	0.938	1.04	0.844	0.698	0.871
28	51	E03	-0.06	STK35_1	sample	sample	2.4	1.8	2.4	2.4	2.2	1.17	0.947	0.873	1	0.72	0.738
19	14	B02	-0.06	PXK_1	sample	sample	2.4	1.5	3.1	2.4	2.33333333333333	1.14	0.968	1.19	0.98	0.652	0.816
23	29	C05	-0.06	BRAF_1	sample	sample	1.8	1.6	3.2	1.8	2.2	1	1	1.1	0.857	0.696	0.865
6	56	E08	-0.06	CAMK4_1	sample	sample	2.5	2.2	2.8	2.5	2.5	1.14	0.846	1	0.893	0.786	0.757
1	67	F07	-0.06	PRKAR2B_1	sample	sample	1.9	2.2	3.1	2.2	2.4	1	1.05	1.07	0.76	0.863	0.785
18	28	C04	-0.06	CRKRS_1	sample	sample	1.4	3.1	2.3	2.3	2.26666666666667	1	1.07	1	0.757	0.925	0.73
2	68	F08	-0.06	MAPK4_1	sample	sample	2	1.6	3	2	2.2	1.18	0.842	1.11	1	0.582	0.87
22	57	E09	-0.07	TAF1L_1	sample	sample	2	1.7	2.5	2	2.06666666666667	1.48	1.55	1.52	0.87	0.81	0.758
1	56	E08	-0.07	MAPK3_1	sample	sample	2	2.2	3	2.2	2.4	1.05	1.05	1.03	0.8	0.863	0.759
10	93	H09	-0.07	EVI5L_1	sample	sample	1.6	2.7	2.3	2.3	2.2	0.889	1	0.92	0.78	0.885	0.754
18	34	C10	-0.07	MAPK6_1	sample	sample	1.4	3	2.4	2.4	2.26666666666667	1	1.03	1.04	0.757	0.896	0.762
2	10	A10	-0.07	RALB_1	sample	sample	1.7	2.2	2.7	2.2	2.2	1	1.16	1	0.85	0.8	0.783
3	68	F08	-0.08	MAPK4_1	sample	sample	2.3	2	3.2	2.3	2.5	1	1.03	1.03	0.902	0.755	0.79
17	82	G10	-0.08	RP6-213H19.1_1	sample	sample	1.5	3.2	2.3	2.3	2.33333333333333	1.43	1.19	1.05	0.75	0.914	0.754
24	67	F07	-0.08	PTK6_1	sample	sample	1.9	1.5	3	1.9	2.13333333333333	0.95	0.833	0.968	0.844	0.714	0.87
23	53	E05	-0.08	PCK2_1	sample	sample	1.8	1.7	3.1	1.8	2.2	1	1.06	1.07	0.857	0.739	0.838
16	21	B09	-0.08	PIM3_1	sample	sample	1.6	2.8	2.1	2.1	2.16666666666667	1	0.933	0.955	0.889	0.812	0.75
28	3	A03	-0.08	PIK3R2_1	sample	sample	1.6	2	3	2	2.2	0.78	1.05	1.09	0.667	0.8	0.923
17	52	E04	-0.08	TAF9_1	sample	sample	1.6	2.7	2.6	2.6	2.3	1.52	1	1.18	0.8	0.771	0.852
3	54	E06	-0.08	PIK3C2B_1	sample	sample	2.4	2	3.1	2.4	2.5	1.04	1.03	1	0.941	0.755	0.765
6	41	D05	-0.09	YSK4_1	sample	sample	1.7	2.8	2.9	2.8	2.46666666666667	0.773	1.08	1.04	0.607	1	0.784
1	95	H11	-0.09	HK2_1	sample	sample	2.1	1.8	3.5	2.1	2.46666666666667	1.11	0.857	1.21	0.84	0.706	0.886
13	59	E11	-0.09	HUNK_1	sample	sample	1.6	3	2.2	2.2	2.26666666666667	1	0.968	0.978	0.842	0.857	0.746
10	15	B03	-0.09	TIE1_1	sample	sample	1.8	2.5	2.3	2.3	2.2	1	0.926	0.92	0.878	0.82	0.754
20	65	F05	-0.09	KIAA2002_1	sample	sample	1.7	1.7	2.7	1.7	2.03333333333333	0.872	1.06	1.04	0.756	0.791	0.871
24	41	D05	-0.09	CSK_1	sample	sample	2.1	1.7	2.5	2.1	2.1	1.05	0.944	0.806	0.933	0.81	0.725
24	9	A09	-0.09	FLJ25006_1	sample	sample	1.7	1.6	3.1	1.7	2.13333333333333	0.85	0.889	1	0.756	0.762	0.899
13	30	C06	-0.09	FASTK_1	sample	sample	1.5	2.9	2.4	2.4	2.26666666666667	0.938	0.935	1.07	0.789	0.829	0.814
1	93	H09	-0.09	RAF1_1	sample	sample	2.3	2	3	2.3	2.43333333333333	1.21	0.952	1.03	0.92	0.784	0.759
17	81	G09	-0.09	CHKB_1	sample	sample	1.4	3	2.6	2.6	2.33333333333333	1.33	1.11	1.18	0.7	0.857	0.852
6	16	B04	-0.09	EPHA10_1	sample	sample	2.1	2.5	2.9	2.5	2.5	0.955	0.962	1.04	0.75	0.893	0.784
4	18	B06	-0.1	BUB1B_1	sample	sample	2.1	1.7	2.4	2.1	2.06666666666667	1.05	1.03	1.12	1.05	0.654	0.787
26	45	D09	-0.1	GRK4_1	sample	sample	1.9	1.5	2.8	1.9	2.06666666666667	0.95	0.811	0.966	0.95	0.652	0.862
1	19	B07	-0.1	PKM2_1	sample	sample	2.4	2	2.9	2.4	2.43333333333333	1.26	0.952	1	0.96	0.784	0.734
18	85	H01	-0.1	AhR	pos	pos	1.5	3.5	1.9	1.9	2.3	1.07	1.21	0.826	0.811	1.045	0.603
26	41	D05	-0.1	SCYL1_1	sample	sample	2.1	1.4	2.7	2.1	2.06666666666667	1.05	0.757	0.931	1.05	0.609	0.831
14	65	F05	-0.11	GUK1_1	sample	sample	1.5	3	2.2	2.2	2.23333333333333	0.882	0.968	0.917	0.857	0.857	0.746
3	55	E07	-0.11	PRKAR1B_1	sample	sample	2.1	2.5	2.8	2.5	2.46666666666667	0.913	1.28	0.903	0.824	0.943	0.691
18	35	C11	-0.11	BAIAP2_1	sample	sample	1.7	3	2.1	2.1	2.26666666666667	1.21	1.03	0.913	0.919	0.896	0.667
5	69	F09	-0.11	DGUOK_1	sample	sample	2.3	1.8	3	2.3	2.36666666666667	1.05	0.857	1.07	0.92	0.632	0.909
17	32	C08	-0.11	FLJ32786_1	sample	sample	1.5	2.9	2.6	2.6	2.33333333333333	1.43	1.07	1.18	0.75	0.829	0.852
7	81	G09	-0.11	ROR1_1	sample	sample	2.3	2.4	3	2.4	2.56666666666667	1.07	0.923	1.11	0.92	0.774	0.779
26	14	B02	-0.11	SLK_1	sample	sample	1.9	1.6	2.7	1.9	2.06666666666667	0.95	0.865	0.931	0.95	0.696	0.831
26	30	C06	-0.11	MGC16169_1	sample	sample	1.9	1.6	2.7	1.9	2.06666666666667	0.95	0.865	0.931	0.95	0.696	0.831
23	46	D10	-0.11	PHKB_1	sample	sample	1.9	1.8	2.9	1.9	2.2	1.06	1.12	1	0.905	0.783	0.784
6	33	C09	-0.12	CSNK1D_1	sample	sample	2.4	2.3	2.9	2.4	2.53333333333333	1.09	0.885	1.04	0.857	0.821	0.784
6	81	G09	-0.12	FES_1	sample	sample	2	2.7	2.8	2.7	2.5	0.909	1.04	1	0.714	0.964	0.757
19	34	C10	-0.12	PFKP_1	sample	sample	2.2	2	2.7	2.2	2.3	1.05	1.29	1.04	0.898	0.87	0.711
18	71	F11	-0.12	TRPM6_1	sample	sample	1.4	3.1	2.4	2.4	2.3	1	1.07	1.04	0.757	0.925	0.762
18	45	D09	-0.12	CDK2_1	sample	sample	1.6	2.7	2.5	2.5	2.26666666666667	1.14	0.931	1.09	0.865	0.806	0.794
2	30	C06	-0.12	PHKA1_1	sample	sample	1.8	2	2.9	2	2.23333333333333	1.06	1.05	1.07	0.9	0.727	0.841
2	57	E09	-0.12	PRPS1_1	sample	sample	1.8	2	2.9	2	2.23333333333333	1.06	1.05	1.07	0.9	0.727	0.841
15	17	B05	-0.12	LOC126520_1	sample	sample	1.4	2.8	2.8	2.8	2.33333333333333	1.65	1.22	1.56	0.8	0.812	0.836
19	45	D09	-0.12	HK3_1	sample	sample	2.3	1.8	2.9	2.3	2.33333333333333	1.1	1.16	1.12	0.939	0.783	0.763
19	62	F02	-0.12	PI4KII_1	sample	sample	2.3	1.8	2.9	2.3	2.33333333333333	1.1	1.16	1.12	0.939	0.783	0.763
10	14	B02	-0.12	GRK5_1	sample	sample	1.5	2.7	2.5	2.5	2.23333333333333	0.833	1	1	0.732	0.885	0.82
10	83	G11	-0.12	CAMK2A_1	sample	sample	1.5	2.7	2.5	2.5	2.23333333333333	0.833	1	1	0.732	0.885	0.82
5	51	E03	-0.12	FGFR1_1	sample	sample	2.2	2.1	2.8	2.2	2.36666666666667	1	1	1	0.88	0.737	0.848
5	54	E06	-0.12	CDK3_1	sample	sample	2.2	2.1	2.8	2.2	2.36666666666667	1	1	1	0.88	0.737	0.848
1	45	D09	-0.12	EIF2AK2_1	sample	sample	1.7	2.6	2.9	2.6	2.4	0.895	1.24	1	0.68	1.02	0.734
8	81	G09	-0.12	ROR1_1	sample	sample	1.8	2.5	2.9	2.5	2.4	0.857	1.09	1.12	0.75	0.862	0.829
10	42	D06	-0.13	PRKCQ_1	sample	sample	1.5	2.6	2.6	2.6	2.23333333333333	0.833	0.963	1.04	0.732	0.852	0.852
3	71	F11	-0.13	GCK_1	sample	sample	2.4	2	3.2	2.4	2.53333333333333	1.04	1.03	1.03	0.941	0.755	0.79
5	11	A11	-0.13	PIP5K1B_1	sample	sample	2.3	2.3	2.5	2.3	2.36666666666667	1.05	1.1	0.893	0.92	0.807	0.758
8	16	B04	-0.13	CLK1_1	sample	sample	2.1	2.4	2.7	2.4	2.4	1	1.04	1.04	0.875	0.828	0.771
24	29	C05	-0.13	BRAF_1	sample	sample	1.9	1.5	3.1	1.9	2.16666666666667	0.95	0.833	1	0.844	0.714	0.899
2	29	C05	-0.13	PAK1_1	sample	sample	1.7	2.3	2.7	2.3	2.23333333333333	1	1.21	1	0.85	0.836	0.783
3	32	C08	-0.13	PKN1_1	sample	sample	2.3	2.3	2.9	2.3	2.5	1	1.18	0.935	0.902	0.868	0.716
15	16	B04	-0.13	LRRK2_1	sample	sample	1.2	2.8	3.1	2.8	2.36666666666667	1.41	1.22	1.72	0.686	0.812	0.925
5	85	H01	-0.13	AhR	pos	pos	2	2.2	2.9	2.2	2.36666666666667	0.909	1.05	1.04	0.8	0.772	0.879
5	82	G10	-0.13	CDC7_1	sample	sample	2.1	2.3	2.7	2.3	2.36666666666667	0.955	1.1	0.964	0.84	0.807	0.818
7	62	F02	-0.13	RIPK2_1	sample	sample	2.3	2.7	2.7	2.7	2.56666666666667	1.07	1.04	1	0.92	0.871	0.701
8	30	C06	-0.13	EPHA7_1	sample	sample	2.3	2.4	2.5	2.4	2.4	1.1	1.04	0.962	0.958	0.828	0.714
12	47	D11	-0.13	CAMK1D_1	sample	sample	1.2	3	2.5	2.5	2.23333333333333	1	1.3	2.08	0.706	0.882	0.847
18	69	F09	-0.13	PNCK_1	sample	sample	1.1	3.1	2.8	2.8	2.33333333333333	0.786	1.07	1.22	0.595	0.925	0.889
3	67	F07	-0.13	PRKAR2B_1	sample	sample	2.5	2	3.1	2.5	2.53333333333333	1.09	1.03	1	0.98	0.755	0.765
17	22	B10	-0.13	MAP3K1_1	sample	sample	1.3	3.1	2.7	2.7	2.36666666666667	1.24	1.15	1.23	0.65	0.886	0.885
7	77	G05	-0.14	BUB1_1	sample	sample	2.5	2.6	2.6	2.6	2.56666666666667	1.16	1	0.963	1	0.839	0.675
10	41	D05	-0.14	NTRK2_1	sample	sample	1.7	2.6	2.4	2.4	2.23333333333333	0.944	0.963	0.96	0.829	0.852	0.787
3	23	B11	-0.14	TEC_1	sample	sample	2.4	2.3	2.8	2.4	2.5	1.04	1.18	0.903	0.941	0.868	0.691
25	33	C09	-0.14	NEK8_1	sample	sample	2	1.6	3	2	2.2	0.952	1.1	1.11	0.816	0.8	0.845
25	66	F06	-0.14	PIP5K1A_1	sample	sample	2.5	1.4	2.8	2.5	2.23333333333333	1.19	0.966	1.04	1.02	0.7	0.789
8	89	H05	-0.14	CSNK1G3_1	sample	sample	1.9	2.7	2.6	2.6	2.4	0.905	1.17	1	0.792	0.931	0.743
18	47	D11	-0.14	MARK2_1	sample	sample	1.5	3	2.4	2.4	2.3	1.07	1.03	1.04	0.811	0.896	0.762
13	15	B03	-0.14	TXNDC6_1	sample	sample	1.7	3.1	2.1	2.1	2.3	1.06	1	0.933	0.895	0.886	0.712
16	7	A07	-0.14	SPHK1_1	sample	sample	1.4	3.1	2.2	2.2	2.23333333333333	0.875	1.03	1	0.778	0.899	0.786
2	14	B02	-0.14	KIAA1639 _1	sample	sample	2	2	2.7	2	2.23333333333333	1.18	1.05	1	1	0.727	0.783
2	17	B05	-0.14	NTRK3_1	sample	sample	1.7	2.5	2.5	2.5	2.23333333333333	1	1.32	0.926	0.85	0.909	0.725
9	42	D06	-0.15	EPHB1_1	sample	sample	2.4	2.7	2.7	2.7	2.6	1.09	1.08	0.964	0.828	0.9	0.75
12	71	F11	-0.15	SGK2_1	sample	sample	1.3	3	2.4	2.4	2.23333333333333	1.08	1.3	2	0.765	0.882	0.814
6	68	F08	-0.15	CDC2_1	sample	sample	2.2	2.6	2.8	2.6	2.53333333333333	1	1	1	0.786	0.929	0.757
3	65	F05	-0.15	PDGFRB_1	sample	sample	2.5	2.1	3	2.5	2.53333333333333	1.09	1.08	0.968	0.98	0.792	0.741
26	40	D04	-0.15	MAST4_1	sample	sample	1.9	1.5	2.9	1.9	2.1	0.95	0.811	1	0.95	0.652	0.892
6	89	H05	-0.15	BMPR1B_1	sample	sample	2.1	2.6	2.9	2.6	2.53333333333333	0.955	1	1.04	0.75	0.929	0.784
13	65	F05	-0.15	GUK1_1	sample	sample	2.1	2.8	1.9	2.1	2.26666666666667	1.31	0.903	0.844	1.105	0.8	0.644
27	75	G03	-0.15	TPK1_1	sample	sample	2.2	1.7	2.9	2.2	2.26666666666667	1.38	1.48	1.16	0.898	0.723	0.866
3	83	G11	-0.15	GK_1	sample	sample	2.3	2.2	3.1	2.3	2.53333333333333	1	1.13	1	0.902	0.83	0.765
29	14	B02	-0.15	CDC2L1_1	sample	sample	1.9	2.3	2.5	2.3	2.23333333333333	1.09	1.21	0.943	0.776	0.939	0.758
1	50	E02	-0.16	ATM_1	sample	sample	2	2.2	3.2	2.2	2.46666666666667	1.05	1.05	1.1	0.8	0.863	0.81
23	5	A05	-0.16	PTK2B_1	sample	sample	1.7	1.9	3.1	1.9	2.23333333333333	0.944	1.19	1.07	0.81	0.826	0.838
30	63	F03	-0.16	DCAMKL2_1	sample	sample	2.4	1.5	2.6	2.4	2.16666666666667	1.2	1	1.16	1.091	0.588	0.852
5	4	A04	-0.16	GALK2_1	sample	sample	2.6	1.9	2.7	2.6	2.4	1.18	0.905	0.964	1.04	0.667	0.818
25	28	C04	-0.16	MAST3_1	sample	sample	2.2	1.5	3	2.2	2.23333333333333	1.05	1.03	1.11	0.898	0.75	0.845
1	35	C11	-0.16	TGFBR2_1	sample	sample	1.9	2.5	2.9	2.5	2.43333333333333	1	1.19	1	0.76	0.98	0.734
6	43	D07	-0.16	DGKQ_1	sample	sample	2.1	2.7	2.8	2.7	2.53333333333333	0.955	1.04	1	0.75	0.964	0.757
13	22	B10	-0.16	RAGE_1	sample	sample	1.8	3	2.1	2.1	2.3	1.12	0.968	0.933	0.947	0.857	0.712
25	57	E09	-0.16	BMP2K_1	sample	sample	2.3	1.5	2.9	2.3	2.23333333333333	1.1	1.03	1.07	0.939	0.75	0.817
30	40	D04	-0.16	INSRR_1	sample	sample	2.3	1.6	2.6	2.3	2.16666666666667	1.15	1.07	1.16	1.045	0.627	0.852
13	38	D02	-0.16	STK32C_1	sample	sample	2	3.1	1.8	2	2.3	1.25	1	0.8	1.053	0.886	0.61
3	35	C11	-0.17	TGFBR2_1	sample	sample	2.2	2.3	3.1	2.3	2.53333333333333	0.957	1.18	1	0.863	0.868	0.765
3	46	D10	-0.17	MAP2K4_1	sample	sample	2.2	2.3	3.1	2.3	2.53333333333333	0.957	1.18	1	0.863	0.868	0.765
19	20	B08	-0.17	STK19_1	sample	sample	2.3	1.8	3	2.3	2.36666666666667	1.1	1.16	1.15	0.939	0.783	0.789
19	33	C09	-0.17	HK1_1	sample	sample	2.3	1.8	3	2.3	2.36666666666667	1.1	1.16	1.15	0.939	0.783	0.789
1	58	E10	-0.17	STC1_1	sample	sample	2	2.5	2.8	2.5	2.43333333333333	1.05	1.19	0.966	0.8	0.98	0.709
25	50	E02	-0.17	STK36_1	sample	sample	2.2	2	2.2	2.2	2.13333333333333	1.05	1.38	0.815	0.898	1	0.62
1	55	E07	-0.17	PRKAR1B_1	sample	sample	1.9	2.3	3.2	2.3	2.46666666666667	1	1.1	1.1	0.76	0.902	0.81
18	73	G01	-0.17	AhR	pos	pos	1.6	3.5	1.9	1.9	2.33333333333333	1.14	1.21	0.826	0.865	1.045	0.603
7	55	E07	-0.17	TGFBR1_1	sample	sample	2.3	2.6	2.9	2.6	2.6	1.07	1	1.07	0.92	0.839	0.753
26	75	G03	-0.17	TPK1_1	sample	sample	1.6	1.8	2.9	1.8	2.1	0.8	0.973	1	0.8	0.783	0.892
11	55	E07	-0.17	ALPK2_1	sample	sample	1.8	2.8	2.6	2.6	2.4	1.06	0.966	1	0.923	0.848	0.743
14	33	C09	-0.17	SGK3_1	sample	sample	1.1	3	2.8	2.8	2.3	0.647	0.968	1.17	0.629	0.857	0.949
14	19	B07	-0.17	PRKDC_1	sample	sample	1.8	2.8	2.1	2.1	2.23333333333333	1.06	0.903	0.875	1.029	0.8	0.712
2	50	E02	-0.17	ATM_1	sample	sample	1.9	1.9	3	1.9	2.26666666666667	1.12	1	1.11	0.95	0.691	0.87
6	74	G02	-0.17	PGK1_1	sample	sample	2	2.8	2.8	2.8	2.53333333333333	0.909	1.08	1	0.714	1	0.757
1	8	A08	-0.17	PRKCB1_1	sample	sample	2	2.3	3.1	2.3	2.46666666666667	1.05	1.1	1.07	0.8	0.902	0.785
3	31	C07	-0.17	PRKACG_1	sample	sample	2.2	2.6	2.7	2.6	2.5	0.957	1.33	0.871	0.863	0.981	0.667
18	76	G04	-0.18	ITPKA_1	sample	sample	1.5	3.2	2.3	2.3	2.33333333333333	1.07	1.1	1	0.811	0.955	0.73
3	22	B10	-0.18	GRK1_1	sample	sample	2.4	2.3	2.9	2.4	2.53333333333333	1.04	1.18	0.935	0.941	0.868	0.716
24	57	E09	-0.18	TAF1L_1	sample	sample	1.9	1.7	2.9	1.9	2.16666666666667	0.95	0.944	0.935	0.844	0.81	0.841
26	9	A09	-0.18	STK3_1	sample	sample	1.7	1.8	2.8	1.8	2.1	0.85	0.973	0.966	0.85	0.783	0.862
5	83	G11	-0.18	CAMK1_1	sample	sample	2.2	2.3	2.7	2.3	2.4	1	1.1	0.964	0.88	0.807	0.818
10	9	A09	-0.18	MAPK7_1	sample	sample	1.7	2.8	2.3	2.3	2.26666666666667	0.944	1.04	0.92	0.829	0.918	0.754
9	63	F03	-0.18	TNK1_1	sample	sample	2.5	2.6	2.8	2.6	2.63333333333333	1.14	1.04	1	0.862	0.867	0.778
2	9	A09	-0.18	MAPK9_1	sample	sample	1.8	2.2	2.8	2.2	2.26666666666667	1.06	1.16	1.04	0.9	0.8	0.812
15	23	B11	-0.18	TJP3_1	sample	sample	1.3	3.1	2.8	2.8	2.4	1.53	1.35	1.56	0.743	0.899	0.836
13	5	A05	-0.19	FGFR4_1	sample	sample	1.1	3.3	2.7	2.7	2.36666666666667	0.688	1.06	1.2	0.579	0.943	0.915
11	30	C06	-0.19	PKN2_1	sample	sample	1.9	2.7	2.6	2.6	2.4	1.12	0.931	1	0.974	0.818	0.743
8	63	F03	-0.19	TNK1_1	sample	sample	2.3	2.5	2.5	2.5	2.43333333333333	1.1	1.09	0.962	0.958	0.862	0.714
27	85	H01	-0.19	AhR	pos	pos	2.4	1.6	2.9	2.4	2.3	1.5	1.39	1.16	0.98	0.681	0.866
21	53	E05	-0.19	HIPK2_1	sample	sample	1.6	1.5	2.8	1.6	1.96666666666667	0.842	0.882	1.04	0.696	0.698	1.057
19	15	B03	-0.19	WNK1_1	sample	sample	2.3	1.7	3.2	2.3	2.4	1.1	1.1	1.23	0.939	0.739	0.842
2	56	E08	-0.19	MAPK3_1	sample	sample	1.9	2.1	2.8	2.1	2.26666666666667	1.12	1.11	1.04	0.95	0.764	0.812
16	18	B06	-0.19	ULK4_1	sample	sample	1.6	2.9	2.2	2.2	2.23333333333333	1	0.967	1	0.889	0.841	0.786
16	22	B10	-0.19	MAP3K1_1	sample	sample	1.6	2.9	2.2	2.2	2.23333333333333	1	0.967	1	0.889	0.841	0.786
24	27	C03	-0.19	CHUK_1	sample	sample	2.1	1.5	3	2.1	2.2	1.05	0.833	0.968	0.933	0.714	0.87
17	6	A06	-0.19	UCKL1_1	sample	sample	1.3	3.1	2.8	2.8	2.4	1.24	1.15	1.27	0.65	0.886	0.918
23	18	B06	-0.19	ROCK2_1	sample	sample	1.6	1.9	3.3	1.9	2.26666666666667	0.889	1.19	1.14	0.762	0.826	0.892
18	95	H11	-0.19	SNRK_1	sample	sample	1.6	3.2	2.2	2.2	2.33333333333333	1.14	1.1	0.957	0.865	0.955	0.698
13	11	A11	-0.19	EIF2AK1_1	sample	sample	1.2	3.3	2.6	2.6	2.36666666666667	0.75	1.06	1.16	0.632	0.943	0.881
2	59	E11	-0.2	GALK1_1	sample	sample	1.9	2.2	2.7	2.2	2.26666666666667	1.12	1.16	1	0.95	0.8	0.783
18	27	C03	-0.2	TRIM33_1	sample	sample	1.6	3.1	2.3	2.3	2.33333333333333	1.14	1.07	1	0.865	0.925	0.73
23	34	C10	-0.2	AK3L1_1	sample	sample	2	1.7	3.1	2	2.26666666666667	1.11	1.06	1.07	0.952	0.739	0.838
7	95	H11	-0.2	GAK_1	sample	sample	2	2.6	3.3	2.6	2.63333333333333	0.93	1	1.22	0.8	0.839	0.857
2	15	B03	-0.2	GRK6_1	sample	sample	2.1	1.9	2.8	2.1	2.26666666666667	1.24	1	1.04	1.05	0.691	0.812
15	65	F05	-0.2	GUK1_1	sample	sample	1.6	3	2.5	2.5	2.36666666666667	1.88	1.3	1.39	0.914	0.87	0.746
22	44	D08	-0.2	CDC2L2_4	sample	sample	2.2	1.8	2.4	2.2	2.13333333333333	1.63	1.64	1.45	0.957	0.857	0.727
1	78	G06	-0.2	PIM1_1	sample	sample	2.3	2.1	3.1	2.3	2.5	1.21	1	1.07	0.92	0.824	0.785
11	90	H06	-0.2	MAP3K12_1	sample	sample	1.7	3.2	2.4	2.4	2.43333333333333	1	1.1	0.923	0.872	0.97	0.686
25	42	D06	-0.2	MAPKAPK2_1	sample	sample	2.1	1.8	2.7	2.1	2.2	1	1.24	1	0.857	0.9	0.761
10	81	G09	-0.2	CSNK1A1L_1	sample	sample	1.9	2.6	2.3	2.3	2.26666666666667	1.06	0.963	0.92	0.927	0.852	0.754
20	77	G05	-0.2	PIP5K2C_1	sample	sample	2	1.7	2.6	2	2.1	1.03	1.06	1	0.889	0.791	0.839
9	45	D09	-0.2	FRAP1_1	sample	sample	2.2	2.7	3	2.7	2.63333333333333	1	1.08	1.07	0.759	0.9	0.833
11	82	G10	-0.2	MLKL_1	sample	sample	1.4	3.3	2.7	2.7	2.46666666666667	0.824	1.14	1.04	0.718	1	0.771
3	85	H01	-0.2	AhR	pos	pos	2	2.6	3	2.6	2.53333333333333	0.87	1.33	0.968	0.784	0.981	0.741
16	81	G09	-0.2	CHKB_1	sample	sample	1.4	3.1	2.3	2.3	2.26666666666667	0.875	1.03	1.05	0.778	0.899	0.821
6	52	E04	-0.2	CDKL4_1	sample	sample	2.3	2.7	2.7	2.7	2.56666666666667	1.05	1.04	0.964	0.821	0.964	0.73
24	76	G04	-0.2	MAP3K14_1	sample	sample	1.9	1.8	2.8	1.9	2.16666666666667	0.95	1	0.903	0.844	0.857	0.812
13	28	C04	-0.21	MAP4K5_1	sample	sample	1.6	3	2.4	2.4	2.33333333333333	1	0.968	1.07	0.842	0.857	0.814
3	11	A11	-0.21	SYK_1	sample	sample	1.9	2.4	3.4	2.4	2.56666666666667	0.826	1.23	1.1	0.745	0.906	0.84
16	47	D11	-0.21	MARK2_1	sample	sample	1.8	2.9	2	2	2.23333333333333	1.12	0.967	0.909	1	0.841	0.714
18	94	H10	-0.21	TXNDC3_1	sample	sample	1.3	3.2	2.6	2.6	2.36666666666667	0.929	1.1	1.13	0.703	0.955	0.825
17	35	C11	-0.21	BAIAP2_1	sample	sample	1.6	3.1	2.5	2.5	2.4	1.52	1.15	1.14	0.8	0.886	0.82
7	68	F08	-0.21	STK17A_1	sample	sample	2.2	2.6	3.1	2.6	2.63333333333333	1.02	1	1.15	0.88	0.839	0.805
17	95	H11	-0.21	SNRK_1	sample	sample	1.8	3.2	2.2	2.2	2.4	1.71	1.19	1	0.9	0.914	0.721
7	32	C08	-0.21	DCAMKL1_1	sample	sample	2	2.8	3.1	2.8	2.63333333333333	0.93	1.08	1.15	0.8	0.903	0.805
1	74	G02	-0.21	FLT1_1	sample	sample	1.9	2.3	3.3	2.3	2.5	1	1.1	1.14	0.76	0.902	0.835
11	94	H10	-0.22	PDIK1L_1	sample	sample	1.8	3.1	2.4	2.4	2.43333333333333	1.06	1.07	0.923	0.923	0.939	0.686
3	58	E10	-0.22	STC1_1	sample	sample	2.5	2	3.3	2.5	2.6	1.09	1.03	1.06	0.98	0.755	0.815
11	89	H05	-0.22	PIK3CB_1	sample	sample	1.8	2.9	2.6	2.6	2.43333333333333	1.06	1	1	0.923	0.879	0.743
10	11	A11	-0.22	DGKD_1	sample	sample	1.3	2.8	2.8	2.8	2.3	0.722	1.04	1.12	0.634	0.918	0.918
8	47	D11	-0.22	EGFR_1	sample	sample	1.8	2.5	3.1	2.5	2.46666666666667	0.857	1.09	1.19	0.75	0.862	0.886
26	46	D10	-0.22	TNNI3K_1	sample	sample	2.1	1.5	2.8	2.1	2.13333333333333	1.05	0.811	0.966	1.05	0.652	0.862
8	56	E08	-0.23	RPS6KA5_1	sample	sample	2.3	2.3	2.8	2.3	2.46666666666667	1.1	1	1.08	0.958	0.793	0.8
2	52	E04	-0.23	NEK2_1	sample	sample	1.8	2.1	3	2.1	2.3	1.06	1.11	1.11	0.9	0.764	0.87
2	93	H09	-0.23	RAF1_1	sample	sample	1.8	2.1	3	2.1	2.3	1.06	1.11	1.11	0.9	0.764	0.87
24	53	E05	-0.23	PCK2_1	sample	sample	1.9	1.7	3	1.9	2.2	0.95	0.944	0.968	0.844	0.81	0.87
8	57	E09	-0.23	GUCY2C_1	sample	sample	1.7	2.7	3	2.7	2.46666666666667	0.81	1.17	1.15	0.708	0.931	0.857
1	38	D02	-0.23	ACVRL1_1	sample	sample	2.2	2.3	3	2.3	2.5	1.16	1.1	1.03	0.88	0.902	0.759
7	14	B02	-0.23	CDK10_1	sample	sample	2.5	2.7	2.7	2.7	2.63333333333333	1.16	1.04	1	1	0.871	0.701
23	69	F09	-0.23	FLJ40852_1	sample	sample	1.9	1.7	3.3	1.9	2.3	1.06	1.06	1.14	0.905	0.739	0.892
13	53	E05	-0.23	WEE2_1	sample	sample	1.8	2.9	2.3	2.3	2.33333333333333	1.12	0.935	1.02	0.947	0.829	0.78
21	83	G11	-0.24	KHK_1	sample	sample	2.1	1.9	2	2	2	1.11	1.12	0.741	0.913	0.884	0.755
29	29	C05	-0.24	RIOK2_1	sample	sample	1.8	2.1	3	2.1	2.3	1.03	1.11	1.13	0.735	0.857	0.909
16	6	A06	-0.24	UCKL1_1	sample	sample	1.6	3	2.2	2.2	2.26666666666667	1	1	1	0.889	0.87	0.786
3	43	D07	-0.24	PRKAG1_1	sample	sample	2.5	2.1	3.2	2.5	2.6	1.09	1.08	1.03	0.98	0.792	0.79
23	71	F11	-0.24	TBK1_1	sample	sample	2.1	1.6	3.2	2.1	2.3	1.17	1	1.1	1	0.696	0.865
26	66	F06	-0.24	PIP5K1A_1	sample	sample	1.9	1.7	2.8	1.9	2.13333333333333	0.95	0.919	0.966	0.95	0.739	0.862
24	74	G02	-0.24	PAPSS2_1	sample	sample	1.6	1.8	3.2	1.8	2.2	0.8	1	1.03	0.711	0.857	0.928
24	83	G11	-0.24	DAPK2_1	sample	sample	1.6	2	2.9	2	2.16666666666667	0.8	1.11	0.935	0.711	0.952	0.841
3	75	G03	-0.24	LYN_1	sample	sample	2.3	2.2	3.3	2.3	2.6	1	1.13	1.06	0.902	0.83	0.815
8	51	E03	-0.24	BRSK2_1	sample	sample	2.4	2.5	2.5	2.5	2.46666666666667	1.14	1.09	0.962	1	0.862	0.714
23	31	C07	-0.24	SGK_1	sample	sample	1.8	1.8	3.3	1.8	2.3	1	1.12	1.14	0.857	0.783	0.892
1	33	C09	-0.24	MAP2K6_1	sample	sample	1.9	2.7	2.8	2.7	2.46666666666667	1	1.29	0.966	0.76	1.059	0.709
1	40	D04	-0.24	MST1R_1	sample	sample	1.9	2.7	2.8	2.7	2.46666666666667	1	1.29	0.966	0.76	1.059	0.709
25	55	E07	-0.24	CKMT2_1	sample	sample	2.3	1.6	2.9	2.3	2.26666666666667	1.1	1.1	1.07	0.939	0.8	0.817
6	91	H07	-0.24	GUCY2F_1	sample	sample	2.2	2.6	3	2.6	2.6	1	1	1.07	0.786	0.929	0.811
2	83	G11	-0.24	GK_1	sample	sample	1.7	2.5	2.7	2.5	2.3	1	1.32	1	0.85	0.909	0.783
9	78	G06	-0.25	ERBB2_1	sample	sample	2.4	2.8	2.8	2.8	2.66666666666667	1.09	1.12	1	0.828	0.933	0.778
9	92	H08	-0.25	EIF2AK3_1	sample	sample	2.4	2.8	2.8	2.8	2.66666666666667	1.09	1.12	1	0.828	0.933	0.778
7	11	A11	-0.25	MAP3K8_1	sample	sample	1.7	2.9	3.4	2.9	2.66666666666667	0.791	1.12	1.26	0.68	0.935	0.883
15	28	C04	-0.25	MAP4K5_1	sample	sample	1.3	2.9	3.1	2.9	2.43333333333333	1.53	1.26	1.72	0.743	0.841	0.925
1	91	H07	-0.25	PRKCA_1	sample	sample	1.9	2.5	3.1	2.5	2.5	1	1.19	1.07	0.76	0.98	0.785
10	29	C05	-0.25	RAPGEF3_1	sample	sample	1.8	2.7	2.4	2.4	2.3	1	1	0.96	0.878	0.885	0.787
8	85	H01	-0.25	AhR	pos	pos	2	2.9	2.5	2.5	2.46666666666667	0.952	1.26	0.962	0.833	1	0.714
14	23	B11	-0.25	TJP3_1	sample	sample	1.8	3.1	2	2	2.3	1.06	1	0.833	1.029	0.886	0.678
14	5	A05	-0.25	FGFR4_1	sample	sample	1.6	2.9	2.4	2.4	2.3	0.941	0.935	1	0.914	0.829	0.814
13	58	E10	-0.25	HSPB8_1	sample	sample	1.6	3.1	2.4	2.4	2.36666666666667	1	1	1.07	0.842	0.886	0.814
11	50	E02	-0.25	PDK3_1	sample	sample	2	2.7	2.6	2.6	2.43333333333333	1.18	0.931	1	1.026	0.818	0.743
22	76	G04	-0.25	MAP3K14_1	sample	sample	2.2	1.8	2.5	2.2	2.16666666666667	1.63	1.64	1.52	0.957	0.857	0.758
23	33	C09	-0.25	CSNK1E_1	sample	sample	1.9	2	2.9	2	2.26666666666667	1.06	1.25	1	0.905	0.87	0.784
6	45	D09	-0.25	CSNK2A1_1	sample	sample	2.2	2.7	2.9	2.7	2.6	1	1.04	1.04	0.786	0.964	0.784
23	93	H09	-0.25	SRPK2_1	sample	sample	1.4	2.3	3.1	2.3	2.26666666666667	0.778	1.44	1.07	0.667	1	0.838
23	55	E07	-0.25	MAP3K5_1	sample	sample	1.9	1.8	3.2	1.9	2.3	1.06	1.12	1.1	0.905	0.783	0.865
1	73	G01	-0.26	AhR	pos	pos	1.8	2.1	3.8	2.1	2.56666666666667	0.947	1	1.31	0.72	0.824	0.962
27	87	H03	-0.26	HKDC1_1	sample	sample	2.2	1.7	3.1	2.2	2.33333333333333	1.38	1.48	1.24	0.898	0.723	0.925
27	47	D11	-0.26	PRKCI_1	sample	sample	2.1	1.7	3.2	2.1	2.33333333333333	1.31	1.48	1.28	0.857	0.723	0.955
20	68	F08	-0.26	MYLK2_1	sample	sample	2	1.7	2.7	2	2.13333333333333	1.03	1.06	1.04	0.889	0.791	0.871
25	5	A05	-0.26	SCYL2_1	sample	sample	1.8	1.7	3.3	1.8	2.26666666666667	0.857	1.17	1.22	0.735	0.85	0.93
6	42	D06	-0.26	CAMK2D_1	sample	sample	2.3	2.8	2.7	2.7	2.6	1.05	1.08	0.964	0.821	1	0.73
6	51	E03	-0.26	FGFR1_1	sample	sample	2.3	2.8	2.7	2.7	2.6	1.05	1.08	0.964	0.821	1	0.73
6	39	D03	-0.26	AK1_1	sample	sample	2.2	2.8	2.8	2.8	2.6	1	1.08	1	0.786	1	0.757
23	78	G06	-0.26	EPHA3_1	sample	sample	1.8	1.9	3.2	1.9	2.3	1	1.19	1.1	0.857	0.826	0.865
25	69	F09	-0.27	BRDT_1	sample	sample	2.5	1.5	2.9	2.5	2.3	1.19	1.03	1.07	1.02	0.75	0.817
11	78	G06	-0.27	TESK1_1	sample	sample	1.8	3.2	2.4	2.4	2.46666666666667	1.06	1.1	0.923	0.923	0.97	0.686
16	92	H08	-0.27	CERKL_1	sample	sample	1.6	3.2	2.1	2.1	2.3	1	1.07	0.955	0.889	0.928	0.75
2	6	A06	-0.27	PDPK1_1	sample	sample	2	2.3	2.6	2.3	2.3	1.18	1.21	0.963	1	0.836	0.754
26	44	D08	-0.27	LATS1_1	sample	sample	2	1.5	3	2	2.16666666666667	1	0.811	1.03	1	0.652	0.923
3	10	A10	-0.27	RALB_1	sample	sample	2.2	2.4	3.2	2.4	2.6	0.957	1.23	1.03	0.863	0.906	0.79
28	40	D04	-0.27	INSRR_1	sample	sample	2.5	1.8	2.7	2.5	2.33333333333333	1.22	0.947	0.982	1.042	0.72	0.831
11	9	A09	-0.27	MAPK7_1	sample	sample	1.5	3.3	2.7	2.7	2.5	0.882	1.14	1.04	0.769	1	0.771
11	28	C04	-0.27	NME6_1	sample	sample	1.8	2.9	2.7	2.7	2.46666666666667	1.06	1	1.04	0.923	0.879	0.771
13	44	D08	-0.27	CCRK_1	sample	sample	1.5	2.9	2.7	2.7	2.36666666666667	0.938	0.935	1.2	0.789	0.829	0.915
7	67	F07	-0.27	MAPKAPK3_1	sample	sample	2.5	2.6	2.9	2.6	2.66666666666667	1.16	1	1.07	1	0.839	0.753
5	14	B02	-0.27	INSR_1	sample	sample	2.4	2	3	2.4	2.46666666666667	1.09	0.952	1.07	0.96	0.702	0.909
30	73	G01	-0.27	AhR	pos	pos	2.6	1.5	2.6	2.6	2.23333333333333	1.3	1	1.16	1.182	0.588	0.852
29	53	E05	-0.27	TRIB3_1	sample	sample	2.1	2	2.9	2.1	2.33333333333333	1.2	1.05	1.09	0.857	0.816	0.879
4	43	D07	-0.27	DGKQ_1	sample	sample	2.4	1.4	2.7	2.4	2.16666666666667	1.2	0.848	1.26	1.2	0.538	0.885
24	69	F09	-0.27	FLJ40852_1	sample	sample	1.8	1.7	3.2	1.8	2.23333333333333	0.9	0.944	1.03	0.8	0.81	0.928
5	53	E05	-0.28	NME1-NME2_1	sample	sample	2.4	2.1	2.9	2.4	2.46666666666667	1.09	1	1.04	0.96	0.737	0.879
25	32	C08	-0.28	TAF1_1	sample	sample	2.4	1.7	2.7	2.4	2.26666666666667	1.14	1.17	1	0.98	0.85	0.761
7	51	E03	-0.28	BRSK2_1	sample	sample	2.6	2.6	2.8	2.6	2.66666666666667	1.21	1	1.04	1.04	0.839	0.727
7	65	F05	-0.28	BMPR1A_1	sample	sample	2.6	2.6	2.8	2.6	2.66666666666667	1.21	1	1.04	1.04	0.839	0.727
20	73	G01	-0.28	AhR	pos	pos	2.1	1.8	2.5	2.1	2.13333333333333	1.08	1.12	0.962	0.933	0.837	0.806
4	27	C03	-0.28	MVK_1	sample	sample	2.1	1.9	2.5	2.1	2.16666666666667	1.05	1.15	1.16	1.05	0.731	0.82
7	64	F04	-0.28	CDKL1_1	sample	sample	2.4	2.8	2.8	2.8	2.66666666666667	1.12	1.08	1.04	0.96	0.903	0.727
10	10	A10	-0.28	ACVR1C_1	sample	sample	1.5	3	2.5	2.5	2.33333333333333	0.833	1.11	1	0.732	0.984	0.82
7	15	B03	-0.28	RPS6KA4_1	sample	sample	2.3	2.9	2.8	2.8	2.66666666666667	1.07	1.12	1.04	0.92	0.935	0.727
22	75	G03	-0.28	ERBB3_1	sample	sample	2.1	1.7	2.8	2.1	2.2	1.56	1.55	1.7	0.913	0.81	0.848
19	64	F04	-0.28	RET_1	sample	sample	2.3	1.9	3.1	2.3	2.43333333333333	1.1	1.23	1.19	0.939	0.826	0.816
17	30	C06	-0.28	ETNK2_1	sample	sample	1.5	2.9	2.9	2.9	2.43333333333333	1.43	1.07	1.32	0.75	0.829	0.951
18	31	C07	-0.28	CERK_1	sample	sample	1.4	3.1	2.7	2.7	2.4	1	1.07	1.17	0.757	0.925	0.857
18	83	G11	-0.28	TRPM7_1	sample	sample	1.4	3.1	2.7	2.7	2.4	1	1.07	1.17	0.757	0.925	0.857
15	66	F06	-0.28	PSKH1_1	sample	sample	1.5	3	2.8	2.8	2.43333333333333	1.76	1.3	1.56	0.857	0.87	0.836
19	95	H11	-0.28	KIT_1	sample	sample	2.3	2.1	2.8	2.3	2.4	1.1	1.35	1.08	0.939	0.913	0.737
26	68	F08	-0.28	STK10_1	sample	sample	2	1.6	2.9	2	2.16666666666667	1	0.865	1	1	0.696	0.892
6	67	F07	-0.28	ERN1_1	sample	sample	2.5	2.6	2.8	2.6	2.63333333333333	1.14	1	1	0.893	0.929	0.757
11	93	H09	-0.29	EVI5L_1	sample	sample	1.3	3.4	2.9	2.9	2.53333333333333	0.765	1.17	1.12	0.667	1.03	0.829
11	7	A07	-0.29	STK25_1	sample	sample	1.9	2.7	2.8	2.7	2.46666666666667	1.12	0.931	1.08	0.974	0.818	0.8
8	27	C03	-0.29	KALRN_1	sample	sample	2.3	2.5	2.7	2.5	2.5	1.1	1.09	1.04	0.958	0.862	0.771
3	90	H06	-0.29	PIK3CG_1	sample	sample	2.5	1.9	3.6	2.5	2.66666666666667	1.09	0.974	1.16	0.98	0.717	0.889
18	74	G02	-0.29	SNF1LK2_1	sample	sample	1.5	3.2	2.5	2.5	2.4	1.07	1.1	1.09	0.811	0.955	0.794
27	69	F09	-0.29	BRDT_1	sample	sample	2.2	1.9	2.9	2.2	2.33333333333333	1.38	1.65	1.16	0.898	0.809	0.866
19	93	H09	-0.29	PAK2_1	sample	sample	2.4	2.1	2.7	2.4	2.4	1.14	1.35	1.04	0.98	0.913	0.711
24	93	H09	-0.29	SRPK2_1	sample	sample	1.6	2	3	2	2.2	0.8	1.11	0.968	0.711	0.952	0.87
3	91	H07	-0.29	PRKCA_1	sample	sample	2.4	2.2	3.3	2.4	2.63333333333333	1.04	1.13	1.06	0.941	0.83	0.815
24	17	B05	-0.29	FLT3_1	sample	sample	2.1	1.7	2.9	2.1	2.23333333333333	1.05	0.944	0.935	0.933	0.81	0.841
16	42	D06	-0.29	FLJ10986_1	sample	sample	1.9	2.8	2.1	2.1	2.26666666666667	1.19	0.933	0.955	1.056	0.812	0.75
13	68	F08	-0.29	NEK1_1	sample	sample	1.8	2.9	2.4	2.4	2.36666666666667	1.12	0.935	1.07	0.947	0.829	0.814
6	5	A05	-0.29	EIF2AK4_1	sample	sample	2.6	2.7	2.6	2.6	2.63333333333333	1.18	1.04	0.929	0.929	0.964	0.703
1	27	C03	-0.29	GSK3B_1	sample	sample	2.2	2.4	3	2.4	2.53333333333333	1.16	1.14	1.03	0.88	0.941	0.759
20	58	E10	-0.29	PRKACB_1	sample	sample	1.9	1.9	2.6	1.9	2.13333333333333	0.974	1.19	1	0.844	0.884	0.839
13	67	F07	-0.29	MAP4K1_1	sample	sample	2	3	2.1	2.1	2.36666666666667	1.25	0.968	0.933	1.053	0.857	0.712
26	57	E09	-0.3	BMP2K_1	sample	sample	1.8	1.8	2.9	1.8	2.16666666666667	0.9	0.973	1	0.9	0.783	0.892
14	59	E11	-0.3	HUNK_1	sample	sample	1.7	3.1	2.2	2.2	2.33333333333333	1	1	0.917	0.971	0.886	0.746
16	17	B05	-0.3	DLG1_1	sample	sample	1.6	3	2.3	2.3	2.3	1	1	1.05	0.889	0.87	0.821
16	64	F04	-0.3	DLG4_1	sample	sample	1.6	3	2.3	2.3	2.3	1	1	1.05	0.889	0.87	0.821
1	9	A09	-0.3	MAPK9_1	sample	sample	1.7	2.6	3.3	2.6	2.53333333333333	0.895	1.24	1.14	0.68	1.02	0.835
6	77	G05	-0.3	ACVR1_1	sample	sample	2.3	2.7	2.9	2.7	2.63333333333333	1.05	1.04	1.04	0.821	0.964	0.784
26	28	C04	-0.3	MAST3_1	sample	sample	2	1.7	2.8	2	2.16666666666667	1	0.919	0.966	1	0.739	0.862
26	69	F09	-0.3	BRDT_1	sample	sample	2	1.7	2.8	2	2.16666666666667	1	0.919	0.966	1	0.739	0.862
17	90	H06	-0.3	DLG3_1	sample	sample	1.6	3.3	2.5	2.5	2.46666666666667	1.52	1.22	1.14	0.8	0.943	0.82
2	51	E03	-0.3	LIMK1_1	sample	sample	2	2.1	2.9	2.1	2.33333333333333	1.18	1.11	1.07	1	0.764	0.841
14	35	C11	-0.3	RPS6KA6_1	sample	sample	1.4	3.2	2.5	2.5	2.36666666666667	0.824	1.03	1.04	0.8	0.914	0.847
26	53	E05	-0.3	ALPK3_1	sample	sample	1.7	1.9	2.9	1.9	2.16666666666667	0.85	1.03	1	0.85	0.826	0.892
2	5	A05	-0.3	NTRK1_1	sample	sample	1.7	2.6	2.7	2.6	2.33333333333333	1	1.37	1	0.85	0.945	0.783
15	26	C02	-0.3	TTBK2_1	sample	sample	1.6	3	2.7	2.7	2.43333333333333	1.88	1.3	1.5	0.914	0.87	0.806
27	51	E03	-0.3	MULK_1	sample	sample	2.2	2	2.8	2.2	2.33333333333333	1.38	1.74	1.12	0.898	0.851	0.836
27	27	C03	-0.31	ITPK1_1	sample	sample	2.2	1.7	3.2	2.2	2.36666666666667	1.38	1.48	1.28	0.898	0.723	0.955
6	40	D04	-0.31	RPS6KA2_1	sample	sample	2.3	2.8	2.8	2.8	2.63333333333333	1.05	1.08	1	0.821	1	0.757
6	18	B06	-0.31	BUB1B_1	sample	sample	2.6	2.4	3	2.6	2.66666666666667	1.18	0.923	1.07	0.929	0.857	0.811
10	52	E04	-0.31	SPEG_1	sample	sample	1.9	2.7	2.4	2.4	2.33333333333333	1.06	1	0.96	0.927	0.885	0.787
24	35	C11	-0.31	ABL1_1	sample	sample	2	1.8	2.9	2	2.23333333333333	1	1	0.935	0.889	0.857	0.841
23	57	E09	-0.31	TAF1L_1	sample	sample	2	2	2.9	2	2.3	1.11	1.25	1	0.952	0.87	0.784
7	73	G01	-0.31	AhR	pos	pos	2.1	2.9	3.1	2.9	2.7	0.977	1.12	1.15	0.84	0.935	0.805
28	17	B05	-0.31	ICK_1	sample	sample	2	2.2	2.8	2.2	2.33333333333333	0.976	1.16	1.02	0.833	0.88	0.862
24	63	F03	-0.32	DDR1_1	sample	sample	2.1	1.6	3.1	2.1	2.26666666666667	1.05	0.889	1	0.933	0.762	0.899
7	19	B07	-0.32	PIK3C2G_1	sample	sample	2.4	2.7	3	2.7	2.7	1.12	1.04	1.11	0.96	0.871	0.779
23	67	F07	-0.32	PTK6_1	sample	sample	2	1.6	3.5	2	2.36666666666667	1.11	1	1.21	0.952	0.696	0.946
17	8	A08	-0.32	COASY_1	sample	sample	1.7	3.2	2.5	2.5	2.46666666666667	1.62	1.19	1.14	0.85	0.914	0.82
3	20	B08	-0.32	PRKCG_1	sample	sample	2.7	2	3.3	2.7	2.66666666666667	1.17	1.03	1.06	1.059	0.755	0.815
3	6	A06	-0.32	PDPK1_1	sample	sample	2.3	2.4	3.2	2.4	2.63333333333333	1	1.23	1.03	0.902	0.906	0.79
15	31	C07	-0.32	TRIO_1	sample	sample	1.2	3.1	3.2	3.1	2.5	1.41	1.35	1.78	0.686	0.899	0.955
26	59	E11	-0.32	RPS6KA1_1	sample	sample	1.9	1.9	2.7	1.9	2.16666666666667	0.95	1.03	0.931	0.95	0.826	0.831
26	82	G10	-0.32	TEX14_1	sample	sample	1.9	1.9	2.7	1.9	2.16666666666667	0.95	1.03	0.931	0.95	0.826	0.831
8	94	H10	-0.32	AKT1_1	sample	sample	2.2	2.3	3.1	2.3	2.53333333333333	1.05	1	1.19	0.917	0.793	0.886
7	33	C09	-0.32	DAPK1_1	sample	sample	2.4	2.8	2.9	2.8	2.7	1.12	1.08	1.07	0.96	0.903	0.753
12	57	E09	-0.32	MAP2K3_1	sample	sample	1.6	2.9	2.4	2.4	2.3	1.33	1.26	2	0.941	0.853	0.814
5	16	B04	-0.32	EPHA10_1	sample	sample	2.6	2.1	2.8	2.6	2.5	1.18	1	1	1.04	0.737	0.848
27	64	F04	-0.32	PRKAG3_1	sample	sample	2.2	1.8	3.1	2.2	2.36666666666667	1.38	1.57	1.24	0.898	0.766	0.925
10	55	E07	-0.32	ALPK2_1	sample	sample	2	2.5	2.5	2.5	2.33333333333333	1.11	0.926	1	0.976	0.82	0.82
2	73	G01	-0.33	AhR	pos	pos	2	2.4	2.6	2.4	2.33333333333333	1.18	1.26	0.963	1	0.873	0.754
24	95	H11	-0.33	STK23_1	sample	sample	1.8	1.9	3	1.9	2.23333333333333	0.9	1.06	0.968	0.8	0.905	0.87
17	69	F09	-0.33	PNCK_1	sample	sample	1.5	3	2.9	2.9	2.46666666666667	1.43	1.11	1.32	0.75	0.857	0.951
13	4	A04	-0.33	NRK_1	sample	sample	1.6	3.4	2.3	2.3	2.43333333333333	1	1.1	1.02	0.842	0.971	0.78
19	46	D10	-0.33	PRKACA_1	sample	sample	2.3	2.1	2.9	2.3	2.43333333333333	1.1	1.35	1.12	0.939	0.913	0.763
18	91	H07	-0.33	ITPKC_1	sample	sample	1.4	3.2	2.7	2.7	2.43333333333333	1	1.1	1.17	0.757	0.955	0.857
24	52	E04	-0.33	STK16_1	sample	sample	1.9	1.7	3.2	1.9	2.26666666666667	0.95	0.944	1.03	0.844	0.81	0.928
22	50	E02	-0.33	LYK5_1	sample	sample	2.1	1.7	2.9	2.1	2.23333333333333	1.56	1.55	1.76	0.913	0.81	0.879
11	95	H11	-0.33	CAMK2G_1	sample	sample	1.9	3	2.6	2.6	2.5	1.12	1.03	1	0.974	0.909	0.743
20	85	H01	-0.33	AhR	pos	pos	2.3	1.8	2.4	2.3	2.16666666666667	1.18	1.12	0.923	1.022	0.837	0.774
19	26	C02	-0.33	PI4K2B_1	sample	sample	2.4	1.9	3.1	2.4	2.46666666666667	1.14	1.23	1.19	0.98	0.826	0.816
23	20	B08	-0.33	TYRO3_1	sample	sample	1.8	2	3.2	2	2.33333333333333	1	1.25	1.1	0.857	0.87	0.865
9	32	C08	-0.33	DCAMKL1_1	sample	sample	2.5	2.7	3	2.7	2.73333333333333	1.14	1.08	1.07	0.862	0.9	0.833
6	44	D08	-0.33	AXL_1	sample	sample	2.4	2.6	3	2.6	2.66666666666667	1.09	1	1.07	0.857	0.929	0.811
11	59	E11	-0.33	SKP1A_1	sample	sample	1.6	3.2	2.8	2.8	2.53333333333333	0.941	1.1	1.08	0.821	0.97	0.8
3	29	C05	-0.33	PAK1_1	sample	sample	2.7	2.1	3.2	2.7	2.66666666666667	1.17	1.08	1.03	1.059	0.792	0.79
3	59	E11	-0.33	GALK1_1	sample	sample	2.3	2.5	3.1	2.5	2.63333333333333	1	1.28	1	0.902	0.943	0.765
4	75	G03	-0.34	IGF1R_1	sample	sample	2.2	1.8	2.6	2.2	2.2	1.1	1.09	1.21	1.1	0.692	0.852
14	27	C03	-0.34	PDZD2_1	sample	sample	1.9	3	2.1	2.1	2.33333333333333	1.12	0.968	0.875	1.086	0.857	0.712
14	34	C10	-0.34	KSR1_1	sample	sample	1.9	3	2.1	2.1	2.33333333333333	1.12	0.968	0.875	1.086	0.857	0.712
9	67	F07	-0.34	MAPKAPK3_1	sample	sample	2.5	2.8	2.9	2.8	2.73333333333333	1.14	1.12	1.04	0.862	0.933	0.806
3	92	H08	-0.34	MAPK11_1	sample	sample	2.5	2.2	3.3	2.5	2.66666666666667	1.09	1.13	1.06	0.98	0.83	0.815
28	5	A05	-0.34	PRKY_1	sample	sample	1.4	2.4	3.2	2.4	2.33333333333333	0.683	1.26	1.16	0.583	0.96	0.985
5	33	C09	-0.34	CSNK1D_1	sample	sample	2.3	2.4	2.8	2.4	2.5	1.05	1.14	1	0.92	0.842	0.848
15	19	B07	-0.34	PRKDC_1	sample	sample	1.3	3.1	3.1	3.1	2.5	1.53	1.35	1.72	0.743	0.899	0.925
3	19	B07	-0.34	PKM2_1	sample	sample	2.4	2.5	3	2.5	2.63333333333333	1.04	1.28	0.968	0.941	0.943	0.741
24	26	C02	-0.34	TEK_1	sample	sample	2.1	1.7	3	2.1	2.26666666666667	1.05	0.944	0.968	0.933	0.81	0.87
8	65	F05	-0.34	BMPR1A_1	sample	sample	2.3	2.6	2.7	2.6	2.53333333333333	1.1	1.13	1.04	0.958	0.897	0.771
5	32	C08	-0.34	ARAF_1	sample	sample	2.2	2.4	2.9	2.4	2.5	1	1.14	1.04	0.88	0.842	0.879
15	67	F07	-0.34	MAP4K1_1	sample	sample	1.8	3	2.5	2.5	2.43333333333333	2.12	1.3	1.39	1.029	0.87	0.746
8	73	G01	-0.34	AhR	pos	pos	2	2.8	2.8	2.8	2.53333333333333	0.952	1.22	1.08	0.833	0.966	0.8
28	41	D05	-0.35	RAD18_1	sample	sample	2.1	2	3	2.1	2.36666666666667	1.02	1.05	1.09	0.875	0.8	0.923
26	55	E07	-0.35	CKMT2_1	sample	sample	2	2	2.5	2	2.16666666666667	1	1.08	0.862	1	0.87	0.769
13	3	A03	-0.35	PRPS1L1_1	sample	sample	1.5	3.2	2.6	2.6	2.43333333333333	0.938	1.03	1.16	0.789	0.914	0.881
14	74	G02	-0.35	TSSK4_1	sample	sample	1.6	3.5	2.1	2.1	2.4	0.941	1.13	0.875	0.914	1	0.712
1	85	H01	-0.35	AhR	pos	pos	1.7	2.4	3.7	2.4	2.6	0.895	1.14	1.28	0.68	0.941	0.937
11	44	D08	-0.35	SRMS_1	sample	sample	1.7	3.2	2.7	2.7	2.53333333333333	1	1.1	1.04	0.872	0.97	0.771
11	81	G09	-0.35	CSNK1A1L_1	sample	sample	1.7	3.2	2.7	2.7	2.53333333333333	1	1.1	1.04	0.872	0.97	0.771
19	10	A10	-0.35	PAK3_1	sample	sample	2.3	1.8	3.4	2.3	2.5	1.1	1.16	1.31	0.939	0.783	0.895
30	16	B04	-0.35	PTK9L_1	sample	sample	2	1.9	2.9	2	2.26666666666667	1	1.27	1.29	0.909	0.745	0.951
11	85	H01	-0.35	AhR	pos	pos	1.4	3.5	2.8	2.8	2.56666666666667	0.824	1.21	1.08	0.718	1.061	0.8
11	91	H07	-0.35	MYLK_1	sample	sample	1.4	3.5	2.8	2.8	2.56666666666667	0.824	1.21	1.08	0.718	1.061	0.8
18	46	D10	-0.35	MAP2K5_1	sample	sample	1.5	3.1	2.7	2.7	2.43333333333333	1.07	1.07	1.17	0.811	0.925	0.857
21	68	F08	-0.35	MYLK2_1	sample	sample	2	1.6	2.6	2	2.06666666666667	1.05	0.941	0.963	0.87	0.744	0.981
19	63	F03	-0.35	SCYL3_1	sample	sample	2.3	2	3.1	2.3	2.46666666666667	1.1	1.29	1.19	0.939	0.87	0.816
16	33	C09	-0.35	SBK1_1	sample	sample	1.5	3	2.5	2.5	2.33333333333333	0.938	1	1.14	0.833	0.87	0.893
16	69	F09	-0.35	PNCK_1	sample	sample	1.5	3	2.5	2.5	2.33333333333333	0.938	1	1.14	0.833	0.87	0.893
20	64	F04	-0.35	RET_1	sample	sample	2.1	1.6	2.9	2.1	2.2	1.08	1	1.12	0.933	0.744	0.935
26	12	A12	-0.35	OTP1	neg	neg	1.5	2	3.1	2	2.2	0.75	1.08	1.07	0.75	0.87	0.954
25	10	A10	-0.35	MELK_1	sample	sample	1.8	2	3	2	2.26666666666667	0.857	1.38	1.11	0.735	1	0.845
21	6	A06	-0.35	ADCK4_1	sample	sample	1.9	1.5	2.8	1.9	2.06666666666667	1	0.882	1.04	0.826	0.698	1.057
14	63	F03	-0.36	MLCK_1	sample	sample	1.7	3.1	2.3	2.3	2.36666666666667	1	1	0.958	0.971	0.886	0.78
18	18	B06	-0.36	ULK4_1	sample	sample	1.6	3.2	2.5	2.5	2.43333333333333	1.14	1.1	1.09	0.865	0.955	0.794
18	39	D03	-0.36	PKD2L1_1	sample	sample	1.6	3.2	2.5	2.5	2.43333333333333	1.14	1.1	1.09	0.865	0.955	0.794
13	86	H02	-0.36	PAN3_1	sample	sample	1.8	3.3	2.2	2.2	2.43333333333333	1.12	1.06	0.978	0.947	0.943	0.746
10	57	E09	-0.36	MAP2K3_1	sample	sample	1.6	2.6	2.9	2.6	2.36666666666667	0.889	0.963	1.16	0.78	0.852	0.951
10	51	E03	-0.36	GNE_1	sample	sample	1.7	2.7	2.7	2.7	2.36666666666667	0.944	1	1.08	0.829	0.885	0.885
16	65	F05	-0.36	DAK_1	sample	sample	1.6	3	2.4	2.4	2.33333333333333	1	1	1.09	0.889	0.87	0.857
14	91	H07	-0.36	IRAK3_1	sample	sample	1.6	3.4	2.2	2.2	2.4	0.941	1.1	0.917	0.914	0.971	0.746
14	80	G08	-0.36	TLK1_1	sample	sample	1.4	3.2	2.6	2.6	2.4	0.824	1.03	1.08	0.8	0.914	0.881
24	71	F11	-0.36	TBK1_1	sample	sample	2	1.8	3	2	2.26666666666667	1	1	0.968	0.889	0.857	0.87
29	62	F02	-0.36	TANK_1	sample	sample	2.4	1.9	2.9	2.4	2.4	1.37	1	1.09	0.98	0.776	0.879
7	91	H07	-0.36	HERC2_1	sample	sample	2.3	2.8	3.1	2.8	2.73333333333333	1.07	1.08	1.15	0.92	0.903	0.805
24	12	A12	-0.36	OTP1	neg	neg	1.6	1.9	3.3	1.9	2.26666666666667	0.8	1.06	1.06	0.711	0.905	0.957
7	85	H01	-0.37	AhR	pos	pos	2	3.1	3.1	3.1	2.73333333333333	0.93	1.19	1.15	0.8	1	0.805
24	30	C06	-0.37	ABCC1_1	sample	sample	2.1	1.6	3.2	2.1	2.3	1.05	0.889	1.03	0.933	0.762	0.928
7	16	B04	-0.37	CLK1_1	sample	sample	2.4	2.8	3	2.8	2.73333333333333	1.12	1.08	1.11	0.96	0.903	0.779
7	90	H06	-0.37	ILK_1	sample	sample	2.4	2.8	3	2.8	2.73333333333333	1.12	1.08	1.11	0.96	0.903	0.779
21	58	E10	-0.37	PRKACB_1	sample	sample	2	1.8	2.4	2	2.06666666666667	1.05	1.06	0.889	0.87	0.837	0.906
13	32	C08	-0.37	MIP_1	sample	sample	1.6	3.1	2.6	2.6	2.43333333333333	1	1	1.16	0.842	0.886	0.881
13	40	D04	-0.37	NEK5_1	sample	sample	1.6	3.1	2.6	2.6	2.43333333333333	1	1	1.16	0.842	0.886	0.881
23	10	A10	-0.37	HIPK1_1	sample	sample	2.4	1.6	3.1	2.4	2.36666666666667	1.33	1	1.07	1.143	0.696	0.838
20	43	D07	-0.37	TSSK6_1	sample	sample	2.3	1.7	2.6	2.3	2.2	1.18	1.06	1	1.022	0.791	0.839
23	17	B05	-0.37	FLT3_1	sample	sample	1.9	1.9	3.3	1.9	2.36666666666667	1.06	1.19	1.14	0.905	0.826	0.892
17	7	A07	-0.37	SPHK1_1	sample	sample	1.5	3.1	2.9	2.9	2.5	1.43	1.15	1.32	0.75	0.886	0.951
17	46	D10	-0.37	MAP2K5_1	sample	sample	1.5	3.1	2.9	2.9	2.5	1.43	1.15	1.32	0.75	0.886	0.951
14	87	H03	-0.37	AURKA_1	sample	sample	1.7	3.4	2.1	2.1	2.4	1	1.1	0.875	0.971	0.971	0.712
14	31	C07	-0.37	TRIO_1	sample	sample	1.4	3.1	2.7	2.7	2.4	0.824	1	1.13	0.8	0.886	0.915
19	66	F06	-0.37	STK31_1	sample	sample	2.3	2.1	3	2.3	2.46666666666667	1.1	1.35	1.15	0.939	0.913	0.789
24	45	D09	-0.38	C9orf96_1	sample	sample	1.8	1.9	3.1	1.9	2.26666666666667	0.9	1.06	1	0.8	0.905	0.899
23	66	F06	-0.38	OXSR1_1	sample	sample	2.1	1.6	3.5	2.1	2.4	1.17	1	1.21	1	0.696	0.946
6	15	B03	-0.38	PKLR_1	sample	sample	2.6	2.6	2.9	2.6	2.7	1.18	1	1.04	0.929	0.929	0.784
9	55	E07	-0.38	TGFBR1_1	sample	sample	2.6	2.7	3	2.7	2.76666666666667	1.18	1.08	1.07	0.897	0.9	0.833
12	54	E06	-0.38	PRKG1_1	sample	sample	1.8	2.7	2.4	2.4	2.3	1.5	1.17	2	1.059	0.794	0.814
12	85	H01	-0.38	AhR	pos	pos	1.5	3.3	2.3	2.3	2.36666666666667	1.25	1.43	1.92	0.882	0.971	0.78
22	4	A04	-0.38	TTK_1	sample	sample	2.1	1.9	2.7	2.1	2.23333333333333	1.56	1.73	1.64	0.913	0.905	0.818
13	87	H03	-0.38	AURKA_1	sample	sample	2.1	3.3	1.9	2.1	2.43333333333333	1.31	1.06	0.844	1.105	0.943	0.644
23	32	C08	-0.38	VRK2_1	sample	sample	1.8	2	3.3	2	2.36666666666667	1	1.25	1.14	0.857	0.87	0.892
17	89	H05	-0.38	CMPK_1	sample	sample	2	3.3	2.2	2.2	2.5	1.9	1.22	1	1	0.943	0.721
1	54	E06	-0.38	PIK3C2B_1	sample	sample	2.2	2.4	3.2	2.4	2.6	1.16	1.14	1.1	0.88	0.941	0.81
9	71	F11	-0.38	FER_1	sample	sample	2.5	2.7	3.1	2.7	2.76666666666667	1.14	1.08	1.11	0.862	0.9	0.861
3	18	B06	-0.38	PFKFB1_1	sample	sample	2.5	2.2	3.4	2.5	2.7	1.09	1.13	1.1	0.98	0.83	0.84
11	42	D06	-0.38	PRKCQ_1	sample	sample	1.9	3	2.7	2.7	2.53333333333333	1.12	1.03	1.04	0.974	0.909	0.771
25	52	E04	-0.38	ZAK_1	sample	sample	2.3	1.9	2.7	2.3	2.3	1.1	1.31	1	0.939	0.95	0.761
11	5	A05	-0.38	MAP3K4_1	sample	sample	1.6	3.2	2.9	2.9	2.56666666666667	0.941	1.1	1.12	0.821	0.97	0.829
16	76	G04	-0.38	ITPKA_1	sample	sample	1.9	3	2.1	2.1	2.33333333333333	1.19	1	0.955	1.056	0.87	0.75
6	62	F02	-0.38	PFKM_1	sample	sample	2.7	2.7	2.7	2.7	2.7	1.23	1.04	0.964	0.964	0.964	0.73
8	5	A05	-0.39	AURKB_1	sample	sample	2.1	2.6	3	2.6	2.56666666666667	1	1.13	1.15	0.875	0.897	0.857
19	86	H02	-0.39	ALS2CR2_1	sample	sample	2.5	2.1	2.8	2.5	2.46666666666667	1.19	1.35	1.08	1.02	0.913	0.737
6	4	A04	-0.39	GALK2_1	sample	sample	2.6	2.7	2.8	2.7	2.7	1.18	1.04	1	0.929	0.964	0.757
1	94	H10	-0.39	CDKL5_1	sample	sample	2	2.5	3.3	2.5	2.6	1.05	1.19	1.14	0.8	0.98	0.835
24	59	E11	-0.39	STK39_1	sample	sample	2	1.9	2.9	2	2.26666666666667	1	1.06	0.935	0.889	0.905	0.841
23	77	G05	-0.39	DGKI_1	sample	sample	2.2	1.8	3.1	2.2	2.36666666666667	1.22	1.12	1.07	1.048	0.783	0.838
20	44	D08	-0.39	MASTL_1	sample	sample	1.9	1.8	2.9	1.9	2.2	0.974	1.12	1.12	0.844	0.837	0.935
8	38	D02	-0.39	MKNK1_1	sample	sample	2.2	2.6	2.9	2.6	2.56666666666667	1.05	1.13	1.12	0.917	0.897	0.829
8	52	E04	-0.39	PRKAR2A_1	sample	sample	2.6	2.4	2.7	2.6	2.56666666666667	1.24	1.04	1.04	1.083	0.828	0.771
24	89	H05	-0.39	MAP3K13_1	sample	sample	1.6	2	3.2	2	2.26666666666667	0.8	1.11	1.03	0.711	0.952	0.928
4	95	H11	-0.39	MAPKAPK5_1	sample	sample	2.1	1.9	2.7	2.1	2.23333333333333	1.05	1.15	1.26	1.05	0.731	0.885
6	57	E09	-0.39	CSNK2A2_1	sample	sample	2.4	2.7	3	2.7	2.7	1.09	1.04	1.07	0.857	0.964	0.811
25	3	A03	-0.39	CHKA_1	sample	sample	1.9	1.8	3.3	1.9	2.33333333333333	0.905	1.24	1.22	0.776	0.9	0.93
26	91	H07	-0.39	DMPK_1	sample	sample	1.9	2	2.7	2	2.2	0.95	1.08	0.931	0.95	0.87	0.831
8	78	G06	-0.39	ERBB2_1	sample	sample	2.3	2.6	2.8	2.6	2.56666666666667	1.1	1.13	1.08	0.958	0.897	0.8
1	89	H05	-0.39	PDK4_1	sample	sample	2	2.3	3.6	2.3	2.63333333333333	1.05	1.1	1.24	0.8	0.902	0.911
5	90	H06	-0.39	MAPK14_1	sample	sample	2.2	2.4	3	2.4	2.53333333333333	1	1.14	1.07	0.88	0.842	0.909
6	46	D10	-0.4	WEE1_1	sample	sample	2.5	2.8	2.8	2.8	2.7	1.14	1.08	1	0.893	1	0.757
8	75	G03	-0.4	CLK3_1	sample	sample	2.2	2.8	2.7	2.7	2.56666666666667	1.05	1.22	1.04	0.917	0.966	0.771
11	63	F03	-0.4	ITK_1	sample	sample	1.7	3.1	2.9	2.9	2.56666666666667	1	1.07	1.12	0.872	0.939	0.829
24	85	H01	-0.4	AhR	pos	pos	1.8	1.8	3.3	1.8	2.3	0.9	1	1.06	0.8	0.857	0.957
19	4	A04	-0.4	AMHR2_1	sample	sample	2.4	1.8	3.4	2.4	2.53333333333333	1.14	1.16	1.31	0.98	0.783	0.895
9	26	C02	-0.4	PDXK_1	sample	sample	2.3	2.9	3.1	2.9	2.76666666666667	1.05	1.16	1.11	0.793	0.967	0.861
9	54	E06	-0.4	EPHB4_1	sample	sample	2.9	2.5	3	2.9	2.8	1.32	1	1.07	1	0.833	0.833
17	80	G08	-0.4	AK5_1	sample	sample	1.6	3.4	2.6	2.6	2.53333333333333	1.52	1.26	1.18	0.8	0.971	0.852
12	66	F06	-0.4	PRKG2_1	sample	sample	1.5	3.1	2.5	2.5	2.36666666666667	1.25	1.35	2.08	0.882	0.912	0.847
4	10	A10	-0.4	TXK_1	sample	sample	2.3	1.9	2.5	2.3	2.23333333333333	1.15	1.15	1.16	1.15	0.731	0.82
18	64	F04	-0.41	DLG4_1	sample	sample	1.5	3.1	2.8	2.8	2.46666666666667	1.07	1.07	1.22	0.811	0.925	0.889
7	52	E04	-0.41	PRKAR2A_1	sample	sample	2.5	2.6	3.2	2.6	2.76666666666667	1.16	1	1.19	1	0.839	0.831
7	56	E08	-0.41	RPS6KA5_1	sample	sample	2.5	2.6	3.2	2.6	2.76666666666667	1.16	1	1.19	1	0.839	0.831
9	38	D02	-0.41	MKNK1_1	sample	sample	2.3	3	3	3	2.76666666666667	1.05	1.2	1.07	0.793	1	0.833
9	75	G03	-0.41	CLK3_1	sample	sample	2.3	3	3	3	2.76666666666667	1.05	1.2	1.07	0.793	1	0.833
1	90	H06	-0.41	PIK3CG_1	sample	sample	2.2	2.3	3.4	2.3	2.63333333333333	1.16	1.1	1.17	0.88	0.902	0.861
5	75	G03	-0.41	IGF1R_1	sample	sample	2.1	2.7	2.8	2.7	2.53333333333333	0.955	1.29	1	0.84	0.947	0.848
30	65	F05	-0.41	STK33_1	sample	sample	2.4	1.9	2.6	2.4	2.3	1.2	1.27	1.16	1.091	0.745	0.852
27	28	C04	-0.41	MAST3_1	sample	sample	2.2	2	3	2.2	2.4	1.38	1.74	1.2	0.898	0.851	0.896
7	42	D06	-0.41	EPHB1_1	sample	sample	2.4	2.8	3.1	2.8	2.76666666666667	1.12	1.08	1.15	0.96	0.903	0.805
14	16	B04	-0.41	LRRK2_1	sample	sample	1.7	3.1	2.4	2.4	2.4	1	1	1	0.971	0.886	0.814
14	29	C05	-0.41	LOC400301_1	sample	sample	1.7	3.1	2.4	2.4	2.4	1	1	1	0.971	0.886	0.814
16	10	A10	-0.41	LMTK3_1	sample	sample	1.7	3.1	2.3	2.3	2.36666666666667	1.06	1.03	1.05	0.944	0.899	0.821
5	74	G02	-0.42	PGK1_1	sample	sample	2	2.9	2.7	2.7	2.53333333333333	0.909	1.38	0.964	0.8	1.018	0.818
26	54	E06	-0.42	PSKH2_1	sample	sample	1.8	1.9	3	1.9	2.23333333333333	0.9	1.03	1.03	0.9	0.826	0.923
3	53	E05	-0.42	PCTK2_1	sample	sample	2.7	2.1	3.4	2.7	2.73333333333333	1.17	1.08	1.1	1.059	0.792	0.84
23	92	H08	-0.42	GRK7_1	sample	sample	1.6	2.3	3.2	2.3	2.36666666666667	0.889	1.44	1.1	0.762	1	0.865
16	80	G08	-0.42	AK5_1	sample	sample	1.8	3.1	2.2	2.2	2.36666666666667	1.12	1.03	1	1	0.899	0.786
21	34	C10	-0.42	PFKP_1	sample	sample	2.1	1.8	2.4	2.1	2.1	1.11	1.06	0.889	0.913	0.837	0.906
27	40	D04	-0.42	MAST4_1	sample	sample	2.2	2.1	2.9	2.2	2.4	1.38	1.83	1.16	0.898	0.894	0.866
10	45	D09	-0.42	STK32A_1	sample	sample	1.8	2.6	2.8	2.6	2.4	1	0.963	1.12	0.878	0.852	0.918
20	6	A06	-0.42	ADCK4_1	sample	sample	2	2	2.6	2	2.2	1.03	1.25	1	0.889	0.93	0.839
20	93	H09	-0.42	PAK2_1	sample	sample	2.1	2	2.5	2.1	2.2	1.08	1.25	0.962	0.933	0.93	0.806
9	40	D04	-0.42	DGKB_1	sample	sample	2.6	2.7	3.1	2.7	2.8	1.18	1.08	1.11	0.897	0.9	0.861
9	43	D07	-0.42	RPS6KA3_1	sample	sample	2.6	2.7	3.1	2.7	2.8	1.18	1.08	1.11	0.897	0.9	0.861
23	54	E06	-0.43	XYLB_1	sample	sample	2.3	1.7	3.2	2.3	2.4	1.28	1.06	1.1	1.095	0.739	0.865
6	30	C06	-0.43	CAMK2B_1	sample	sample	2.5	2.6	3.1	2.6	2.73333333333333	1.14	1	1.11	0.893	0.929	0.838
7	74	G02	-0.43	RIOK3_1	sample	sample	2.4	3	2.9	2.9	2.76666666666667	1.12	1.15	1.07	0.96	0.968	0.753
7	86	H02	-0.43	DYRK4_1	sample	sample	2.4	3	2.9	2.9	2.76666666666667	1.12	1.15	1.07	0.96	0.968	0.753
20	52	E04	-0.43	WNK3_1	sample	sample	2.1	1.7	2.9	2.1	2.23333333333333	1.08	1.06	1.12	0.933	0.791	0.935
23	8	A08	-0.43	PRKAA1_1	sample	sample	1.8	2	3.4	2	2.4	1	1.25	1.17	0.857	0.87	0.919
23	43	D07	-0.43	TNK2_1	sample	sample	1.8	2	3.4	2	2.4	1	1.25	1.17	0.857	0.87	0.919
14	57	E09	-0.43	NME7_1	sample	sample	1.8	3.1	2.3	2.3	2.4	1.06	1	0.958	1.029	0.886	0.78
25	41	D05	-0.43	SCYL1_1	sample	sample	2.2	1.9	2.9	2.2	2.33333333333333	1.05	1.31	1.07	0.898	0.95	0.817
19	21	B09	-0.43	CDC14B_1	sample	sample	2.5	1.9	3.2	2.5	2.53333333333333	1.19	1.23	1.23	1.02	0.826	0.842
2	26	C02	-0.43	LOC442075_1	sample	sample	2.1	2.3	2.8	2.3	2.4	1.24	1.21	1.04	1.05	0.836	0.812
29	12	A12	-0.43	OTP1	neg	neg	1.8	2.4	3	2.4	2.4	1.03	1.26	1.13	0.735	0.98	0.909
22	91	H07	-0.43	PIN1_1	sample	sample	2.1	1.9	2.8	2.1	2.26666666666667	1.56	1.73	1.7	0.913	0.905	0.848
11	38	D02	-0.43	MPP2_1	sample	sample	1.9	3	2.8	2.8	2.56666666666667	1.12	1.03	1.08	0.974	0.909	0.8
18	7	A07	-0.43	SPHK1_1	sample	sample	1.7	3.1	2.6	2.6	2.46666666666667	1.21	1.07	1.13	0.919	0.925	0.825
24	32	C08	-0.43	VRK2_1	sample	sample	1.9	1.9	3.1	1.9	2.3	0.95	1.06	1	0.844	0.905	0.899
11	19	B07	-0.43	CDC2L2_1	sample	sample	1.9	2.9	2.9	2.9	2.56666666666667	1.12	1	1.12	0.974	0.879	0.829
9	28	C04	-0.43	PLK3_1	sample	sample	2.5	2.8	3.1	2.8	2.8	1.14	1.12	1.11	0.862	0.933	0.861
9	69	F09	-0.43	JAK2_1	sample	sample	2.5	2.8	3.1	2.8	2.8	1.14	1.12	1.11	0.862	0.933	0.861
21	42	D06	-0.44	TRIB1_1	sample	sample	1.9	1.7	2.7	1.9	2.1	1	1	1	0.826	0.791	1.019
21	73	G01	-0.44	AhR	pos	pos	1.9	1.7	2.7	1.9	2.1	1	1	1	0.826	0.791	1.019
21	51	E03	-0.44	ADCK1_1	sample	sample	1.8	1.6	2.9	1.8	2.1	0.947	0.941	1.07	0.783	0.744	1.094
25	19	B07	-0.44	DAPK3_1	sample	sample	2.3	1.6	3.3	2.3	2.4	1.1	1.1	1.22	0.939	0.8	0.93
5	40	D04	-0.44	RPS6KA2_1	sample	sample	2.5	2.3	2.9	2.5	2.56666666666667	1.14	1.1	1.04	1	0.807	0.879
3	80	G08	-0.44	MAPK8_1	sample	sample	2.7	2.2	3.3	2.7	2.73333333333333	1.17	1.13	1.06	1.059	0.83	0.815
8	55	E07	-0.44	TGFBR1_1	sample	sample	2.2	2.6	3	2.6	2.6	1.05	1.13	1.15	0.917	0.897	0.857
8	95	H11	-0.44	GAK_1	sample	sample	2.2	2.6	3	2.6	2.6	1.05	1.13	1.15	0.917	0.897	0.857
10	94	H10	-0.44	PDIK1L_1	sample	sample	2.1	2.6	2.5	2.5	2.4	1.17	0.963	1	1.024	0.852	0.82
21	85	H01	-0.44	AhR	pos	pos	2.1	2	2.2	2.1	2.1	1.11	1.18	0.815	0.913	0.93	0.83
14	30	C06	-0.44	FASTK_1	sample	sample	1.7	2.9	2.6	2.6	2.4	1	0.935	1.08	0.971	0.829	0.881
8	14	B02	-0.44	CDK10_1	sample	sample	2.5	2.5	2.8	2.5	2.6	1.19	1.09	1.08	1.042	0.862	0.8
15	90	H06	-0.44	TLK2_1	sample	sample	1.6	3.3	2.7	2.7	2.53333333333333	1.88	1.43	1.5	0.914	0.957	0.806
17	71	F11	-0.44	TRPM6_1	sample	sample	1.7	3.1	2.8	2.8	2.53333333333333	1.62	1.15	1.27	0.85	0.886	0.918
5	66	F06	-0.44	CDK6_1	sample	sample	2.4	2.4	2.9	2.4	2.56666666666667	1.09	1.14	1.04	0.96	0.842	0.879
8	39	D03	-0.44	CDKL2_1	sample	sample	2.2	2.7	2.9	2.7	2.6	1.05	1.17	1.12	0.917	0.931	0.829
20	75	G03	-0.44	CAMK1G_1	sample	sample	2.1	1.8	2.8	2.1	2.23333333333333	1.08	1.12	1.08	0.933	0.837	0.903
27	50	E02	-0.44	STK36_1	sample	sample	2.1	1.9	3.3	2.1	2.43333333333333	1.31	1.65	1.32	0.857	0.809	0.985
9	85	H01	-0.44	AhR	pos	pos	2.5	3	2.9	2.9	2.8	1.14	1.2	1.04	0.862	1	0.806
6	28	C04	-0.45	CHEK2_1	sample	sample	2.5	2.8	2.9	2.8	2.73333333333333	1.14	1.08	1.04	0.893	1	0.784
13	93	H09	-0.45	AK2_1	sample	sample	2.2	3.3	1.9	2.2	2.46666666666667	1.38	1.06	0.844	1.158	0.943	0.644
14	62	F02	-0.45	EPHA6_1	sample	sample	1.7	3.3	2.3	2.3	2.43333333333333	1	1.06	0.958	0.971	0.943	0.78
14	17	B05	-0.45	LOC126520_1	sample	sample	1.5	3.1	2.7	2.7	2.43333333333333	0.882	1	1.13	0.857	0.886	0.915
5	67	F07	-0.45	ERN1_1	sample	sample	2.4	2.5	2.8	2.5	2.56666666666667	1.09	1.19	1	0.96	0.877	0.848
26	7	A07	-0.45	RPS6KB1_1	sample	sample	1.7	1.8	3.3	1.8	2.26666666666667	0.85	0.973	1.14	0.85	0.783	1.015
9	73	G01	-0.45	AhR	pos	pos	2.4	3	3	3	2.8	1.09	1.2	1.07	0.828	1	0.833
4	40	D04	-0.45	RPS6KA2_1	sample	sample	2	2.1	2.7	2.1	2.26666666666667	1	1.27	1.26	1	0.808	0.885
26	78	G06	-0.45	PTK9_1	sample	sample	1.8	2.1	2.8	2.1	2.23333333333333	0.9	1.14	0.966	0.9	0.913	0.862
18	6	A06	-0.45	UCKL1_1	sample	sample	1.6	3.4	2.5	2.5	2.5	1.14	1.17	1.09	0.865	1.015	0.794
5	55	E07	-0.45	DLG2_1	sample	sample	2.3	2.6	2.8	2.6	2.56666666666667	1.05	1.24	1	0.92	0.912	0.848
13	35	C11	-0.45	RPS6KA6_1	sample	sample	1.5	3.3	2.7	2.7	2.5	0.938	1.06	1.2	0.789	0.943	0.915
30	38	D02	-0.45	ULK1_1	sample	sample	2.7	1.7	2.6	2.6	2.33333333333333	1.35	1.13	1.16	1.227	0.667	0.852
22	14	B02	-0.45	STK11_1	sample	sample	2.1	2	2.7	2.1	2.26666666666667	1.56	1.82	1.64	0.913	0.952	0.818
6	50	E02	-0.46	NME1_1	sample	sample	2.5	2.9	2.8	2.8	2.73333333333333	1.14	1.12	1	0.893	1.036	0.757
7	18	B06	-0.46	EPHA5_1	sample	sample	2.4	2.8	3.2	2.8	2.8	1.12	1.08	1.19	0.96	0.903	0.831
27	65	F05	-0.46	CAMKV_1	sample	sample	2.2	2	3.1	2.2	2.43333333333333	1.38	1.74	1.24	0.898	0.851	0.925
23	80	G08	-0.46	NEK7_1	sample	sample	1.9	2.1	3.2	2.1	2.4	1.06	1.31	1.1	0.905	0.913	0.865
13	43	D07	-0.46	TESK2_1	sample	sample	1.9	3	2.5	2.5	2.46666666666667	1.19	0.968	1.11	1	0.857	0.847
7	71	F11	-0.46	FER_1	sample	sample	2.5	2.8	3.1	2.8	2.8	1.16	1.08	1.15	1	0.903	0.805
9	64	F04	-0.46	CDKL1_1	sample	sample	2.8	2.7	3	2.8	2.83333333333333	1.27	1.08	1.07	0.966	0.9	0.833
15	24	B12	-0.46	OTP1	neg	neg	1.2	3.3	3.3	3.3	2.6	1.41	1.43	1.83	0.686	0.957	0.985
7	20	B08	-0.46	DYRK1B_1	sample	sample	2.4	2.9	3.1	2.9	2.8	1.12	1.12	1.15	0.96	0.935	0.805
30	29	C05	-0.46	RIOK2_1	sample	sample	2.4	1.9	2.7	2.4	2.33333333333333	1.2	1.27	1.2	1.091	0.745	0.885
3	73	G01	-0.47	AhR	pos	pos	2.2	2.8	3.1	2.8	2.7	0.957	1.44	1	0.863	1.057	0.765
18	92	H08	-0.47	CERKL_1	sample	sample	1.6	3.2	2.7	2.7	2.5	1.14	1.1	1.17	0.865	0.955	0.857
11	73	G01	-0.47	AhR	pos	pos	1.5	3.3	3.1	3.1	2.63333333333333	0.882	1.14	1.19	0.769	1	0.886
10	47	D11	-0.47	CAMK1D_1	sample	sample	1.7	2.8	2.8	2.8	2.43333333333333	0.944	1.04	1.12	0.829	0.918	0.918
1	34	C10	-0.47	MAPK12_1	sample	sample	2.3	2.6	3	2.6	2.63333333333333	1.21	1.24	1.03	0.92	1.02	0.759
7	76	G04	-0.47	PKMYT1_1	sample	sample	2.5	2.9	3	2.9	2.8	1.16	1.12	1.11	1	0.935	0.779
25	24	B12	-0.47	OTP1	neg	neg	2.4	1.7	3.1	2.4	2.4	1.14	1.17	1.15	0.98	0.85	0.873
17	94	H10	-0.47	TXNDC3_1	sample	sample	1.8	3.4	2.5	2.5	2.56666666666667	1.71	1.26	1.14	0.9	0.971	0.82
24	82	G10	-0.47	MAP3K2_1	sample	sample	1.7	2.1	3.1	2.1	2.3	0.85	1.17	1	0.756	1	0.899
18	4	A04	-0.47	MPP6_1	sample	sample	1.7	3.3	2.5	2.5	2.5	1.21	1.14	1.09	0.919	0.985	0.794
14	81	G09	-0.47	NRBP1_1	sample	sample	1.7	3.1	2.5	2.5	2.43333333333333	1	1	1.04	0.971	0.886	0.847
4	9	A09	-0.47	CKM_1	sample	sample	2.4	2.1	2.3	2.3	2.26666666666667	1.2	1.27	1.07	1.2	0.808	0.754
26	39	D03	-0.48	NAGK_1	sample	sample	2	1.8	3	2	2.26666666666667	1	0.973	1.03	1	0.783	0.923
25	76	G04	-0.48	OXSM_1	sample	sample	2.6	1.7	2.9	2.6	2.4	1.24	1.17	1.07	1.061	0.85	0.817
16	68	F08	-0.48	MGC26597 _1	sample	sample	1.7	3.1	2.4	2.4	2.4	1.06	1.03	1.09	0.944	0.899	0.857
17	93	H09	-0.48	DCAMKL3_1	sample	sample	1.7	3.3	2.7	2.7	2.56666666666667	1.62	1.22	1.23	0.85	0.943	0.885
27	66	F06	-0.48	PIP5K1A_1	sample	sample	2.1	2.1	3.1	2.1	2.43333333333333	1.31	1.83	1.24	0.857	0.894	0.925
10	50	E02	-0.48	PDK3_1	sample	sample	1.9	2.8	2.6	2.6	2.43333333333333	1.06	1.04	1.04	0.927	0.918	0.852
9	68	F08	-0.48	STK17A_1	sample	sample	2.6	2.8	3.1	2.8	2.83333333333333	1.18	1.12	1.11	0.897	0.933	0.861
11	39	D03	-0.48	NAALADL1_1	sample	sample	1.9	3.1	2.8	2.8	2.6	1.12	1.07	1.08	0.974	0.939	0.8
10	82	G10	-0.48	MLKL_1	sample	sample	2	2.8	2.5	2.5	2.43333333333333	1.11	1.04	1	0.976	0.918	0.82
6	14	B02	-0.48	INSR_1	sample	sample	2.5	2.7	3.1	2.7	2.76666666666667	1.14	1.04	1.11	0.893	0.964	0.838
6	80	G08	-0.48	CDK7_1	sample	sample	2.5	2.7	3.1	2.7	2.76666666666667	1.14	1.04	1.11	0.893	0.964	0.838
17	83	G11	-0.48	TRPM7_1	sample	sample	1.8	3.3	2.6	2.6	2.56666666666667	1.71	1.22	1.18	0.9	0.943	0.852
13	6	A06	-0.48	PMVK_1	sample	sample	1.3	3.4	2.9	2.9	2.53333333333333	0.812	1.1	1.29	0.684	0.971	0.983
9	19	B07	-0.48	PIK3C2G_1	sample	sample	2.6	2.9	3	2.9	2.83333333333333	1.18	1.16	1.07	0.897	0.967	0.833
9	62	F02	-0.48	RIPK2_1	sample	sample	2.6	2.9	3	2.9	2.83333333333333	1.18	1.16	1.07	0.897	0.967	0.833
18	14	B02	-0.48	LMTK2_1	sample	sample	1.8	3.3	2.4	2.4	2.5	1.29	1.14	1.04	0.973	0.985	0.762
26	43	D07	-0.48	BLK_1	sample	sample	2.1	1.8	2.9	2.1	2.26666666666667	1.05	0.973	1	1.05	0.783	0.892
14	56	E08	-0.49	DTYMK_1	sample	sample	1.8	3.1	2.4	2.4	2.43333333333333	1.06	1	1	1.029	0.886	0.814
23	6	A06	-0.49	TJP2_1	sample	sample	1.9	2	3.4	2	2.43333333333333	1.06	1.25	1.17	0.905	0.87	0.919
9	15	B03	-0.49	RPS6KA4_1	sample	sample	2.5	2.9	3.1	2.9	2.83333333333333	1.14	1.16	1.11	0.862	0.967	0.861
25	16	B04	-0.49	LOC390975_1	sample	sample	2.5	1.6	3.2	2.5	2.43333333333333	1.19	1.1	1.19	1.02	0.8	0.901
26	67	F07	-0.49	MPP3_1	sample	sample	2	1.9	2.9	2	2.26666666666667	1	1.03	1	1	0.826	0.892
12	44	D08	-0.49	SRMS_1	sample	sample	1.7	3.1	2.4	2.4	2.4	1.42	1.35	2	1	0.912	0.814
6	20	B08	-0.49	AKT2_1	sample	sample	2.9	2.4	3.1	2.9	2.8	1.32	0.923	1.11	1.036	0.857	0.838
14	42	D06	-0.49	ADK_1	sample	sample	1.4	3.1	2.9	2.9	2.46666666666667	0.824	1	1.21	0.8	0.886	0.983
16	15	B03	-0.49	TRIM24_1	sample	sample	1.9	3.1	2.2	2.2	2.4	1.19	1.03	1	1.056	0.899	0.786
6	66	F06	-0.49	CDK6_1	sample	sample	2.5	2.8	3	2.8	2.76666666666667	1.14	1.08	1.07	0.893	1	0.811
24	28	C04	-0.49	STK24_1	sample	sample	2.1	1.7	3.3	2.1	2.36666666666667	1.05	0.944	1.06	0.933	0.81	0.957
29	63	F03	-0.49	DCAMKL2_1	sample	sample	2.3	2.1	3	2.3	2.46666666666667	1.31	1.11	1.13	0.939	0.857	0.909
24	5	A05	-0.49	PTK2B_1	sample	sample	2.1	1.9	3	2.1	2.33333333333333	1.05	1.06	0.968	0.933	0.905	0.87
26	76	G04	-0.49	OXSM_1	sample	sample	1.7	2.1	3	2.1	2.26666666666667	0.85	1.14	1.03	0.85	0.913	0.923
27	63	F03	-0.49	CKMT1B_1	sample	sample	2.4	1.9	3.1	2.4	2.46666666666667	1.5	1.65	1.24	0.98	0.809	0.925
27	76	G04	-0.49	OXSM_1	sample	sample	2.4	1.9	3.1	2.4	2.46666666666667	1.5	1.65	1.24	0.98	0.809	0.925
27	73	G01	-0.5	AhR	pos	pos	2.3	1.9	3.2	2.3	2.46666666666667	1.44	1.65	1.28	0.939	0.809	0.955
5	43	D07	-0.5	DGKQ_1	sample	sample	2.4	2.4	3	2.4	2.6	1.09	1.14	1.07	0.96	0.842	0.909
23	21	B09	-0.5	MAP3K7_1	sample	sample	1.8	2.1	3.4	2.1	2.43333333333333	1	1.31	1.17	0.857	0.913	0.919
26	77	G05	-0.5	LRRK1_1	sample	sample	1.9	2	2.9	2	2.26666666666667	0.95	1.08	1	0.95	0.87	0.892
11	47	D11	-0.5	CAMK1D_1	sample	sample	1.7	3.2	3	3	2.63333333333333	1	1.1	1.15	0.872	0.97	0.857
15	81	G09	-0.5	NRBP1_1	sample	sample	1.8	3	2.8	2.8	2.53333333333333	2.12	1.3	1.56	1.029	0.87	0.836
24	39	D03	-0.5	IRAK1_1	sample	sample	2.2	1.9	2.9	2.2	2.33333333333333	1.1	1.06	0.935	0.978	0.905	0.841
16	73	G01	-0.5	AhR	pos	pos	2	3.5	1.8	2	2.43333333333333	1.25	1.17	0.818	1.111	1.014	0.643
9	3	A03	-0.5	PRPF4B_1	sample	sample	2.3	3	3.2	3	2.83333333333333	1.05	1.2	1.14	0.793	1	0.889
28	62	F02	-0.5	TANK_1	sample	sample	2.5	2	2.9	2.5	2.46666666666667	1.22	1.05	1.05	1.042	0.8	0.892
21	52	E04	-0.5	WNK3_1	sample	sample	1.8	1.6	3	1.8	2.13333333333333	0.947	0.941	1.11	0.783	0.744	1.132
13	24	B12	-0.5	OTP1	neg	neg	1.4	3.3	2.9	2.9	2.53333333333333	0.875	1.06	1.29	0.737	0.943	0.983
25	44	D08	-0.5	LATS1_1	sample	sample	2	2	3.1	2	2.36666666666667	0.952	1.38	1.15	0.816	1	0.873
5	34	C10	-0.5	VRK1_1	sample	sample	2.3	2.6	2.9	2.6	2.6	1.05	1.24	1.04	0.92	0.912	0.879
21	10	A10	-0.51	PAK3_1	sample	sample	2.1	2	2.3	2.1	2.13333333333333	1.11	1.18	0.852	0.913	0.93	0.868
5	73	G01	-0.51	AhR	pos	pos	2.2	2.6	3	2.6	2.6	1	1.24	1.07	0.88	0.912	0.909
16	27	C03	-0.51	TRIM33_1	sample	sample	1.9	3	2.3	2.3	2.4	1.19	1	1.05	1.056	0.87	0.821
5	26	C02	-0.51	JAK3_1	sample	sample	2.3	2.7	2.8	2.7	2.6	1.05	1.29	1	0.92	0.947	0.848
3	5	A05	-0.51	NTRK1_1	sample	sample	2.6	2.4	3.3	2.6	2.76666666666667	1.13	1.23	1.06	1.02	0.906	0.815
11	18	B06	-0.51	PRKCH_1	sample	sample	2.1	3.1	2.6	2.6	2.6	1.24	1.07	1	1.077	0.939	0.743
15	34	C10	-0.51	KSR1_1	sample	sample	1.4	3.2	3.2	3.2	2.6	1.65	1.39	1.78	0.8	0.928	0.955
25	68	F08	-0.51	STK10_1	sample	sample	2.3	2	2.8	2.3	2.36666666666667	1.1	1.38	1.04	0.939	1	0.789
24	87	H03	-0.51	TJP1_1	sample	sample	2	1.8	3.3	2	2.36666666666667	1	1	1.06	0.889	0.857	0.957
18	15	B03	-0.51	TRIM24_1	sample	sample	1.9	3.1	2.5	2.5	2.5	1.36	1.07	1.09	1.027	0.925	0.794
11	4	A04	-0.51	HIPK3_1	sample	sample	1.8	3.2	2.9	2.9	2.63333333333333	1.06	1.1	1.12	0.923	0.97	0.829
23	81	G09	-0.51	ADCK5_1	sample	sample	2.1	2	3.2	2.1	2.43333333333333	1.17	1.25	1.1	1	0.87	0.865
10	73	G01	-0.51	AhR	pos	pos	2	3.3	2.1	2.1	2.46666666666667	1.11	1.22	0.84	0.976	1.082	0.689
6	8	A08	-0.52	ACVR2A_1	sample	sample	2.7	2.6	3.1	2.7	2.8	1.23	1	1.11	0.964	0.929	0.838
6	19	B07	-0.52	DGKA_1	sample	sample	2.7	2.6	3.1	2.7	2.8	1.23	1	1.11	0.964	0.929	0.838
19	16	B04	-0.52	RIPK4_1	sample	sample	2.4	1.9	3.5	2.4	2.6	1.14	1.23	1.35	0.98	0.826	0.921
7	9	A09	-0.52	AATK_1	sample	sample	2.4	3	3.1	3	2.83333333333333	1.12	1.15	1.15	0.96	0.968	0.805
7	12	A12	-0.52	OTP1	neg	neg	2.3	2.4	3.9	2.4	2.86666666666667	1.07	0.923	1.44	0.92	0.774	1.013
21	7	A07	-0.52	RIOK1_1	sample	sample	1.9	1.9	2.6	1.9	2.13333333333333	1	1.12	0.963	0.826	0.884	0.981
20	59	E11	-0.52	FGFR2_1	sample	sample	2.1	1.9	2.8	2.1	2.26666666666667	1.08	1.19	1.08	0.933	0.884	0.903
14	53	E05	-0.52	WEE2_1	sample	sample	1.6	3.1	2.7	2.7	2.46666666666667	0.941	1	1.13	0.914	0.886	0.915
1	7	A07	-0.52	PIK4CB_1	sample	sample	2.1	2.7	3.2	2.7	2.66666666666667	1.11	1.29	1.1	0.84	1.059	0.81
19	81	G09	-0.52	MPP1_1	sample	sample	2.4	2.3	2.9	2.4	2.53333333333333	1.14	1.48	1.12	0.98	1	0.763
1	24	B12	-0.52	OTP1	neg	neg	2.5	2.1	3.6	2.5	2.73333333333333	1.32	1	1.24	1	0.824	0.911
22	3	A03	-0.52	ATR_1	sample	sample	1.4	1.9	3.7	1.9	2.33333333333333	1.04	1.73	2.24	0.609	0.905	1.121
18	24	B12	-0.53	OTP1	neg	neg	1.7	3.3	2.6	2.6	2.53333333333333	1.21	1.14	1.13	0.919	0.985	0.825
30	14	B02	-0.53	CDC2L1_1	sample	sample	2.4	2	2.7	2.4	2.36666666666667	1.2	1.33	1.2	1.091	0.784	0.885
6	54	E06	-0.53	CDK3_1	sample	sample	2.6	2.7	3.1	2.7	2.8	1.18	1.04	1.11	0.929	0.964	0.838
10	30	C06	-0.53	PKN2_1	sample	sample	1.8	2.8	2.8	2.8	2.46666666666667	1	1.04	1.12	0.878	0.918	0.918
10	3	A03	-0.53	SRC_1	sample	sample	1.9	2.9	2.6	2.6	2.46666666666667	1.06	1.07	1.04	0.927	0.951	0.852
19	75	G03	-0.53	CAMK1G_1	sample	sample	2.2	2.2	3.3	2.2	2.56666666666667	1.05	1.42	1.27	0.898	0.957	0.868
25	46	D10	-0.53	TNNI3K_1	sample	sample	2.3	1.9	3	2.3	2.4	1.1	1.31	1.11	0.939	0.95	0.845
27	62	F02	-0.53	AK3_1	sample	sample	2.4	1.8	3.3	2.4	2.5	1.5	1.57	1.32	0.98	0.766	0.985
9	21	B09	-0.53	CDK5_1	sample	sample	2.6	2.9	3.1	2.9	2.86666666666667	1.18	1.16	1.11	0.897	0.967	0.861
14	41	D05	-0.53	PRKXP1_1	sample	sample	1.7	3.1	2.6	2.6	2.46666666666667	1	1	1.08	0.971	0.886	0.881
29	85	H01	-0.53	AhR	pos	pos	2.1	2	3.4	2.1	2.5	1.2	1.05	1.28	0.857	0.816	1.03
1	10	A10	-0.54	RALB_1	sample	sample	1.8	2.9	3.3	2.9	2.66666666666667	0.947	1.38	1.14	0.72	1.137	0.835
6	53	E05	-0.54	NME1-NME2_1	sample	sample	2.6	2.8	3	2.8	2.8	1.18	1.08	1.07	0.929	1	0.811
16	23	B11	-0.54	EPHB2_1	sample	sample	1.7	3.1	2.5	2.5	2.43333333333333	1.06	1.03	1.14	0.944	0.899	0.893
10	78	G06	-0.54	TESK1_1	sample	sample	2.1	2.9	2.4	2.4	2.46666666666667	1.17	1.07	0.96	1.024	0.951	0.787
26	6	A06	-0.54	UCK1_1	sample	sample	2.1	1.8	3	2.1	2.3	1.05	0.973	1.03	1.05	0.783	0.923
26	17	B05	-0.54	PAK6_1	sample	sample	2.1	1.8	3	2.1	2.3	1.05	0.973	1.03	1.05	0.783	0.923
6	34	C10	-0.54	VRK1_1	sample	sample	2.5	2.8	3.1	2.8	2.8	1.14	1.08	1.11	0.893	1	0.838
19	22	B10	-0.54	PFKL_1	sample	sample	2.4	2	3.4	2.4	2.6	1.14	1.29	1.31	0.98	0.87	0.895
19	47	D11	-0.54	SRPK1_1	sample	sample	2.4	2	3.4	2.4	2.6	1.14	1.29	1.31	0.98	0.87	0.895
23	73	G01	-0.54	AhR	pos	pos	2.3	2	3	2.3	2.43333333333333	1.28	1.25	1.03	1.095	0.87	0.811
8	92	H08	-0.54	EIF2AK3_1	sample	sample	2.3	2.6	3.1	2.6	2.66666666666667	1.1	1.13	1.19	0.958	0.897	0.886
5	42	D06	-0.54	CAMK2D_1	sample	sample	2.6	2.3	3	2.6	2.63333333333333	1.18	1.1	1.07	1.04	0.807	0.909
19	44	D08	-0.54	MASTL_1	sample	sample	2.4	2.2	3.1	2.4	2.56666666666667	1.14	1.42	1.19	0.98	0.957	0.816
5	27	C03	-0.54	MVK_1	sample	sample	2.7	2.4	2.8	2.7	2.63333333333333	1.23	1.14	1	1.08	0.842	0.848
8	8	A08	-0.54	MAP3K6_1	sample	sample	2.2	2.7	3.1	2.7	2.66666666666667	1.05	1.17	1.19	0.917	0.931	0.886
2	75	G03	-0.54	LYN_1	sample	sample	2.2	2.3	2.9	2.3	2.46666666666667	1.29	1.21	1.07	1.1	0.836	0.841
27	45	D09	-0.54	GRK4_1	sample	sample	2	2.2	3.2	2.2	2.46666666666667	1.25	1.91	1.28	0.816	0.936	0.955
25	11	A11	-0.55	WNK4_1	sample	sample	2.2	1.8	3.3	2.2	2.43333333333333	1.05	1.24	1.22	0.898	0.9	0.93
25	93	H09	-0.55	AK3L2_1	sample	sample	2.7	1.6	3.1	2.7	2.46666666666667	1.29	1.1	1.15	1.102	0.8	0.873
11	51	E03	-0.55	GNE_1	sample	sample	2	3	2.9	2.9	2.63333333333333	1.18	1.03	1.12	1.026	0.909	0.829
16	67	F07	-0.55	PANK3_1	sample	sample	1.8	3.1	2.4	2.4	2.43333333333333	1.12	1.03	1.09	1	0.899	0.857
11	58	E10	-0.55	NEK10_1	sample	sample	2	2.9	3	2.9	2.63333333333333	1.18	1	1.15	1.026	0.879	0.857
11	62	F02	-0.55	PRKAB2_1	sample	sample	2	2.9	3	2.9	2.63333333333333	1.18	1	1.15	1.026	0.879	0.857
27	86	H02	-0.55	PFKFB2_1	sample	sample	2.4	1.9	3.2	2.4	2.5	1.5	1.65	1.28	0.98	0.809	0.955
10	58	E10	-0.55	NEK10_1	sample	sample	2	2.6	2.8	2.6	2.46666666666667	1.11	0.963	1.12	0.976	0.852	0.918
22	85	H01	-0.55	AhR	pos	pos	2.1	1.5	3.6	2.1	2.4	1.56	1.36	2.18	0.913	0.714	1.091
7	92	H08	-0.55	EIF2AK3_1	sample	sample	2.4	2.8	3.4	2.8	2.86666666666667	1.12	1.08	1.26	0.96	0.903	0.883
13	7	A07	-0.55	PIM2_1	sample	sample	1.4	3.4	2.9	2.9	2.56666666666667	0.875	1.1	1.29	0.737	0.971	0.983
28	4	A04	-0.55	CCT2_1	sample	sample	1.9	2.4	3.1	2.4	2.46666666666667	0.927	1.26	1.13	0.792	0.96	0.954
24	22	B10	-0.55	BMX_1	sample	sample	2.2	1.9	3	2.2	2.36666666666667	1.1	1.06	0.968	0.978	0.905	0.87
12	46	D10	-0.55	MAP4K4_1	sample	sample	1.7	3.1	2.5	2.5	2.43333333333333	1.42	1.35	2.08	1	0.912	0.847
3	56	E08	-0.55	MAPK3_1	sample	sample	2.6	2.4	3.4	2.6	2.8	1.13	1.23	1.1	1.02	0.906	0.84
16	5	A05	-0.55	ITPKB_1	sample	sample	1.5	3.3	2.6	2.6	2.46666666666667	0.938	1.1	1.18	0.833	0.957	0.929
12	65	F05	-0.55	PDGFRA_1	sample	sample	2.1	3.1	2	2.1	2.4	1.75	1.35	1.67	1.235	0.912	0.678
8	64	F04	-0.55	CDKL1_1	sample	sample	2.6	2.7	2.7	2.7	2.66666666666667	1.24	1.17	1.04	1.083	0.931	0.771
26	27	C03	-0.55	ITPK1_1	sample	sample	2.1	1.9	2.9	2.1	2.3	1.05	1.03	1	1.05	0.826	0.892
5	44	D08	-0.55	AXL_1	sample	sample	2.4	2.6	2.9	2.6	2.63333333333333	1.09	1.24	1.04	0.96	0.912	0.879
9	52	E04	-0.55	PRKAR2A_1	sample	sample	2.9	2.7	3.1	2.9	2.9	1.32	1.08	1.11	1	0.9	0.861
28	85	H01	-0.56	AhR	pos	pos	2.2	2	3.3	2.2	2.5	1.07	1.05	1.2	0.917	0.8	1.015
5	71	F11	-0.56	DGKE_1	sample	sample	2.2	2.6	3.1	2.6	2.63333333333333	1	1.24	1.11	0.88	0.912	0.939
7	80	G08	-0.56	TAOK2_1	sample	sample	2.5	2.9	3.2	2.9	2.86666666666667	1.16	1.12	1.19	1	0.935	0.831
27	39	D03	-0.56	NAGK_1	sample	sample	2.1	2.3	3	2.3	2.46666666666667	1.31	2	1.2	0.857	0.979	0.896
11	22	B10	-0.56	GPR125_1	sample	sample	2.1	3	2.8	2.8	2.63333333333333	1.24	1.03	1.08	1.077	0.909	0.8
16	77	G05	-0.56	IHPK2_1	sample	sample	1.8	3.4	2.2	2.2	2.46666666666667	1.12	1.13	1	1	0.986	0.786
1	11	A11	-0.56	SYK_1	sample	sample	1.8	2.8	3.5	2.8	2.7	0.947	1.33	1.21	0.72	1.098	0.886
27	16	B04	-0.56	LOC390975_1	sample	sample	2.4	2	3.1	2.4	2.5	1.5	1.74	1.24	0.98	0.851	0.925
16	40	D04	-0.56	IHPK1_1	sample	sample	2.2	2.8	2.2	2.2	2.4	1.38	0.933	1	1.222	0.812	0.786
14	38	D02	-0.56	STK32C_1	sample	sample	1.7	3.3	2.5	2.5	2.5	1	1.06	1.04	0.971	0.943	0.847
4	47	D11	-0.56	MAP4K3_1	sample	sample	2.3	1.7	3	2.3	2.33333333333333	1.15	1.03	1.4	1.15	0.654	0.984
13	56	E08	-0.57	DTYMK_1	sample	sample	2.3	2.9	2.3	2.3	2.5	1.44	0.935	1.02	1.211	0.829	0.78
22	27	C03	-0.57	CHUK_1	sample	sample	2.1	1.8	3.2	2.1	2.36666666666667	1.56	1.64	1.94	0.913	0.857	0.97
3	95	H11	-0.57	HK2_1	sample	sample	2.3	2.6	3.5	2.6	2.8	1	1.33	1.13	0.902	0.981	0.864
28	63	F03	-0.57	DCAMKL2_1	sample	sample	2.4	2.1	3	2.4	2.5	1.17	1.11	1.09	1	0.84	0.923
18	87	H03	-0.57	NLK_1	sample	sample	1.9	3.1	2.6	2.6	2.53333333333333	1.36	1.07	1.13	1.027	0.925	0.825
24	62	F02	-0.57	AURKC_1	sample	sample	2.1	1.8	3.3	2.1	2.4	1.05	1	1.06	0.933	0.857	0.957
9	16	B04	-0.57	CLK1_1	sample	sample	2.7	2.8	3.2	2.8	2.9	1.23	1.12	1.14	0.931	0.933	0.889
13	8	A08	-0.57	STK38_1	sample	sample	1.5	3.3	2.9	2.9	2.56666666666667	0.938	1.06	1.29	0.789	0.943	0.983
12	24	B12	-0.57	OTP1	neg	neg	1.3	3.4	2.8	2.8	2.5	1.08	1.48	2.33	0.765	1	0.949
23	4	A04	-0.57	TTK_1	sample	sample	2	1.9	3.6	2	2.5	1.11	1.19	1.24	0.952	0.826	0.973
10	23	B11	-0.57	DGKH_1	sample	sample	1.7	3	2.8	2.8	2.5	0.944	1.11	1.12	0.829	0.984	0.918
21	32	C08	-0.57	TTBK1_1	sample	sample	2	1.9	2.6	2	2.16666666666667	1.05	1.12	0.963	0.87	0.884	0.981
25	59	E11	-0.57	RPS6KA1_1	sample	sample	2.6	1.7	3.1	2.6	2.46666666666667	1.24	1.17	1.15	1.061	0.85	0.873
4	30	C06	-0.57	CAMK2B_1	sample	sample	2.4	1.8	2.8	2.4	2.33333333333333	1.2	1.09	1.3	1.2	0.692	0.918
15	18	B06	-0.58	PLK2_1	sample	sample	1.7	3.1	3	3	2.6	2	1.35	1.67	0.971	0.899	0.896
10	38	D02	-0.58	MPP2_1	sample	sample	1.8	3	2.7	2.7	2.5	1	1.11	1.08	0.878	0.984	0.885
10	92	H08	-0.58	MAPK15_1	sample	sample	1.8	3	2.7	2.7	2.5	1	1.11	1.08	0.878	0.984	0.885
14	77	G05	-0.58	DYRK2_1	sample	sample	1.8	3.3	2.4	2.4	2.5	1.06	1.06	1	1.029	0.943	0.814
24	94	H10	-0.58	WNK2_1	sample	sample	1.8	2.1	3.2	2.1	2.36666666666667	0.9	1.17	1.03	0.8	1	0.928
28	16	B04	-0.58	PTK9L_1	sample	sample	2.3	2.2	3	2.3	2.5	1.12	1.16	1.09	0.958	0.88	0.923
2	16	B04	-0.58	MAP3K3_1	sample	sample	1.9	2.6	3	2.6	2.5	1.12	1.37	1.11	0.95	0.945	0.87
4	64	F04	-0.58	CSNK1G1_1	sample	sample	2.4	1.9	2.7	2.4	2.33333333333333	1.2	1.15	1.26	1.2	0.731	0.885
17	68	F08	-0.58	MGC26597 _1	sample	sample	1.9	3	2.9	2.9	2.6	1.81	1.11	1.32	0.95	0.857	0.951
26	62	F02	-0.58	AK3_1	sample	sample	2	1.8	3.2	2	2.33333333333333	1	0.973	1.1	1	0.783	0.985
27	19	B07	-0.58	DAPK3_1	sample	sample	2.3	1.8	3.5	2.3	2.53333333333333	1.44	1.57	1.4	0.939	0.766	1.045
7	38	D02	-0.58	MKNK1_1	sample	sample	2.6	3.2	2.8	2.8	2.86666666666667	1.21	1.23	1.04	1.04	1.032	0.727
22	45	D09	-0.59	C9orf96_1	sample	sample	2.2	2.1	2.7	2.2	2.33333333333333	1.63	1.91	1.64	0.957	1	0.818
6	86	H02	-0.59	PHKA2_1	sample	sample	2.5	2.8	3.2	2.8	2.83333333333333	1.14	1.08	1.14	0.893	1	0.865
4	4	A04	-0.59	GALK2_1	sample	sample	2.3	2.2	2.5	2.3	2.33333333333333	1.15	1.33	1.16	1.15	0.846	0.82
8	19	B07	-0.59	PIK3C2G_1	sample	sample	2.4	2.5	3.2	2.5	2.7	1.14	1.09	1.23	1	0.862	0.914
2	86	H02	-0.59	FRK_1	sample	sample	1.9	2.7	2.9	2.7	2.5	1.12	1.42	1.07	0.95	0.982	0.841
24	73	G01	-0.59	AhR	pos	pos	2.1	1.7	3.5	2.1	2.43333333333333	1.05	0.944	1.13	0.933	0.81	1.014
24	55	E07	-0.59	MAP3K5_1	sample	sample	2.1	1.9	3.2	2.1	2.4	1.05	1.06	1.03	0.933	0.905	0.928
8	9	A09	-0.59	AATK_1	sample	sample	2.3	2.7	3.1	2.7	2.7	1.1	1.17	1.19	0.958	0.931	0.886
13	85	H01	-0.6	AhR	pos	pos	2.2	3.5	2	2.2	2.56666666666667	1.38	1.13	0.889	1.158	1	0.678
15	7	A07	-0.6	PIM2_1	sample	sample	1.6	3.3	3	3	2.63333333333333	1.88	1.43	1.67	0.914	0.957	0.896
26	15	B03	-0.6	PFKFB4_1	sample	sample	2	1.9	3.1	2	2.33333333333333	1	1.03	1.07	1	0.826	0.954
30	24	B12	-0.6	OTP1	neg	neg	2	2.3	2.9	2.3	2.4	1	1.53	1.29	0.909	0.902	0.951
1	86	H02	-0.6	FRK_1	sample	sample	2.1	2.9	3.1	2.9	2.7	1.11	1.38	1.07	0.84	1.137	0.785
10	69	F09	-0.6	MAP2K7_1	sample	sample	2.1	2.8	2.6	2.6	2.5	1.17	1.04	1.04	1.024	0.918	0.852
21	81	G09	-0.6	MPP1_1	sample	sample	1.8	2	2.7	2	2.16666666666667	0.947	1.18	1	0.783	0.93	1.019
8	62	F02	-0.6	RIPK2_1	sample	sample	2.4	2.8	2.9	2.8	2.7	1.14	1.22	1.12	1	0.966	0.829
14	15	B03	-0.6	TXNDC6_1	sample	sample	1.8	3.1	2.6	2.6	2.5	1.06	1	1.08	1.029	0.886	0.881
10	56	E08	-0.6	LOC91461_1	sample	sample	2	2.6	2.9	2.6	2.5	1.11	0.963	1.16	0.976	0.852	0.951
5	64	F04	-0.61	CSNK1G1_1	sample	sample	2.5	2.6	2.9	2.6	2.66666666666667	1.14	1.24	1.04	1	0.912	0.879
7	10	A10	-0.61	PIP5K2A_1	sample	sample	2.4	3	3.3	3	2.9	1.12	1.15	1.22	0.96	0.968	0.857
25	20	B08	-0.61	ROR2_1	sample	sample	2.2	2	3.1	2.2	2.43333333333333	1.05	1.38	1.15	0.898	1	0.873
24	90	H06	-0.61	ERBB4_1	sample	sample	1.9	2	3.3	2	2.4	0.95	1.11	1.06	0.844	0.952	0.957
15	71	F11	-0.61	PIK3R4_1	sample	sample	1.4	3.3	3.3	3.3	2.66666666666667	1.65	1.43	1.83	0.8	0.957	0.985
12	39	D03	-0.61	NAALADL1_1	sample	sample	1.7	3.1	2.6	2.6	2.46666666666667	1.42	1.35	2.17	1	0.912	0.881
28	77	G05	-0.61	FLJ23356_1	sample	sample	2.5	2	3.1	2.5	2.53333333333333	1.22	1.05	1.13	1.042	0.8	0.954
25	40	D04	-0.61	MAST4_1	sample	sample	2.3	2	3	2.3	2.43333333333333	1.1	1.38	1.11	0.939	1	0.845
21	67	F07	-0.61	PINK1_1	sample	sample	2.1	1.7	2.8	2.1	2.2	1.11	1	1.04	0.913	0.791	1.057
20	71	F11	-0.61	FGFR3_1	sample	sample	2.2	2.1	2.6	2.2	2.3	1.13	1.31	1	0.978	0.977	0.839
20	95	H11	-0.61	KIT_1	sample	sample	2.2	2.1	2.6	2.2	2.3	1.13	1.31	1	0.978	0.977	0.839
13	21	B09	-0.61	RPS6KC1_1	sample	sample	1.9	3.2	2.6	2.6	2.56666666666667	1.19	1.03	1.16	1	0.914	0.881
15	3	A03	-0.61	PRPS1L1_1	sample	sample	1.2	3.4	3.5	3.4	2.7	1.41	1.48	1.94	0.686	0.986	1.045
23	89	H05	-0.61	MAP3K13_1	sample	sample	2	2.3	3.1	2.3	2.46666666666667	1.11	1.44	1.07	0.952	1	0.838
25	73	G01	-0.61	AhR	pos	pos	2	2.2	3	2.2	2.4	0.952	1.52	1.11	0.816	1.1	0.845
4	59	E11	-0.62	PIK3R3_1	sample	sample	2	2	3.1	2	2.36666666666667	1	1.21	1.44	1	0.769	1.016
16	54	E06	-0.62	RFK_1	sample	sample	1.9	3.1	2.4	2.4	2.46666666666667	1.19	1.03	1.09	1.056	0.899	0.857
16	66	F06	-0.62	ETNK1_1	sample	sample	1.9	3.1	2.4	2.4	2.46666666666667	1.19	1.03	1.09	1.056	0.899	0.857
6	32	C08	-0.62	ARAF_1	sample	sample	2.8	2.7	3.1	2.8	2.86666666666667	1.27	1.04	1.11	1	0.964	0.838
9	56	E08	-0.62	RPS6KA5_1	sample	sample	2.8	2.9	3.1	2.9	2.93333333333333	1.27	1.16	1.11	0.966	0.967	0.861
4	12	A12	-0.62	OTP1	neg	neg	1.9	2.2	3	2.2	2.36666666666667	0.95	1.33	1.4	0.95	0.846	0.984
24	44	D08	-0.62	CDC2L2_4	sample	sample	2.1	2	3.1	2.1	2.4	1.05	1.11	1	0.933	0.952	0.899
7	75	G03	-0.62	CLK3_1	sample	sample	2.7	3	3	3	2.9	1.26	1.15	1.11	1.08	0.968	0.779
16	82	G10	-0.62	RP6-213H19.1_1	sample	sample	1.6	3.3	2.6	2.6	2.5	1	1.1	1.18	0.889	0.957	0.929
9	93	H09	-0.62	PIK3CD_1	sample	sample	2.6	2.8	3.4	2.8	2.93333333333333	1.18	1.12	1.21	0.897	0.933	0.944
14	66	F06	-0.62	PSKH1_1	sample	sample	1.6	3.2	2.8	2.8	2.53333333333333	0.941	1.03	1.17	0.914	0.914	0.949
12	83	G11	-0.62	CAMK2A_1	sample	sample	2.1	3	2.2	2.2	2.43333333333333	1.75	1.3	1.83	1.235	0.882	0.746
18	90	H06	-0.62	DLG3_1	sample	sample	1.6	3.3	2.9	2.9	2.6	1.14	1.14	1.26	0.865	0.985	0.921
17	24	B12	-0.62	OTP1	neg	neg	1.7	3.5	2.8	2.8	2.66666666666667	1.62	1.3	1.27	0.85	1	0.918
10	85	H01	-0.62	AhR	pos	pos	2	3.4	2.2	2.2	2.53333333333333	1.11	1.26	0.88	0.976	1.115	0.721
17	10	A10	-0.62	LMTK3_1	sample	sample	1.9	3.1	2.9	2.9	2.63333333333333	1.81	1.15	1.32	0.95	0.886	0.951
25	4	A04	-0.62	IPMK_1	sample	sample	2.2	1.9	3.3	2.2	2.46666666666667	1.05	1.31	1.22	0.898	0.95	0.93
23	90	H06	-0.63	ERBB4_1	sample	sample	1.9	2.2	3.4	2.2	2.5	1.06	1.38	1.17	0.905	0.957	0.919
23	91	H07	-0.63	PIN1_1	sample	sample	1.9	2.2	3.4	2.2	2.5	1.06	1.38	1.17	0.905	0.957	0.919
1	22	B10	-0.63	GRK1_1	sample	sample	2.4	2.7	3.1	2.7	2.73333333333333	1.26	1.29	1.07	0.96	1.059	0.785
13	17	B05	-0.63	LOC126520_1	sample	sample	1.9	3.1	2.7	2.7	2.56666666666667	1.19	1	1.2	1	0.886	0.915
3	89	H05	-0.63	PDK4_1	sample	sample	2.7	2.3	3.6	2.7	2.86666666666667	1.17	1.18	1.16	1.059	0.868	0.889
3	24	B12	-0.63	OTP1	neg	neg	2.3	2.7	3.5	2.7	2.83333333333333	1	1.38	1.13	0.902	1.019	0.864
2	89	H05	-0.63	PDK4_1	sample	sample	2	2.4	3.2	2.4	2.53333333333333	1.18	1.26	1.19	1	0.873	0.928
9	90	H06	-0.63	ILK_1	sample	sample	2.7	3	3.1	3	2.93333333333333	1.23	1.2	1.11	0.931	1	0.861
15	12	A12	-0.63	OTP1	neg	neg	1.1	3.7	3.4	3.4	2.73333333333333	1.29	1.61	1.89	0.629	1.072	1.015
14	44	D08	-0.63	CCRK_1	sample	sample	1.9	3	2.6	2.6	2.5	1.12	0.968	1.08	1.086	0.857	0.881
30	85	H01	-0.63	AhR	pos	pos	2.5	1.8	3	2.5	2.43333333333333	1.25	1.2	1.33	1.136	0.706	0.984
4	19	B07	-0.63	DGKA_1	sample	sample	2.3	1.9	2.9	2.3	2.36666666666667	1.15	1.15	1.35	1.15	0.731	0.951
3	87	H03	-0.63	MARK3_1	sample	sample	2.5	2.4	3.7	2.5	2.86666666666667	1.09	1.23	1.19	0.98	0.906	0.914
4	56	E08	-0.63	CAMK4_1	sample	sample	2.1	2.2	2.8	2.2	2.36666666666667	1.05	1.33	1.3	1.05	0.846	0.918
6	65	F05	-0.63	ZAP70_1	sample	sample	2.6	2.8	3.2	2.8	2.86666666666667	1.18	1.08	1.14	0.929	1	0.865
16	85	H01	-0.63	AhR	pos	pos	2.1	3.5	1.9	2.1	2.5	1.31	1.17	0.864	1.167	1.014	0.679
28	53	E05	-0.63	TRIB3_1	sample	sample	2.3	2.2	3.1	2.3	2.53333333333333	1.12	1.16	1.13	0.958	0.88	0.954
10	8	A08	-0.64	IHPK3_1	sample	sample	1.9	3	2.7	2.7	2.53333333333333	1.06	1.11	1.08	0.927	0.984	0.885
10	35	C11	-0.64	MGC42105_1	sample	sample	1.9	3	2.7	2.7	2.53333333333333	1.06	1.11	1.08	0.927	0.984	0.885
10	95	H11	-0.64	CAMK2G_1	sample	sample	1.9	3	2.7	2.7	2.53333333333333	1.06	1.11	1.08	0.927	0.984	0.885
24	68	F08	-0.64	DYRK1A_1	sample	sample	2	1.9	3.4	2	2.43333333333333	1	1.06	1.1	0.889	0.905	0.986
21	55	E07	-0.64	CAMKK1_1	sample	sample	1.9	1.8	2.9	1.9	2.2	1	1.06	1.07	0.826	0.837	1.094
30	28	C04	-0.64	EEF2K_1	sample	sample	2.4	2	2.9	2.4	2.43333333333333	1.2	1.33	1.29	1.091	0.784	0.951
28	24	B12	-0.64	OTP1	neg	neg	2.2	2.3	3.1	2.3	2.53333333333333	1.07	1.21	1.13	0.917	0.92	0.954
14	46	D10	-0.64	PLK4_1	sample	sample	2.1	3.1	2.3	2.3	2.5	1.24	1	0.958	1.2	0.886	0.78
13	82	G10	-0.64	PKD2L2_1	sample	sample	2.3	3.2	2.2	2.3	2.56666666666667	1.44	1.03	0.978	1.211	0.914	0.746
24	40	D04	-0.64	CASK_1	sample	sample	2.1	1.9	3.3	2.1	2.43333333333333	1.05	1.06	1.06	0.933	0.905	0.957
30	4	A04	-0.64	CCT2_1	sample	sample	2	2.1	3.2	2.1	2.43333333333333	1	1.4	1.42	0.909	0.824	1.049
6	76	G04	-0.64	RP11-145H9.1_1	sample	sample	2.4	2.9	3.3	2.9	2.86666666666667	1.09	1.12	1.18	0.857	1.036	0.892
9	4	A04	-0.65	NPR2_1	sample	sample	2.4	3.1	3.3	3.1	2.93333333333333	1.09	1.24	1.18	0.828	1.033	0.917
27	52	E04	-0.65	ZAK_1	sample	sample	2.3	2.2	3.1	2.3	2.53333333333333	1.44	1.91	1.24	0.939	0.936	0.925
10	7	A07	-0.65	STK25_1	sample	sample	2	2.9	2.7	2.7	2.53333333333333	1.11	1.07	1.08	0.976	0.951	0.885
10	66	F06	-0.65	PRKG2_1	sample	sample	2	2.9	2.7	2.7	2.53333333333333	1.11	1.07	1.08	0.976	0.951	0.885
14	54	E06	-0.65	AKAP13_1	sample	sample	1.7	3.1	2.8	2.8	2.53333333333333	1	1	1.17	0.971	0.886	0.949
24	24	B12	-0.65	OTP1	neg	neg	2.2	1.9	3.2	2.2	2.43333333333333	1.1	1.06	1.03	0.978	0.905	0.928
24	31	C07	-0.65	SGK_1	sample	sample	2.2	1.9	3.2	2.2	2.43333333333333	1.1	1.06	1.03	0.978	0.905	0.928
29	73	G01	-0.65	AhR	pos	pos	2.3	2.1	3.3	2.3	2.56666666666667	1.31	1.11	1.25	0.939	0.857	1
13	91	H07	-0.65	IRAK3_1	sample	sample	2.4	3.2	2.1	2.4	2.56666666666667	1.5	1.03	0.933	1.263	0.914	0.712
10	16	B04	-0.65	TRIM28_1	sample	sample	1.9	2.7	3	2.7	2.53333333333333	1.06	1	1.2	0.927	0.885	0.984
5	15	B03	-0.65	PKLR_1	sample	sample	2.6	2.5	3	2.6	2.7	1.18	1.19	1.07	1.04	0.877	0.909
5	65	F05	-0.65	ZAP70_1	sample	sample	2.6	2.5	3	2.6	2.7	1.18	1.19	1.07	1.04	0.877	0.909
21	31	C07	-0.65	TSSK1_1	sample	sample	1.7	1.7	3.2	1.7	2.2	0.895	1	1.19	0.739	0.791	1.208
19	18	B06	-0.65	ALPK1_1	sample	sample	2.4	2.1	3.5	2.4	2.66666666666667	1.14	1.35	1.35	0.98	0.913	0.921
5	50	E02	-0.65	NME1_1	sample	sample	2.5	2.5	3.1	2.5	2.7	1.14	1.19	1.11	1	0.877	0.939
24	4	A04	-0.66	TTK_1	sample	sample	2.3	1.9	3.1	2.3	2.43333333333333	1.15	1.06	1	1.022	0.905	0.899
8	76	G04	-0.66	PKMYT1_1	sample	sample	2.5	2.8	2.9	2.8	2.73333333333333	1.19	1.22	1.12	1.042	0.966	0.829
11	26	C02	-0.66	LCK_1	sample	sample	2.4	2.9	2.7	2.7	2.66666666666667	1.41	1	1.04	1.231	0.879	0.771
11	75	G03	-0.66	LIMK2_1	sample	sample	2.1	3.2	2.8	2.8	2.7	1.24	1.1	1.08	1.077	0.97	0.8
26	32	C08	-0.66	TAF1_1	sample	sample	2.1	1.9	3.1	2.1	2.36666666666667	1.05	1.03	1.07	1.05	0.826	0.954
1	3	A03	-0.66	FYN_1	sample	sample	2.3	2.7	3.3	2.7	2.76666666666667	1.21	1.29	1.14	0.92	1.059	0.835
24	54	E06	-0.66	XYLB_1	sample	sample	2	2	3.3	2	2.43333333333333	1	1.11	1.06	0.889	0.952	0.957
24	80	G08	-0.66	NEK7_1	sample	sample	2	2	3.3	2	2.43333333333333	1	1.11	1.06	0.889	0.952	0.957
17	67	F07	-0.66	PANK3_1	sample	sample	2	2.8	3.1	2.8	2.63333333333333	1.9	1.04	1.41	1	0.8	1.016
27	35	C11	-0.67	PDK1_1	sample	sample	2.7	2	3	2.7	2.56666666666667	1.69	1.74	1.2	1.102	0.851	0.896
10	53	E05	-0.67	DDR2_1	sample	sample	2.2	2.7	2.7	2.7	2.53333333333333	1.22	1	1.08	1.073	0.885	0.885
13	77	G05	-0.67	DYRK2_1	sample	sample	2	3.3	2.5	2.5	2.6	1.25	1.06	1.11	1.053	0.943	0.847
20	80	G08	-0.67	MAP3K9_1	sample	sample	2	2.1	2.9	2.1	2.33333333333333	1.03	1.31	1.12	0.889	0.977	0.935
20	94	H10	-0.67	PRKCZ_1	sample	sample	2.1	2.1	2.8	2.1	2.33333333333333	1.08	1.31	1.08	0.933	0.977	0.903
27	24	B12	-0.67	OTP1	neg	neg	2.3	2	3.4	2.3	2.56666666666667	1.44	1.74	1.36	0.939	0.851	1.015
26	22	B10	-0.67	TNIK_1	sample	sample	2	2	3.1	2	2.36666666666667	1	1.08	1.07	1	0.87	0.954
26	50	E02	-0.67	STK36_1	sample	sample	2	2	3.1	2	2.36666666666667	1	1.08	1.07	1	0.87	0.954
26	81	G09	-0.67	FLJ30698 _1	sample	sample	2.2	1.9	3	2.2	2.36666666666667	1.1	1.03	1.03	1.1	0.826	0.923
13	83	G11	-0.67	ULK2_1	sample	sample	2.1	3.3	2.4	2.4	2.6	1.31	1.06	1.07	1.105	0.943	0.814
25	6	A06	-0.67	UCK1_1	sample	sample	2.2	1.9	3.4	2.2	2.5	1.05	1.31	1.26	0.898	0.95	0.958
24	77	G05	-0.68	DGKI_1	sample	sample	2.2	2	3.1	2.2	2.43333333333333	1.1	1.11	1	0.978	0.952	0.899
5	57	E09	-0.68	CSNK2A2_1	sample	sample	2.3	3	2.8	2.8	2.7	1.05	1.43	1	0.92	1.053	0.848
23	24	B12	-0.68	OTP1	neg	neg	2.1	2.1	3.4	2.1	2.53333333333333	1.17	1.31	1.17	1	0.913	0.919
26	31	C07	-0.68	IRAK2_1	sample	sample	2.1	2	3	2.1	2.36666666666667	1.05	1.08	1.03	1.05	0.87	0.923
16	50	E02	-0.68	SMG1_1	sample	sample	1.9	3.1	2.5	2.5	2.5	1.19	1.03	1.14	1.056	0.899	0.893
25	85	H01	-0.68	AhR	pos	pos	2.4	1.9	3.2	2.4	2.5	1.14	1.31	1.19	0.98	0.95	0.901
14	89	H05	-0.68	CAMKK2_1	sample	sample	1.9	3.5	2.3	2.3	2.56666666666667	1.12	1.13	0.958	1.086	1	0.78
19	6	A06	-0.68	ADCK4_1	sample	sample	2.5	2	3.6	2.5	2.7	1.19	1.29	1.38	1.02	0.87	0.947
3	4	A04	-0.68	MATK_1	sample	sample	2.5	2.7	3.4	2.7	2.86666666666667	1.09	1.38	1.1	0.98	1.019	0.84
21	20	B08	-0.68	STK19_1	sample	sample	2.2	1.9	2.6	2.2	2.23333333333333	1.16	1.12	0.963	0.957	0.884	0.981
21	89	H05	-0.68	NEK11_1	sample	sample	2.2	1.9	2.6	2.2	2.23333333333333	1.16	1.12	0.963	0.957	0.884	0.981
27	33	C09	-0.68	NEK8_1	sample	sample	2.3	2.1	3.3	2.3	2.56666666666667	1.44	1.83	1.32	0.939	0.894	0.985
15	27	C03	-0.69	PDZD2_1	sample	sample	1.7	3	3.3	3	2.66666666666667	2	1.3	1.83	0.971	0.87	0.985
30	89	H05	-0.69	PCTK1_1	sample	sample	2.4	1.8	3.2	2.4	2.46666666666667	1.2	1.2	1.42	1.091	0.706	1.049
3	7	A07	-0.69	PIK4CB_1	sample	sample	2.6	2.7	3.3	2.7	2.86666666666667	1.13	1.38	1.06	1.02	1.019	0.815
4	44	D08	-0.69	AXL_1	sample	sample	2.2	2.1	2.9	2.2	2.4	1.1	1.27	1.35	1.1	0.808	0.951
24	47	D11	-0.69	ABL2_1	sample	sample	2	2.1	3.2	2.1	2.43333333333333	1	1.17	1.03	0.889	1	0.928
9	33	C09	-0.69	DAPK1_1	sample	sample	2.6	3.2	3.1	3.1	2.96666666666667	1.18	1.28	1.11	0.897	1.067	0.861
16	74	G02	-0.69	SNF1LK2_1	sample	sample	2.1	3.5	2	2.1	2.53333333333333	1.31	1.17	0.909	1.167	1.014	0.714
22	73	G01	-0.69	AhR	pos	pos	2.1	1.9	3.3	2.1	2.43333333333333	1.56	1.73	2	0.913	0.905	1
14	92	H08	-0.69	PFTK1_1	sample	sample	1.9	3.4	2.4	2.4	2.56666666666667	1.12	1.1	1	1.086	0.971	0.814
4	20	B08	-0.7	AKT2_1	sample	sample	2.3	2.1	2.8	2.3	2.4	1.15	1.27	1.3	1.15	0.808	0.918
4	32	C08	-0.7	ARAF_1	sample	sample	2.3	2.1	2.8	2.3	2.4	1.15	1.27	1.3	1.15	0.808	0.918
25	53	E05	-0.7	ALPK3_1	sample	sample	2.1	2.3	2.9	2.3	2.43333333333333	1	1.59	1.07	0.857	1.15	0.817
4	34	C10	-0.7	VRK1_1	sample	sample	2.2	2.3	2.7	2.3	2.4	1.1	1.39	1.26	1.1	0.885	0.885
5	63	F03	-0.7	DCK_1	sample	sample	2.7	2.4	3.1	2.7	2.73333333333333	1.23	1.14	1.11	1.08	0.842	0.939
21	80	G08	-0.7	MAP3K9_1	sample	sample	2	1.9	2.8	2	2.23333333333333	1.05	1.12	1.04	0.87	0.884	1.057
20	4	A04	-0.7	AMHR2_1	sample	sample	2.1	2	3	2.1	2.36666666666667	1.08	1.25	1.15	0.933	0.93	0.968
20	57	E09	-0.7	KDR_1	sample	sample	2.1	2	3	2.1	2.36666666666667	1.08	1.25	1.15	0.933	0.93	0.968
9	91	H07	-0.7	HERC2_1	sample	sample	2.9	2.8	3.3	2.9	3	1.32	1.12	1.18	1	0.933	0.917
14	18	B06	-0.71	PLK2_1	sample	sample	1.7	3.1	2.9	2.9	2.56666666666667	1	1	1.21	0.971	0.886	0.983
2	38	D02	-0.71	ACVRL1_1	sample	sample	2	2.8	2.9	2.8	2.56666666666667	1.18	1.47	1.07	1	1.018	0.841
28	12	A12	-0.71	OTP1	neg	neg	2	2.4	3.3	2.4	2.56666666666667	0.976	1.26	1.2	0.833	0.96	1.015
19	50	E02	-0.71	STYK1_1	sample	sample	2.6	2.1	3.4	2.6	2.7	1.24	1.35	1.31	1.061	0.913	0.895
13	89	H05	-0.71	CAMKK2_1	sample	sample	2	3.4	2.5	2.5	2.63333333333333	1.25	1.1	1.11	1.053	0.971	0.847
5	77	G05	-0.71	ACVR1_1	sample	sample	2.6	2.7	2.9	2.7	2.73333333333333	1.18	1.29	1.04	1.04	0.947	0.879
21	76	G04	-0.71	RNASEL_1	sample	sample	2	2	2.7	2	2.23333333333333	1.05	1.18	1	0.87	0.93	1.019
7	4	A04	-0.71	NPR2_1	sample	sample	2.6	3.1	3.2	3.1	2.96666666666667	1.21	1.19	1.19	1.04	1	0.831
1	5	A05	-0.71	NTRK1_1	sample	sample	2.4	2.7	3.3	2.7	2.8	1.26	1.29	1.14	0.96	1.059	0.835
14	24	B12	-0.71	OTP1	neg	neg	1.5	3.3	3	3	2.6	0.882	1.06	1.25	0.857	0.943	1.017
12	33	C09	-0.71	HIPK4_1	sample	sample	2	3.1	2.4	2.4	2.5	1.67	1.35	2	1.176	0.912	0.814
23	50	E02	-0.72	LYK5_1	sample	sample	2.2	1.8	3.8	2.2	2.6	1.22	1.12	1.31	1.048	0.783	1.027
16	87	H03	-0.72	NLK_1	sample	sample	2.2	3.4	2	2.2	2.53333333333333	1.38	1.13	0.909	1.222	0.986	0.714
26	5	A05	-0.72	SCYL2_1	sample	sample	1.8	2.1	3.3	2.1	2.4	0.9	1.14	1.14	0.9	0.913	1.015
2	74	G02	-0.72	FLT1_1	sample	sample	2.2	2.6	2.9	2.6	2.56666666666667	1.29	1.37	1.07	1.1	0.945	0.841
1	4	A04	-0.72	MATK_1	sample	sample	2.5	2.7	3.2	2.7	2.8	1.32	1.29	1.1	1	1.059	0.81
1	18	B06	-0.72	PFKFB1_1	sample	sample	2.7	2.4	3.4	2.7	2.83333333333333	1.42	1.14	1.17	1.08	0.941	0.861
14	64	F04	-0.72	PRKAR1A_1	sample	sample	1.9	3.2	2.6	2.6	2.56666666666667	1.12	1.03	1.08	1.086	0.914	0.881
14	32	C08	-0.72	MIP_1	sample	sample	1.8	3.1	2.8	2.8	2.56666666666667	1.06	1	1.17	1.029	0.886	0.949
23	9	A09	-0.72	FLJ25006_1	sample	sample	2.1	2.3	3.2	2.3	2.53333333333333	1.17	1.44	1.1	1	1	0.865
21	12	A12	-0.72	OTP1	neg	neg	2	2.1	2.6	2.1	2.23333333333333	1.05	1.24	0.963	0.87	0.977	0.981
26	16	B04	-0.72	LOC390975_1	sample	sample	2.2	1.9	3.1	2.2	2.4	1.1	1.03	1.07	1.1	0.826	0.954
26	21	B09	-0.72	MERTK_1	sample	sample	2.2	1.9	3.1	2.2	2.4	1.1	1.03	1.07	1.1	0.826	0.954
16	28	C04	-0.73	CRKRS_1	sample	sample	2.1	2.9	2.5	2.5	2.5	1.31	0.967	1.14	1.167	0.841	0.893
10	18	B06	-0.73	PRKCH_1	sample	sample	2.3	2.7	2.7	2.7	2.56666666666667	1.28	1	1.08	1.122	0.885	0.885
9	10	A10	-0.73	PIP5K2A_1	sample	sample	2.6	3	3.4	3	3	1.18	1.2	1.21	0.897	1	0.944
12	75	G03	-0.73	LIMK2_1	sample	sample	1.8	3.2	2.6	2.6	2.53333333333333	1.5	1.39	2.17	1.059	0.941	0.881
6	58	E10	-0.73	TRRAP_1	sample	sample	2.8	2.9	3.1	2.9	2.93333333333333	1.27	1.12	1.11	1	1.036	0.838
16	9	A09	-0.73	LOC122134 _1	sample	sample	2	3.2	2.4	2.4	2.53333333333333	1.25	1.07	1.09	1.111	0.928	0.857
25	90	H06	-0.73	RYK_1	sample	sample	2.6	1.9	3.1	2.6	2.53333333333333	1.24	1.31	1.15	1.061	0.95	0.873
10	12	A12	-0.73	OTP1	neg	neg	1.6	3.1	3.1	3.1	2.6	0.889	1.15	1.24	0.78	1.016	1.016
21	63	F03	-0.73	SCYL3_1	sample	sample	2	1.5	3.3	2	2.26666666666667	1.05	0.882	1.22	0.87	0.698	1.245
6	55	E07	-0.73	DLG2_1	sample	sample	2.6	2.9	3.3	2.9	2.93333333333333	1.18	1.12	1.18	0.929	1.036	0.892
28	73	G01	-0.74	AhR	pos	pos	2.5	2.2	3.1	2.5	2.6	1.22	1.16	1.13	1.042	0.88	0.954
29	75	G03	-0.74	UHMK1_1	sample	sample	2.7	2	3.2	2.7	2.63333333333333	1.54	1.05	1.21	1.102	0.816	0.97
11	83	G11	-0.74	CAMK2A_1	sample	sample	2	3.4	2.9	2.9	2.76666666666667	1.18	1.17	1.12	1.026	1.03	0.829
16	16	B04	-0.74	PRKD2_1	sample	sample	1.9	3.1	2.6	2.6	2.53333333333333	1.19	1.03	1.18	1.056	0.899	0.929
23	7	A07	-0.74	YES1_1	sample	sample	2.4	2	3.3	2.4	2.56666666666667	1.33	1.25	1.14	1.143	0.87	0.892
8	24	B12	-0.74	OTP1	neg	neg	2.2	2.7	3.5	2.7	2.8	1.05	1.17	1.35	0.917	0.931	1
14	82	G10	-0.74	PKD2L2_1	sample	sample	2.3	3	2.3	2.3	2.53333333333333	1.35	0.968	0.958	1.314	0.857	0.78
20	56	E08	-0.74	NEK9_1	sample	sample	2.4	1.9	2.9	2.4	2.4	1.23	1.19	1.12	1.067	0.884	0.935
10	89	H05	-0.74	PIK3CB_1	sample	sample	1.8	3.1	2.9	2.9	2.6	1	1.15	1.16	0.878	1.016	0.951
22	16	B04	-0.74	PIP5K2B_1	sample	sample	2.2	2.1	3	2.2	2.43333333333333	1.63	1.91	1.82	0.957	1	0.909
6	63	F03	-0.74	DCK_1	sample	sample	2.7	3	3.1	3	2.93333333333333	1.23	1.15	1.11	0.964	1.071	0.838
19	3	A03	-0.74	MARK1_1	sample	sample	2.4	1.9	4	2.4	2.76666666666667	1.14	1.23	1.54	0.98	0.826	1.053
4	24	B12	-0.74	OTP1	neg	neg	1.8	2.6	2.9	2.6	2.43333333333333	0.9	1.58	1.35	0.9	1	0.951
6	87	H03	-0.74	NPR1_1	sample	sample	2.6	3	3.2	3	2.93333333333333	1.18	1.15	1.14	0.929	1.071	0.865
24	78	G06	-0.75	EPHA3_1	sample	sample	2.1	2.1	3.2	2.1	2.46666666666667	1.05	1.17	1.03	0.933	1	0.928
11	11	A11	-0.75	DGKD_1	sample	sample	2	2.8	3.5	2.8	2.76666666666667	1.18	0.966	1.35	1.026	0.848	1
10	24	B12	-0.75	OTP1	neg	neg	1.8	3	3	3	2.6	1	1.11	1.2	0.878	0.984	0.984
14	68	F08	-0.75	NEK1_1	sample	sample	2.1	3.2	2.4	2.4	2.56666666666667	1.24	1.03	1	1.2	0.914	0.814
2	90	H06	-0.75	PIK3CG_1	sample	sample	2.1	2.5	3.2	2.5	2.6	1.24	1.32	1.19	1.05	0.909	0.928
9	7	A07	-0.75	NDUFA10_1	sample	sample	2.5	3.3	3.2	3.2	3	1.14	1.32	1.14	0.862	1.1	0.889
22	51	E03	-0.75	ADRBK1_1	sample	sample	2.2	1.9	3.3	2.2	2.46666666666667	1.63	1.73	2	0.957	0.905	1
8	93	H09	-0.75	PIK3CD_1	sample	sample	2.3	2.8	3.3	2.8	2.8	1.1	1.22	1.27	0.958	0.966	0.943
4	58	E10	-0.75	TRRAP_1	sample	sample	2.2	2.2	2.9	2.2	2.43333333333333	1.1	1.33	1.35	1.1	0.846	0.951
22	15	B03	-0.75	CDK8_1	sample	sample	2.3	1.9	3.2	2.3	2.46666666666667	1.7	1.73	1.94	1	0.905	0.97
19	51	E03	-0.75	ADCK1_1	sample	sample	2.5	2.1	3.6	2.5	2.73333333333333	1.19	1.35	1.38	1.02	0.913	0.947
21	65	F05	-0.75	KIAA2002_1	sample	sample	2	1.7	3.1	2	2.26666666666667	1.05	1	1.15	0.87	0.791	1.17
21	95	H11	-0.75	KIT_1	sample	sample	2.4	2.2	2.2	2.2	2.26666666666667	1.26	1.29	0.815	1.043	1.023	0.83
14	28	C04	-0.75	MAP4K5_1	sample	sample	1.7	3.2	2.9	2.9	2.6	1	1.03	1.21	0.971	0.914	0.983
16	8	A08	-0.75	COASY_1	sample	sample	1.5	3.2	3	3	2.56666666666667	0.938	1.07	1.36	0.833	0.928	1.071
29	87	H03	-0.75	MKNK2_1	sample	sample	2.4	2.1	3.4	2.4	2.63333333333333	1.37	1.11	1.28	0.98	0.857	1.03
10	65	F05	-0.76	PDGFRA_1	sample	sample	2	3	2.8	2.8	2.6	1.11	1.11	1.12	0.976	0.984	0.918
10	91	H07	-0.76	MYLK_1	sample	sample	2	3	2.8	2.8	2.6	1.11	1.11	1.12	0.976	0.984	0.918
21	8	A08	-0.76	KIAA1804_1	sample	sample	2.2	2	2.6	2.2	2.26666666666667	1.16	1.18	0.963	0.957	0.93	0.981
11	14	B02	-0.76	GRK5_1	sample	sample	2.4	2.8	3	2.8	2.73333333333333	1.41	0.966	1.15	1.231	0.848	0.857
8	3	A03	-0.76	PRPF4B_1	sample	sample	2.4	2.9	3.1	2.9	2.8	1.14	1.26	1.19	1	1	0.886
11	86	H02	-0.76	ROCK1_1	sample	sample	2.1	3.1	3.1	3.1	2.76666666666667	1.24	1.07	1.19	1.077	0.939	0.886
21	93	H09	-0.76	PAK2_1	sample	sample	2.1	1.9	2.8	2.1	2.26666666666667	1.11	1.12	1.04	0.913	0.884	1.057
5	41	D05	-0.76	YSK4_1	sample	sample	2.7	2.6	3	2.7	2.76666666666667	1.23	1.24	1.07	1.08	0.912	0.909
29	4	A04	-0.76	CCT2_1	sample	sample	1.7	2.5	3.6	2.5	2.6	0.971	1.32	1.36	0.694	1.02	1.091
20	33	C09	-0.76	HK1_1	sample	sample	2.3	2	2.9	2.3	2.4	1.18	1.25	1.12	1.022	0.93	0.935
20	55	E07	-0.76	CAMKK1_1	sample	sample	2.3	2	2.9	2.3	2.4	1.18	1.25	1.12	1.022	0.93	0.935
5	62	F02	-0.76	PFKM_1	sample	sample	2.6	2.6	3.1	2.6	2.76666666666667	1.18	1.24	1.11	1.04	0.912	0.939
10	4	A04	-0.76	HIPK3_1	sample	sample	2.1	3	2.7	2.7	2.6	1.17	1.11	1.08	1.024	0.984	0.885
10	64	F04	-0.76	PAK4_1	sample	sample	2.1	3	2.7	2.7	2.6	1.17	1.11	1.08	1.024	0.984	0.885
13	9	A09	-0.76	PIP5K1C_1	sample	sample	1.7	3.3	3	3	2.66666666666667	1.06	1.06	1.33	0.895	0.943	1.017
15	6	A06	-0.76	PMVK_1	sample	sample	1.9	3.3	2.9	2.9	2.7	2.24	1.43	1.61	1.086	0.957	0.866
25	83	G11	-0.76	CDK9_1	sample	sample	2.5	2	3.1	2.5	2.53333333333333	1.19	1.38	1.15	1.02	1	0.873
12	73	G01	-0.76	AhR	pos	pos	2.1	3.3	2.2	2.2	2.53333333333333	1.75	1.43	1.83	1.235	0.971	0.746
10	5	A05	-0.77	MAP3K4_1	sample	sample	2.1	2.9	2.8	2.8	2.6	1.17	1.07	1.12	1.024	0.951	0.918
10	80	G08	-0.77	MYO3B_1	sample	sample	2.1	2.9	2.8	2.8	2.6	1.17	1.07	1.12	1.024	0.951	0.918
8	86	H02	-0.77	DYRK4_1	sample	sample	2.5	3	2.9	2.9	2.8	1.19	1.3	1.12	1.042	1.034	0.829
10	62	F02	-0.77	PRKAB2_1	sample	sample	2.2	3	2.6	2.6	2.6	1.22	1.11	1.04	1.073	0.984	0.852
14	21	B09	-0.77	RPS6KC1_1	sample	sample	1.8	3.2	2.8	2.8	2.6	1.06	1.03	1.17	1.029	0.914	0.949
6	12	A12	-0.77	OTP1	neg	neg	2.8	2.8	3.3	2.8	2.96666666666667	1.27	1.08	1.18	1	1	0.892
13	76	G04	-0.77	PCTK3_1	sample	sample	2.4	3.2	2.3	2.4	2.63333333333333	1.5	1.03	1.02	1.263	0.914	0.78
16	24	B12	-0.77	OTP1	neg	neg	1.5	3.5	2.8	2.8	2.6	0.938	1.17	1.27	0.833	1.014	1
1	87	H03	-0.77	MARK3_1	sample	sample	2.3	2.8	3.4	2.8	2.83333333333333	1.21	1.33	1.17	0.92	1.098	0.861
10	90	H06	-0.77	MAP3K12_1	sample	sample	2.2	2.9	2.7	2.7	2.6	1.22	1.07	1.08	1.073	0.951	0.885
24	50	E02	-0.77	LYK5_1	sample	sample	2.1	2	3.4	2.1	2.5	1.05	1.11	1.1	0.933	0.952	0.986
[truncated: 260 more rows]
