# Supplementary material for: RNAi-Based Screening Identifies Kinases Interfering with Dioxin-Mediated Up-Regulation of CYP1A1 Activity
Source: PLoS One. 2011 Mar 29;6(3):e18261. doi: 10.1371/journal.pone.0018261 (PMC3066211; doi:10.1371/journal.pone.0018261)
Supplement: Table S2 — List of the mean z-scores for methylene blue data obtained from MCF-7 cells. (XLS) [file pone.0018261.s006.xls]

## Sheet: mean z score Methylene Blue
position	well	GeneID	mean z score
41	D05	ALK_1	2.78
8	A08	EPHB3_1	2.65
38	D02	STK38L_1	2.51667
23	B11	DYRK3_1	2.45667
38	D02	PASK_1	2.41333
26	C02	MAST1_1	2.2
71	F11	GUCY2D_1	2.18
86	H02	ACVR2B_1	2.14333
29	C05	MARVELD3_1	2.04667
20	B08	PIK4CA_1	2.01667
46	D10	PRKX_1	1.94333
35	C11	CSF1R_1	1.89
58	E10	PIP5K3_1	1.88
66	F06	EPHB6_1	1.86
20	B08	TYRO3_1	1.82333
45	D09	CSNK2A1_1	1.79
74	G02	EPHA2_1	1.78333
82	G10	CDC7_1	1.76333
29	C05	PAK7_1	1.75
5	A05	AURKB_1	1.71667
45	D09	CARKL_1	1.71
62	F02	AURKC_1	1.66333
17	B05	STK17B_1	1.65
89	H05	NUAK2_1	1.62667
23	B11	CRKL_1	1.62
58	E10	BRD2_1	1.62
18	B06	MPP4_1	1.61667
54	E06	MAP2K2_1	1.57333
28	C04	PLK3_1	1.54333
34	C10	AK3L1_1	1.54
53	E05	BCR_1	1.53667
40	D04	PRKD3_1	1.53667
46	D10	PHKB_1	1.51333
62	F02	BTK_1	1.50667
80	G08	TLK1_1	1.5
39	D03	PKD2L1_1	1.48667
52	E04	CDKL4_1	1.47667
69	F09	PKN3_1	1.45333
30	C06	MGC16169_1	1.44667
21	B09	CDK5_1	1.44333
26	C02	JAK3_1	1.43
87	H03	NPR1_1	1.42667
41	D05	MPP5_1	1.41667
17	B05	DLG1_1	1.4
94	H10	NME5_1	1.4
63	F03	ITK_1	1.39333
94	H10	WNK2_1	1.39333
77	G05	PIP5K2C_1	1.37667
29	C05	MAGI1_1	1.37333
29	C05	RAB38_1	1.36333
32	C08	BRD4_1	1.36
23	B11	TEC_1	1.35
56	E08	NEK9_1	1.34667
29	C05	ACVR1B_1	1.32667
31	C07	DGKG_1	1.32333
22	B10	TYK2_1	1.32333
69	F09	DGUOK_1	1.32
68	F08	PGK2_1	1.30667
59	E11	EPHA1_1	1.30333
34	C10	POLR2K_1	1.29667
89	H05	CSNK1G3_1	1.26
83	G11	CDK9_1	1.25
66	F06	PIK3C3_1	1.22667
21	B09	CSNK1A1_1	1.22667
57	E09	NME7_1	1.22667
11	A11	PIP5K1B_1	1.22
9	A09	CKM_1	1.20333
91	H07	DMPK_1	1.20333
50	E02	RIPK1_1	1.20333
56	E08	BCKDK_1	1.19667
14	B02	STK11_1	1.19667
59	E11	SKP1A_1	1.19333
23	B11	DGKH_1	1.19
59	E11	PIK3R3_1	1.18333
35	C11	CDC42BPA_1	1.18
31	C07	PRKACG_1	1.17667
51	E03	IRAK4_1	1.17333
5	A05	PRKY_1	1.16333
34	C10	TCEB3C_1	1.16333
50	E02	CDC2L5_1	1.16
3	A03	MINK1_1	1.16
11	A11	RIPK3_1	1.15667
39	D03	ANKK1_1	1.15333
56	E08	LOC91461_1	1.14667
86	H02	ALS2CR2_1	1.11333
17	B05	CDC42BPB_1	1.11333
52	E04	DGKZ_1	1.10667
82	G10	MAP3K2_1	1.1
8	A08	KIAA1804_1	1.09333
26	C02	TTBK2_1	1.08333
95	H11	MAPKAPK5_1	1.07333
17	B05	PAK6_1	1.06
82	G10	PRKD1_1	1.05667
43	D07	PRKAG1_1	1.05
42	D06	NME4_1	1.03667
65	F05	DAK_1	1.03
62	F02	MAST2_1	1.02667
53	E05	UCK2_1	1.01667
94	H10	AKT1_1	0.996667
21	B09	ALS2CR7_1	0.99
82	G10	TEX14_1	0.983333
11	A11	MAP3K8_1	0.976667
9	A09	PIP5K1C_1	0.966667
15	B03	MOS_1	0.966667
14	B02	KIAA1639 _1	0.96
8	A08	IHPK3_1	0.956667
64	F04	NEK3_1	0.956667
71	F11	SGK2_1	0.953333
26	C02	LCK_1	0.95
20	B08	BRD3_1	0.946667
59	E11	CDC42BPG_1	0.946667
39	D03	CABC1_1	0.943333
52	E04	SPEG_1	0.936667
5	A05	ITPKB_1	0.933333
78	G06	PIM1_1	0.933333
9	A09	STK3_1	0.933333
46	D10	WEE1_1	0.93
39	D03	HCK_1	0.92
27	C03	GSK3B_1	0.913333
19	B07	RBKS_1	0.91
78	G06	CHEK1_1	0.906667
53	E05	HIPK2_1	0.906667
38	D02	MAP3K15_1	0.906667
15	B03	CDK8_1	0.903333
50	E02	STYK1_1	0.9
11	A11	MAPK13_1	0.89
92	H08	GRK7_1	0.873333
42	D06	TRIB1_1	0.873333
51	E03	ADRBK1_1	0.87
52	E04	TAF9_1	0.87
95	H11	IKBKB_1	0.86
68	F08	DYRK1A_1	0.86
17	B05	FN3K_1	0.86
77	G05	IHPK2_1	0.86
16	B04	EPHA10_1	0.853333
19	B07	STK40_1	0.846667
69	F09	MAP2K7_1	0.843333
74	G02	VRK3_1	0.84
86	H02	ULK3_1	0.83
8	A08	ACVR2A_1	0.826667
38	D02	ULK1_1	0.826667
76	G04	RP11-145H9,1_1	0.823333
59	E11	STK39_1	0.82
57	E09	BMP2K_1	0.816667
23	B11	MAP2K1_1	0.816667
67	F07	MPP3_1	0.816667
47	D11	PRKCI_1	0.816667
87	H03	TJP1_1	0.816667
64	F04	POLR3K_1	0.816667
65	F05	PFKFB3_1	0.81
54	E06	PRKG1_1	0.81
82	G10	NEK4_1	0.81
76	G04	NME3_1	0.806667
43	D07	BLK_1	0.806667
92	H08	MAPK15_1	0.803333
8	A08	STK38_1	0.803333
43	D07	RPS6KA3_1	0.8
89	H05	NEK11_1	0.8
23	B11	RAPGEF4_1	0.8
55	E07	ALPK2_1	0.796667
26	C02	TEK_1	0.783333
81	G09	ADCK5_1	0.783333
76	G04	RNASEL_1	0.78
86	H02	TK2_1	0.776667
27	C03	AKT3_1	0.776667
43	D07	TNK2_1	0.773333
35	C11	RPS6KA6_1	0.766667
23	B11	TJP3_1	0.766667
81	G09	FLJ30698 _1	0.763333
29	C05	RAPGEF3_1	0.763333
28	C04	STK24_1	0.763333
81	G09	FES_1	0.756667
57	E09	KDR_1	0.753333
30	C06	PHKA1_1	0.753333
77	G05	PIK3CA_1	0.753333
77	G05	PDK2_1	0.75
5	A05	PTK2B_1	0.75
95	H11	STK23_1	0.743333
7	A07	RPS6KB1_1	0.743333
55	E07	CKMT2_1	0.74
30	C06	PKN2_1	0.74
41	D05	SCYL1_1	0.736667
40	D04	CASK_1	0.733333
42	D06	MAPKAPK2_1	0.733333
87	H03	EPHA8_1	0.73
68	F08	STK10_1	0.73
90	H06	MAP3K12_1	0.726667
80	G08	MYO3B_1	0.723333
53	E05	PCK2_1	0.723333
30	C06	EPHA7_1	0.72
35	C11	MGC42105_1	0.72
7	A07	CSNK1G2_1	0.716667
66	F06	ETNK1_1	0.716667
39	D03	STK4_1	0.716667
40	D04	TAOK1_1	0.713333
17	B05	FLT3_1	0.713333
42	D06	CAMK2D_1	0.703333
90	H06	ILK_1	0.703333
59	E11	HUNK_1	0.696667
39	D03	NAALADL1_1	0.696667
23	B11	EPHB2_1	0.696667
27	C03	GSK3A_1	0.696667
53	E05	ALPK3_1	0.693333
28	C04	NME6_1	0.686667
89	H05	PIK3CB_1	0.686667
38	D02	STK32C_1	0.686667
63	F03	LTK_1	0.683333
44	D08	MAPK1_1	0.683333
63	F03	TNK1_1	0.68
44	D08	DLG5_1	0.676667
78	G06	MARK4_1	0.676667
47	D11	ABL2_1	0.673333
78	G06	SPHK2_1	0.666667
65	F05	STK33_1	0.666667
30	C06	KIAA0999_1	0.663333
57	E09	GUCY2C_1	0.663333
62	F02	PI4KII_1	0.663333
3	A03	PHKG2_1	0.66
30	C06	FASTK_1	0.66
50	E02	NME1_1	0.66
38	D02	STK32B_1	0.66
40	D04	INSRR_1	0.656667
19	B07	PRKDC_1	0.65
3	A03	PIK3R2_1	0.65
93	H09	DCAMKL3_1	0.643333
76	G04	MAK_1	0.643333
31	C07	CERK_1	0.643333
46	D10	MAP2K5_1	0.643333
71	F11	TBK1_1	0.64
71	F11	GCK_1	0.64
71	F11	FER_1	0.636667
52	E04	NEK2_1	0.636667
53	E05	WEE2_1	0.636667
50	E02	SMG1_1	0.633333
27	C03	TRIM33_1	0.633333
45	D09	STK32A_1	0.63
20	B08	DYRK1B_1	0.626667
22	B10	BMX_1	0.626667
44	D08	LATS1_1	0.626667
41	D05	NTRK2_1	0.62
33	C09	SGK3_1	0.613333
54	E06	RFK_1	0.61
39	D03	CDKL2_1	0.603333
81	G09	NRBP1_1	0.603333
31	C07	TSSK1_1	0.6
78	G06	EPHA3_1	0.593333
6	A06	EPHA4_1	0.593333
80	G08	PHKG1_1	0.593333
74	G02	PBK_1	0.586667
47	D11	CDK4_1	0.583333
77	G05	LRRK1_1	0.58
18	B06	EPHA5_1	0.576667
5	A05	SCYL2_1	0.573333
44	D08	FUK_1	0.573333
30	C06	ETNK2_1	0.566667
77	G05	PIP5K2C_1	0.563333
47	D11	EGFR_1	0.56
44	D08	SRMS_1	0.56
32	C08	PKN1_1	0.55
27	C03	CHUK_1	0.536667
77	G05	ACVR1_1	0.53
51	E03	BRSK2_1	0.53
30	C06	ABCC1_1	0.526667
15	B03	GRK6_1	0.526667
46	D10	PRKACA_1	0.526667
82	G10	ADRBK2_1	0.523333
87	H03	CLK2_1	0.523333
75	G03	FLT4_1	0.523333
46	D10	PLK4_1	0.523333
15	B03	TIE1_1	0.523333
7	A07	STK25_1	0.52
65	F05	ZAP70_1	0.52
86	H02	DYRK4_1	0.516667
16	B04	MAP3K3_1	0.516667
52	E04	ZAK_1	0.513333
55	E07	CARD14_1	0.506667
87	H03	AURKA_1	0.503333
71	F11	FGFR3_1	0.503333
94	H10	PDIK1L_1	0.5
31	C07	SGK_1	0.5
80	G08	CDK7_1	0.5
5	A05	FGFR4_1	0.5
92	H08	PRKCD_1	0.5
82	G10	PKD2L2_1	0.5
14	B02	CDC2L1_1	0.496667
92	H08	GK2_1	0.496667
46	D10	TNNI3K_1	0.496667
45	D09	HK3_1	0.493333
10	A10	PIP5K2A_1	0.486667
51	E03	STK35_1	0.483333
46	D10	MAP4K4_1	0.48
67	F07	ERN1_1	0.48
74	G02	PGK1_1	0.476667
58	E10	STC1_1	0.476667
52	E04	STK16_1	0.47
54	E06	XYLB_1	0.47
90	H06	RPS6KL1_1	0.466667
17	B05	ALDH18A1_1	0.463333
74	G02	PAPSS2_1	0.46
21	B09	MAP3K7_1	0.456667
64	F04	PAK4_1	0.453333
45	D09	FRAP1_1	0.446667
93	H09	TTN_1	0.446667
83	G11	FGR_1	0.443333
21	B09	RPS6KC1_1	0.443333
26	C02	TK1_1	0.436667
76	G04	MAP3K14_1	0.433333
21	B09	MAPK10_1	0.433333
38	D02	MET_1	0.433333
74	G02	RIOK3_1	0.433333
77	G05	FLJ23356_1	0.43
83	G11	DAPK2_1	0.43
6	A06	PRKAA2_1	0.43
83	G11	CAMK1_1	0.43
32	C08	DCAMKL1_1	0.423333
58	E10	HSPB8_1	0.423333
10	A10	MELK_1	0.423333
21	B09	MERTK_1	0.42
92	H08	MAPK11_1	0.416667
78	G06	RAB32_1	0.416667
18	B06	ULK4_1	0.416667
76	G04	C6orf199_1	0.416667
94	H10	CDKL5_1	0.413333
93	H09	EVI5L_1	0.41
81	G09	CSNK1A1L_1	0.406667
69	F09	MAP3K11_1	0.403333
57	E09	PANK1_1	0.4
81	G09	MPP1_1	0.396667
52	E04	CDC2L6_1	0.393333
65	F05	BMPR1A_1	0.39
41	D05	CSK_1	0.39
64	F04	PRKAR1A_1	0.386667
41	D05	YSK4_1	0.386667
42	D06	PIK3C2A_1	0.38
40	D04	DGKB_1	0.373333
95	H11	AAK1_1	0.37
67	F07	TSSK2_1	0.37
43	D07	NADK_1	0.363333
26	C02	PI4K2B_1	0.363333
9	A09	ERN2_1	0.36
17	B05	FLT3_1	0.356667
18	B06	ROCK2_1	0.356667
15	B03	TXNDC6_1	0.356667
56	E08	ADCK2_1	0.353333
50	E02	ATM_1	0.346667
11	A11	MYO3A_1	0.346667
7	A07	RIOK1_1	0.346667
14	B02	LMTK2_1	0.34
20	B08	ROR2_1	0.34
69	F09	JAK2_1	0.336667
11	A11	WNK4_1	0.336667
17	B05	FLT3_1	0.336667
22	B10	PFKL_1	0.336667
22	B10	GPR125_1	0.333333
91	H07	ITPKC_1	0.333333
92	H08	CKB_1	0.33
63	F03	PRKAG2_1	0.33
80	G08	MAPK8_1	0.326667
51	E03	GNE_1	0.326667
31	C07	TP53RK_1	0.32
32	C08	TAF1_1	0.32
90	H06	ERBB4_1	0.316667
68	F08	NEK1_1	0.313333
87	H03	PTK2_1	0.306667
63	F03	CKMT1B_1	0.3
27	C03	MUSK_1	0.3
69	F09	PRPS2_1	0.3
35	C11	ROS1_1	0.29
68	F08	STK17A_1	0.286667
4	A04	NRK_1	0.283333
55	E07	MAP3K5_1	0.28
67	F07	MAPKAPK3_1	0.28
33	C09	HK1_1	0.276667
16	B04	PIP5K2B_1	0.276667
55	E07	DLG2_1	0.273333
8	A08	PRKAA1_1	0.27
64	F04	RPS6KB2_1	0.27
53	E05	DDR2_1	0.27
28	C04	MAP3K10_1	0.27
63	F03	MLCK_1	0.27
77	G05	PIP5K2C_1	0.266667
39	D03	IRAK1_1	0.266667
80	G08	MAP3K9_1	0.263333
51	E03	FGFR1_1	0.263333
32	C08	MIP_1	0.26
32	C08	VRK2_1	0.26
42	D06	FLJ10986_1	0.256667
26	C02	PDXK_1	0.253333
21	B09	PIM3_1	0.253333
56	E08	DTYMK_1	0.25
42	D06	ADK_1	0.25
56	E08	AK7_1	0.25
30	C06	CAMK2B_1	0.246667
93	H09	PIK3CD_1	0.243333
42	D06	EPHB1_1	0.24
92	H08	PFTK1_1	0.236667
29	C05	BRAF_1	0.233333
64	F04	PRKAG3_1	0.23
58	E10	CDKL3_1	0.23
19	B07	CDC2L2_1	0.226667
47	D11	MAP4K3_1	0.226667
8	A08	PRKCB1_1	0.223333
35	C11	PDK1_1	0.223333
81	G09	PTK7_1	0.22
77	G05	DGKI_1	0.216667
55	E07	CIT_1	0.216667
40	D04	MST1R_1	0.21
63	F03	DCK_1	0.21
74	G02	FLT1_1	0.206667
26	C02	LOC442075_1	0.206667
27	C03	ITPK1_1	0.206667
65	F05	CAMKV_1	0.203333
54	E06	EPHB4_1	0.203333
34	C10	MAPK12_1	0.2
31	C07	IRAK2_1	0.2
34	C10	KSR1_1	0.2
16	B04	PRKD2_1	0.196667
83	G11	KHK_1	0.193333
78	G06	PTK9_1	0.193333
93	H09	AK3L2_1	0.19
65	F05	PDGFRB_1	0.19
10	A10	ACVR1C_1	0.19
83	G11	GK_1	0.186667
33	C09	NEK8_1	0.18
40	D04	NEK5_1	0.18
53	E05	NME1-NME2_1	0.176667
28	C04	EEF2K_1	0.173333
86	H02	PFKFB2_1	0.173333
21	B09	CDC14B_1	0.17
14	B02	SNF1LK_1	0.17
10	A10	IKBKE_1	0.166667
89	H05	MAP3K13_1	0.163333
17	B05	ICK_1	0.16
58	E10	TAOK3_1	0.16
44	D08	CCRK_1	0.156667
27	C03	KALRN_1	0.156667
41	D05	PCK1_1	0.156667
62	F02	PFKM_1	0.153333
57	E09	PRPS1_1	0.153333
35	C11	ABL1_1	0.15
18	B06	PFKFB1_1	0.15
29	C05	RIOK2_1	0.15
65	F05	KIAA2002_1	0.146667
51	E03	NRBP2_1	0.143333
55	E07	PRKAR1B_1	0.143333
33	C09	HIPK4_1	0.14
39	D03	NAGK_1	0.136667
76	G04	PCTK3_1	0.133333
41	D05	MAGI2_1	0.13
14	B02	CDK10_1	0.123333
91	H07	PRKCA_1	0.123333
58	E10	PRKACB_1	0.123333
45	D09	CDK2_1	0.113333
15	B03	WNK1_1	0.11
47	D11	SRPK1_1	0.11
91	H07	IRAK3_1	0.106667
68	F08	CDC2_1	0.103333
15	B03	PKLR_1	0.103333
55	E07	CAMKK1_1	0.103333
77	G05	BUB1_1	0.1
40	D04	IHPK1_1	0.1
3	A03	ATR_1	0.0933333
33	C09	SBK1_1	0.0866667
59	E11	GALK1_1	0.0866667
20	B08	PRKCG_1	0.0866667
81	G09	ROR1_1	0.0866667
45	D09	EIF2AK2_1	0.08
34	C10	MAPK6_1	0.08
7	A07	YES1_1	0.08
59	E11	RPS6KA1_1	0.08
62	F02	TANK_1	0.0766667
31	C07	MAP4K2_1	0.0766667
63	F03	DDR1_1	0.0766667
35	C11	BAIAP2_1	0.0733333
66	F06	OXSR1_1	0.07
51	E03	LIMK1_1	0.06
5	A05	TRIB2_1	0.0566667
17	B05	NTRK3_1	0.0533333
20	B08	C1orf57_1	0.0466667
7	A07	PIK4CB_1	0.0433333
68	F08	MYLK2_1	0.0433333
29	C05	PAK1_1	0.04
51	E03	MULK_1	0.0333333
75	G03	POLK_1	0.0266667
41	D05	RAD18_1	0.02
59	E11	FGFR2_1	0.0166667
28	C04	CHEK2_1	0.0166667
75	G03	ERBB3_1	0.0133333
33	C09	MAP2K6_1	0.0133333
34	C10	RIPK5_1	0.01
95	H11	GAK_1	0.01
41	D05	PRKXP1_1	0.01
35	C11	TGFBR2_1	0.01
94	H10	PRKCZ_1	0.00333333
15	B03	TRIM24_1	0.00333333
46	D10	MAP2K4_1	0.00333333
67	F07	PTK6_1	-0.00333333
87	H03	NLK_1	-0.00666667
29	C05	LOC400301_1	-0.01
82	G10	MLKL_1	-0.01
71	F11	DGKE_1	-0.01
93	H09	RAF1_1	-0.0166667
69	F09	FLJ40852_1	-0.0166667
56	E08	CAMK4_1	-0.02
14	B02	INSR_1	-0.02
19	B07	PKM2_1	-0.0233333
68	F08	MAPK4_1	-0.0266667
62	F02	EPHA6_1	-0.03
74	G02	TSSK4_1	-0.0333333
53	E05	PCTK2_1	-0.0366667
18	B06	PRKCH_1	-0.0433333
44	D08	MASTL_1	-0.0466667
74	G02	PRKCE_1	-0.0466667
90	H06	MAPK14_1	-0.05
43	D07	TSSK6_1	-0.0533333
92	H08	CERKL_1	-0.0566667
64	F04	DLG4_1	-0.0633333
47	D11	MARK2_1	-0.0666667
67	F07	PRKAR2B_1	-0.0666667
93	H09	AK2_1	-0.0666667
4	A04	HIPK3_1	-0.07
58	E10	NEK10_1	-0.07
20	B08	AKT2_1	-0.08
81	G09	CHKB_1	-0.0833333
67	F07	PINK1_1	-0.0833333
91	H07	BRSK1_1	-0.09
39	D03	AK1_1	-0.0933333
3	A03	PRPS1L1_1	-0.0966667
33	C09	CSNK1D_1	-0.0966667
43	D07	TESK2_1	-0.0966667
53	E05	TRIB3_1	-0.0966667
22	B10	MAP3K1_1	-0.1
6	A06	PDPK1_1	-0.1
90	H06	RYK_1	-0.1
78	G06	TESK1_1	-0.11
33	C09	DAPK1_1	-0.113333
54	E06	AKAP13_1	-0.113333
28	C04	CLK4_1	-0.113333
54	E06	PIK3C2B_1	-0.116667
44	D08	CDC2L2_4	-0.126667
22	B10	GRK1_1	-0.126667
28	C04	CRKRS_1	-0.133333
6	A06	BMPR2_1	-0.133333
18	B06	BUB1B_1	-0.14
57	E09	MAP2K3_1	-0.143333
82	G10	RP6-213H19,1_1	-0.143333
67	F07	MAP4K1_1	-0.146667
5	A05	MAP3K4_1	-0.15
91	H07	MYLK_1	-0.153333
3	A03	CHKA_1	-0.153333
65	F05	GUK1_1	-0.153333
50	E02	KSR2_1	-0.16
42	D06	PRKCQ_1	-0.16
38	D02	ACVRL1_1	-0.17
93	H09	SRPK2_1	-0.17
16	B04	LRRK2_1	-0.173333
16	B04	PTK9L_1	-0.173333
78	G06	ERBB2_1	-0.176667
80	G08	TAOK2_1	-0.183333
75	G03	IGF1R_1	-0.186667
57	E09	TAF1L_1	-0.186667
32	C08	FLJ32786_1	-0.193333
80	G08	AK5_1	-0.196667
76	G04	ITPKA_1	-0.196667
22	B10	TNIK_1	-0.196667
45	D09	C9orf96_1	-0.203333
71	F11	TRPM6_1	-0.203333
27	C03	MVK_1	-0.21
31	C07	TRIO_1	-0.213333
45	D09	GRK4_1	-0.216667
58	E10	TRRAP_1	-0.216667
50	E02	PDK3_1	-0.223333
63	F03	SCYL3_1	-0.223333
11	A11	EIF2AK1_1	-0.24
74	G02	SNF1LK2_1	-0.243333
15	B03	RPS6KA4_1	-0.25
83	G11	TRPM7_1	-0.253333
52	E04	WNK3_1	-0.253333
56	E08	MAPK3_1	-0.27
69	F09	PNCK_1	-0.27
66	F06	PSKH1_1	-0.273333
75	G03	LYN_1	-0.276667
38	D02	MPP2_1	-0.28
43	D07	TSSK3_1	-0.28
51	E03	ADCK1_1	-0.283333
18	B06	ALPK1_1	-0.286667
69	F09	BRDT_1	-0.286667
66	F06	PIP5K1A_1	-0.286667
66	F06	PRKG2_1	-0.286667
87	H03	MARK3_1	-0.29
28	C04	MAST3_1	-0.29
6	A06	UCKL1_1	-0.293333
10	A10	RALB_1	-0.293333
14	B02	GRK5_1	-0.3
91	H07	PIN1_1	-0.3
33	C09	CSNK1E_1	-0.31
43	D07	DGKQ_1	-0.31
19	B07	PAPSS1_1	-0.313333
7	A07	SPHK1_1	-0.313333
80	G08	NEK7_1	-0.313333
5	A05	EIF2AK4_1	-0.316667
27	C03	PDZD2_1	-0.32
86	H02	PHKA2_1	-0.32
14	B02	PXK_1	-0.323333
8	A08	MAP3K6_1	-0.323333
11	A11	DGKD_1	-0.33
55	E07	TGFBR1_1	-0.33
54	E06	PSKH2_1	-0.336667
4	A04	MPP6_1	-0.35
14	B02	SLK_1	-0.35
16	B04	CLK1_1	-0.356667
76	G04	PKMYT1_1	-0.356667
68	F08	MGC26597 _1	-0.36
18	B06	PLK2_1	-0.36
32	C08	TTBK1_1	-0.363333
75	G03	LIMK2_1	-0.363333
47	D11	CAMK1D_1	-0.366667
3	A03	SRC_1	-0.366667
67	F07	PANK3_1	-0.373333
22	B10	RAGE_1	-0.373333
4	A04	GALK2_1	-0.38
64	F04	CSNK1G1_1	-0.383333
75	G03	TPK1_1	-0.386667
40	D04	MAST4_1	-0.393333
40	D04	RPS6KA2_1	-0.4
66	F06	STK31_1	-0.4
17	B05	LOC126520_1	-0.4
28	C04	MAP4K5_1	-0.403333
62	F02	RIPK2_1	-0.403333
63	F03	DCAMKL2_1	-0.406667
86	H02	FRK_1	-0.413333
71	F11	PIK3R4_1	-0.416667
56	E08	RPS6KA5_1	-0.42
10	A10	TXK_1	-0.42
50	E02	STK36_1	-0.426667
64	F04	CDKL1_1	-0.43
95	H11	SNRK_1	-0.433333
9	A09	MAPK9_1	-0.436667
89	H05	CMPK_1	-0.446667
92	H08	EIF2AK3_1	-0.446667
65	F05	PDGFRA_1	-0.45
15	B03	PFKFB4_1	-0.45
52	E04	PRKAR2A_1	-0.45
90	H06	TLK2_1	-0.456667
38	D02	MKNK1_1	-0.46
6	A06	TJP2_1	-0.46
3	A03	FYN_1	-0.463333
19	B07	PIK3C2G_1	-0.463333
75	G03	CLK3_1	-0.476667
64	F04	RET_1	-0.476667
10	A10	HIPK1_1	-0.48
90	H06	PIK3CG_1	-0.483333
6	A06	ADCK4_1	-0.483333
76	G04	OXSM_1	-0.486667
7	A07	NDUFA10_1	-0.49
93	H09	PAK2_1	-0.49
83	G11	CAMK2A_1	-0.493333
5	A05	NTRK1_1	-0.506667
34	C10	PFKP_1	-0.506667
16	B04	RIPK4_1	-0.516667
44	D08	AXL_1	-0.523333
95	H11	HK2_1	-0.523333
4	A04	TTK_1	-0.536667
95	H11	KIT_1	-0.546667
89	H05	PDK4_1	-0.55
32	C08	ARAF_1	-0.553333
47	D11	LATS2_1	-0.56
54	E06	CDK3_1	-0.57
11	A11	SYK_1	-0.57
9	A09	MAPK7_1	-0.576667
34	C10	VRK1_1	-0.58
16	B04	LOC390975_1	-0.59
10	A10	PAK3_1	-0.59
94	H10	TXNDC3_1	-0.603333
50	E02	LYK5_1	-0.606667
94	H10	GSG2_1	-0.616667
91	H07	HERC2_1	-0.636667
4	A04	CCT2_1	-0.65
3	A03	MARK1_1	-0.65
19	B07	DGKA_1	-0.653333
89	H05	BMPR1B_1	-0.656667
90	H06	DLG3_1	-0.656667
91	H07	GUCY2F_1	-0.67
77	G05	DYRK2_1	-0.676667
9	A09	AATK_1	-0.68
4	A04	AMHR2_1	-0.68
75	G03	CAMK1G_1	-0.69
57	E09	CSNK2A2_1	-0.69
6	A06	PMVK_1	-0.693333
7	A07	PIM2_1	-0.696667
9	A09	FLJ25006_1	-0.7
95	H11	CAMK2G_1	-0.71
3	A03	PRPF4B_1	-0.71
6	A06	UCK1_1	-0.71
62	F02	AK3_1	-0.72
4	A04	NPR2_1	-0.72
66	F06	CDK6_1	-0.723333
87	H03	HKDC1_1	-0.73
20	B08	STK19_1	-0.73
62	F02	PRKAB2_1	-0.736667
86	H02	PAN3_1	-0.74
89	H05	CAMKK2_1	-0.75
19	B07	DAPK3_1	-0.75
8	A08	COASY_1	-0.753333
16	B04	TRIM28_1	-0.776667
75	G03	UHMK1_1	-0.783333
89	H05	PCTK1_1	-0.786667
83	G11	ULK2_1	-0.816667
94	H10	NEK6_1	-0.85
10	A10	LMTK3_1	-0.856667
86	H02	ROCK1_1	-0.87
4	A04	MATK_1	-0.876667
4	A04	IPMK_1	-0.88
26	C02	NUAK1_1	-0.903333
23	B11	JAK1_1	-0.923333
87	H03	MKNK2_1	-0.94
9	A09	LOC122134 _1	-0.95
