# Supplementary material for: RNAi-Based Screening Identifies Kinases Interfering with Dioxin-Mediated Up-Regulation of CYP1A1 Activity
Source: PLoS One. 2011 Mar 29;6(3):e18261. doi: 10.1371/journal.pone.0018261 (PMC3066211; doi:10.1371/journal.pone.0018261)
Supplement: Table S3 — The human kinase library used for the RNAi screen. Positions and sequences of siRNA. (XLS) [file pone.0018261.s007.xls]

## Sheet: Sheet1
Plate ID	Plate Location	Symbol	5' to 3' Sense	5' to 3' Antisense	Yield (pmol)	Accession #	Gene ID	Description
Human Kinase Plate 1	A1	EMPTY	EMPTY	EMPTY
Human Kinase Plate 1	B1	EMPTY	EMPTY	EMPTY
Human Kinase Plate 1	C1	EMPTY	EMPTY	EMPTY
Human Kinase Plate 1	D1	EMPTY	EMPTY	EMPTY
Human Kinase Plate 1	E1	EMPTY	EMPTY	EMPTY
Human Kinase Plate 1	F1	EMPTY	EMPTY	EMPTY
Human Kinase Plate 1	G1	EMPTY	EMPTY	EMPTY
Human Kinase Plate 1	H1	EMPTY	EMPTY	EMPTY
Human Kinase Plate 1	A2	Control	GAGACCUACCUCCGGAUCATT	UGAUCCGGAGGUAGGUCUCTT	10	NM_005030	5347	Homo sapiens polo-like kinase 1 (Drosophila) (PLK1), mRNA
Human Kinase Plate 1	B2	KIAA1639 _1	GACAUAAAGCCCUCUAACATT	UGUUAGAGGGCUUUAUGUCTT	10	AB046859	57729	PREDICTED: Homo sapiens KIAA1639 protein (KIAA1639), mRNA
Human Kinase Plate 1	C2	LOC442075_1	CAUAGUCACUACACUUAGATT	UCUAAGUGUAGUGACUAUGTT	10	AK092352	442075	Homo sapiens cDNA FLJ35033 fis, clone OCBBF2016590, weakly similar to CELL SURFACE ANTIGEN 114/A10 PRECURSOR
Human Kinase Plate 1	D2	ACVRL1_1	CCCUCUACGACUUUCUGCATT	UGCAGAAAGUCGUAGAGGGTT	10	NM_000020	94	Homo sapiens activin A receptor type II-like 1 (ACVRL1), transcript variant 1, mRNA
Human Kinase Plate 1	E2	ATM_1	CCCAUUACUAGACUACGAATT	UUCGUAGUCUAGUAAUGGGTT	10	NM_000051	472	Homo sapiens ataxia telangiectasia mutated (includes complementation groups A, C and D) (ATM), transcript variant 1, mRNA
Human Kinase Plate 1	F2	BTK_1	CACAACUCUGCAGGACUCATT	UGAGUCCUGCAGAGUUGUGTT	10	NM_000061	695	Homo sapiens Bruton agammaglobulinemia tyrosine kinase (BTK), mRNA
Human Kinase Plate 1	G2	FLT1_1	CUUUAUACUUGUCGUGUAATT	UUACACGACAAGUAUAAAGTT	10	NM_002019	2321	Homo sapiens fms-related tyrosine kinase 1 (vascular endothelial growth factor/vascular permeability factor receptor) (FLT1), mRNA
Human Kinase Plate 1	H2	FRK_1	GAAACAGACUCUUCAUAUUTT	AAUAUGAAGAGUCUGUUUCTT	10	NM_002031	2444	Homo sapiens fyn-related kinase (FRK), mRNA
Human Kinase Plate 1	A3	FYN_1	GCGAUCAGCAAACAUUCUATT	UAGAAUGUUUGCUGAUCGCTT	10	NM_002037	2534	Homo sapiens FYN oncogene related to SRC, FGR, YES (FYN), transcript variant 1, mRNA
Human Kinase Plate 1	B3	GRK6_1	CACCUUCAGGCAAUACCGATT	UCGGUAUUGCCUGAAGGUGTT	10	NM_002082	2870	Homo sapiens G protein-coupled receptor kinase 6 (GRK6), transcript variant 2, mRNA
Human Kinase Plate 1	C3	GSK3B_1	GACACUAUAGUCGAGCCAATT	UUGGCUCGACUAUAGUGUCTT	10	NM_002093	2932	Homo sapiens glycogen synthase kinase 3 beta (GSK3B), mRNA
Human Kinase Plate 1	D3	HCK_1	GCUCCUUCAUGAUCCGGGATT	UCCCGGAUCAUGAAGGAGCTT	10	NM_002110	3055	Homo sapiens hemopoietic cell kinase (HCK), mRNA
Human Kinase Plate 1	E3	LIMK1_1	GCUACACCGUGGUGGGCAATT	UUGCCCACCACGGUGUAGCTT	10	NM_002314	3984	Homo sapiens LIM domain kinase 1 (LIMK1), mRNA
Human Kinase Plate 1	F3	LTK_1	GUGUAUGAGGGACUGGUAATT	UUACCAGUCCCUCAUACACTT	10	NM_002344	4058	Homo sapiens leukocyte tyrosine kinase (LTK), transcript variant 1, mRNA
Human Kinase Plate 1	G3	LYN_1	GAGAGAAGAUGAAAGUCCUTT	AGGACUUUCAUCUUCUCUCTT	10	NM_002350	4067	Homo sapiens v-yes-1 Yamaguchi sarcoma viral related oncogene homolog (LYN), mRNA
Human Kinase Plate 1	H3	MARK3_1	GAUCGAAUCCGCUUCCCAATT	UUGGGAAGCGGAUUCGAUCTT	10	NM_002376	4140	Homo sapiens MAP/microtubule affinity-regulating kinase 3 (MARK3), mRNA
Human Kinase Plate 1	A4	MATK_1	CUGGUGAGACCAAAGCGGATT	UCCGCUUUGGUCUCACCAGTT	10	NM_002378	4145	Homo sapiens megakaryocyte-associated tyrosine kinase (MATK), transcript variant 2, mRNA
Human Kinase Plate 1	B4	MAP3K3_1	CUGACAACAGACAGGAAUATT	UAUUCCUGUCUGUUGUCAGTT	10	NM_002401	4215	Homo sapiens mitogen-activated protein kinase kinase kinase 3 (MAP3K3), transcript variant 2, mRNA
Human Kinase Plate 1	C4	MAP3K10_1	CAGACACGGUGCUCAAGAUTT	AUCUUGAGCACCGUGUCUGTT	10	NM_002446	4294	Homo sapiens mitogen-activated protein kinase kinase kinase 10 (MAP3K10), mRNA
Human Kinase Plate 1	D4	MST1R_1	GUGUAACUGUGGUUGAGCATT	UGCUCAACCACAGUUACACTT	10	NM_002447	4486	Homo sapiens macrophage stimulating 1 receptor (c-met-related tyrosine kinase) (MST1R), mRNA
Human Kinase Plate 1	E4	NEK2_1	GAUGUUAAACUUAAAGGAUTT	AUCCUUUAAGUUUAACAUCTT	10	NM_002497	4751	Homo sapiens NIMA (never in mitosis gene a)-related kinase 2 (NEK2), mRNA
Human Kinase Plate 1	F4	NEK3_1	GACAUGAUACUUAAUUGGUTT	ACCAAUUAAGUAUCAUGUCTT	10	NM_002498	4752	Homo sapiens NIMA (never in mitosis gene a)-related kinase 3 (NEK3), transcript variant 1, mRNA
Human Kinase Plate 1	G4	NME3_1	CCGAGGAGCUGCUGCGUGATT	UCACGCAGCAGCUCCUCGGTT	10	NM_002513	4832	Homo sapiens non-metastatic cells 3, protein expressed in (NME3), mRNA
Human Kinase Plate 1	H4	Control	GAGACCUACCUCCGGAUCATT	UGAUCCGGAGGUAGGUCUCTT	10	NM_005030	5347	Homo sapiens polo-like kinase 1 (Drosophila) (PLK1), mRNA
Human Kinase Plate 1	A5	NTRK1_1	GAGAGCAUCCUGUACCGUATT	UACGGUACAGGAUGCUCUCTT	10	NM_001007792	4914	Homo sapiens neurotrophic tyrosine kinase, receptor, type 1 (NTRK1), transcript variant 3, mRNA
Human Kinase Plate 1	B5	NTRK3_1	GUUAUCACUUGCAAUGGCUTT	AGCCAUUGCAAGUGAUAACTT	10	NM_002530	4916	Homo sapiens neurotrophic tyrosine kinase, receptor, type 3 (NTRK3), transcript variant 2, mRNA
Human Kinase Plate 1	C5	PAK1_1	CAUCAAGAGUGACAAUAUUTT	AAUAUUGUCACUCUUGAUGTT	10	NM_002576	5058	Homo sapiens p21/Cdc42/Rac1-activated kinase 1 (STE20 homolog, yeast) (PAK1), mRNA
Human Kinase Plate 1	D5	PCK1_1	CAGAAGAACACAAUCUUUATT	UAAAGAUUGUGUUCUUCUGTT	10	NM_002591	5105	Homo sapiens phosphoenolpyruvate carboxykinase 1 (soluble) (PCK1), mRNA
Human Kinase Plate 1	E5	PCTK2_1	CAGAUUAGAUAUUGUUCAUTT	AUGAACAAUAUCUAAUCUGTT	10	NM_002595	5128	Homo sapiens PCTAIRE protein kinase 2 (PCTK2), mRNA
Human Kinase Plate 1	F5	PDGFRB_1	GUUCUGACCUGCUCGGGUUTT	AACCCGAGCAGGUCAGAACTT	10	NM_002609	5159	Homo sapiens platelet-derived growth factor receptor, beta polypeptide (PDGFRB), mRNA
Human Kinase Plate 1	G5	PDK2_1	CGUCUCUGAGGUGGUCAAATT	UUUGACCACCUCAGAGACGTT	10	NM_002611	5164	Homo sapiens pyruvate dehydrogenase kinase, isozyme 2 (PDK2), mRNA
Human Kinase Plate 1	H5	PDK4_1	GACCUUACCAUUAAGAUUUTT	AAAUCUUAAUGGUAAGGUCTT	10	NM_002612	5166	Homo sapiens pyruvate dehydrogenase kinase, isozyme 4 (PDK4), mRNA
Human Kinase Plate 1	A6	PDPK1_1	GCAAGAGACCUCGUGGAGATT	UCUCCACGAGGUCUCUUGCTT	10	NM_002613	5170	Homo sapiens 3-phosphoinositide dependent protein kinase-1 (PDPK1), transcript variant 1, mRNA
Human Kinase Plate 1	B6	PFKFB1_1	GUGUUUAAUUUAGGCCAGUTT	ACUGGCCUAAAUUAAACACTT	10	NM_002625	5207	Homo sapiens 6-phosphofructo-2-kinase/fructose-2,6-biphosphatase 1 (PFKFB1), mRNA
Human Kinase Plate 1	C6	PHKA1_1	GAUGACUCCAGGUGAGAUUTT	AAUCUCACCUGGAGUCAUCTT	10	NM_002637	5255	Homo sapiens phosphorylase kinase, alpha 1 (muscle) (PHKA1), mRNA
Human Kinase Plate 1	D6	PIK3C2A_1	GACGAAACUUGUACAGCUUTT	AAGCUGUACAAGUUUCGUCTT	10	NM_002645	5286	Homo sapiens phosphoinositide-3-kinase, class 2, alpha polypeptide (PIK3C2A), mRNA
Human Kinase Plate 1	E6	PIK3C2B_1	GGUUACAUCUGGCACUUGATT	UCAAGUGCCAGAUGUAACCTT	10	NM_002646	5287	Homo sapiens phosphoinositide-3-kinase, class 2, beta polypeptide (PIK3C2B), mRNA
Human Kinase Plate 1	F6	PIK3C3_1	GCAAACUCUUCCACAUAGATT	UCUAUGUGGAAGAGUUUGCTT	10	NM_002647	5289	Homo sapiens phosphoinositide-3-kinase, class 3 (PIK3C3), mRNA
Human Kinase Plate 1	G6	PIM1_1	GGACUUCGAUGGGACCCGATT	UCGGGUCCCAUCGAAGUCCTT	10	NM_002648	5292	Homo sapiens pim-1 oncogene (PIM1), mRNA
Human Kinase Plate 1	H6	PIK3CG_1	GGAUCAAAGUGCUUUGGAUTT	AUCCAAAGCACUUUGAUCCTT	10	NM_002649	5294	Homo sapiens phosphoinositide-3-kinase, catalytic, gamma polypeptide (PIK3CG), mRNA
Human Kinase Plate 1	A7	PIK4CB_1	CGAAUGUGGUAUUACCCAUTT	AUGGGUAAUACCACAUUCGTT	10	NM_002651	5298	Homo sapiens phosphatidylinositol 4-kinase, catalytic, beta polypeptide (PIK4CB), mRNA
Human Kinase Plate 1	B7	PKM2_1	GGAUAACGCCUACAUGGAATT	UUCCAUGUAGGCGUUAUCCTT	10	NM_002654	5315	Homo sapiens pyruvate kinase, muscle (PKM2), transcript variant 1, mRNA
Human Kinase Plate 1	C7	PRKACG_1	CUCACCAAGCGCUUCGGAATT	UUCCGAAGCGCUUGGUGAGTT	10	NM_002732	5568	Homo sapiens protein kinase, cAMP-dependent, catalytic, gamma (PRKACG), mRNA
Human Kinase Plate 1	D7	PRKAG1_1	CAGAAUCAGGCAAUACUUUTT	AAAGUAUUGCCUGAUUCUGTT	10	NM_002733	5571	Homo sapiens protein kinase, AMP-activated, gamma 1 non-catalytic subunit (PRKAG1), transcript variant 1, mRNA
Human Kinase Plate 1	E7	PRKAR1B_1	GAGACAACUUCUAUGUCGUTT	ACGACAUAGAAGUUGUCUCTT	10	NM_002735	5575	Homo sapiens protein kinase, cAMP-dependent, regulatory, type I, beta (PRKAR1B), mRNA
Human Kinase Plate 1	F7	PRKAR2B_1	GAGAUUCGGCUGAUUCUUUTT	AAAGAAUCAGCCGAAUCUCTT	10	NM_002736	5577	Homo sapiens protein kinase, cAMP-dependent, regulatory, type II, beta (PRKAR2B), mRNA
Human Kinase Plate 1	G7	Control	GAGACCUACCUCCGGAUCATT	UGAUCCGGAGGUAGGUCUCTT	10	NM_005030	5347	Homo sapiens polo-like kinase 1 (Drosophila) (PLK1), mRNA
Human Kinase Plate 1	H7	PRKCA_1	CACAUUCAGCAAGUAGGAATT	UUCCUACUUGCUGAAUGUGTT	10	NM_002737	5578	Homo sapiens protein kinase C, alpha (PRKCA), mRNA
Human Kinase Plate 1	A8	PRKCB1_1	CAGAGUAAGGGCAUCAUUUTT	AAAUGAUGCCCUUACUCUGTT	10	NM_212535	5579	Homo sapiens protein kinase C, beta 1 (PRKCB1), transcript variant 1, mRNA
Human Kinase Plate 1	B8	PRKCG_1	CUGACUUUGGCAUGUGUAATT	UUACACAUGCCAAAGUCAGTT	10	NM_002739	5582	Homo sapiens protein kinase C, gamma (PRKCG), mRNA
Human Kinase Plate 1	C8	PKN1_1	CCUCUGACCCUCGAAGAUUTT	AAUCUUCGAGGGUCAGAGGTT	10	NM_002741	5585	Homo sapiens protein kinase N1 (PKN1), transcript variant 2, mRNA
Human Kinase Plate 1	D8	MAPK1_1	CUAACGUUCUGCACCGUGATT	UCACGGUGCAGAACGUUAGTT	10	NM_002745	5594	Homo sapiens mitogen-activated protein kinase 1 (MAPK1), transcript variant 1, mRNA
Human Kinase Plate 1	E8	MAPK3_1	GACCUUAAGAUUUGUGAUUTT	AAUCACAAAUCUUAAGGUCTT	10	NM_002746	5595	Homo sapiens mitogen-activated protein kinase 3 (MAPK3), transcript variant 1, mRNA
Human Kinase Plate 1	F8	MAPK4_1	GAGAAGAUCCUGACCUUUATT	UAAAGGUCAGGAUCUUCUCTT	10	NM_002747	5596	Homo sapiens mitogen-activated protein kinase 4 (MAPK4), mRNA
Human Kinase Plate 1	G8	MAPK8_1	GGAUGCAAAUCUUUGCCAATT	UUGGCAAAGAUUUGCAUCCTT	10	NM_002750	5599	Homo sapiens mitogen-activated protein kinase 8 (MAPK8), transcript variant JNK1-a1, mRNA
Human Kinase Plate 1	H8	MAPK11_1	GCCAUAGACCUCCUUGGAATT	UUCCAAGGAGGUCUAUGGCTT	10	NM_002751	5600	Homo sapiens mitogen-activated protein kinase 11 (MAPK11), mRNA
Human Kinase Plate 1	A9	MAPK9_1	CCAUGUUCUGCAUGUAAGATT	UCUUACAUGCAGAACAUGGTT	10	NM_002752	5601	Homo sapiens mitogen-activated protein kinase 9 (MAPK9), transcript variant JNK2-a2, mRNA
Human Kinase Plate 1	B9	MAPK10_1	CAACCUGUAACUGCCCUUUTT	AAAGGGCAGUUACAGGUUGTT	10	NM_002753	5602	Homo sapiens mitogen-activated protein kinase 10 (MAPK10), transcript variant 1, mRNA
Human Kinase Plate 1	C9	MAP2K6_1	CAAGUUCUCUGCAGAGUUUTT	AAACUCUGCAGAGAACUUGTT	10	NM_002758	5608	Homo sapiens mitogen-activated protein kinase kinase 6 (MAP2K6), mRNA
Human Kinase Plate 1	D9	EIF2AK2_1	CUUACGUUAUUAAACGUGUTT	ACACGUUUAAUAACGUAAGTT	10	NM_002759	5610	Homo sapiens eukaryotic translation initiation factor 2-alpha kinase 2 (EIF2AK2), mRNA
Human Kinase Plate 1	E9	PRPS1_1	GUGAUUGACAUCUCUAUGATT	UCAUAGAGAUGUCAAUCACTT	10	NM_002764	5631	Homo sapiens phosphoribosyl pyrophosphate synthetase 1 (PRPS1), mRNA
Human Kinase Plate 1	F9	PRPS2_1	CAAAGUGUAUGCUAUCCUUTT	AAGGAUAGCAUACACUUUGTT	10	NM_002765	5634	Homo sapiens phosphoribosyl pyrophosphate synthetase 2 (PRPS2), transcript variant 2, mRNA
Human Kinase Plate 1	G9	PTK7_1	GCUUUGAGCUGGGCAGUUUTT	AAACUGCCCAGCUCAAAGCTT	10	NM_002821	5754	Homo sapiens PTK7 protein tyrosine kinase 7 (PTK7), transcript variant PTK7-1, mRNA
Human Kinase Plate 1	H9	RAF1_1	GCUUAGAUUGGAAUACUGATT	UCAGUAUUCCAAUCUAAGCTT	10	NM_002880	5894	Homo sapiens v-raf-1 murine leukemia viral oncogene homolog 1 (RAF1), mRNA
Human Kinase Plate 1	A10	RALB_1	GCCAUUCGAGAUAACUACUTT	AGUAGUUAUCUCGAAUGGCTT	10	NM_002881	5899	Homo sapiens v-ral simian leukemia viral oncogene homolog B (ras related; GTP binding protein) (RALB), mRNA
Human Kinase Plate 1	B10	GRK1_1	GCAAGAAGCUCUUUCAGCATT	UGCUGAAAGAGCUUCUUGCTT	10	NM_002929	6011	Homo sapiens G protein-coupled receptor kinase 1 (GRK1), mRNA
Human Kinase Plate 1	C10	MAPK12_1	GGAUCCAGUUCCUCGUGUATT	UACACGAGGAACUGGAUCCTT	10	NM_002969	6300	Homo sapiens mitogen-activated protein kinase 12 (MAPK12), mRNA
Human Kinase Plate 1	D10	MAP2K4_1	GCUUAUGGUUCUGUCAACATT	UGUUGACAGAACCAUAAGCTT	10	NM_003010	6416	Homo sapiens mitogen-activated protein kinase kinase 4 (MAP2K4), mRNA
Human Kinase Plate 1	E10	STC1_1	GAGGUUAUUCACAACCUCATT	UGAGGUUGUGAAUAACCUCTT	10	NM_003155	6781	Homo sapiens stanniocalcin 1 (STC1), mRNA
Human Kinase Plate 1	F10	Control	GAGACCUACCUCCGGAUCATT	UGAUCCGGAGGUAGGUCUCTT	10	NM_005030	5347	Homo sapiens polo-like kinase 1 (Drosophila) (PLK1), mRNA
Human Kinase Plate 1	G10	NEK4_1	GUGUGAAAGCUCGCCAGUUTT	AACUGGCGAGCUUUCACACTT	10	NM_003157	6787	Homo sapiens NIMA (never in mitosis gene a)-related kinase 4 (NEK4), mRNA
Human Kinase Plate 1	H10	CDKL5_1	GUGUCAACUAGAGUUUCUUTT	AAGAAACUCUAGUUGACACTT	10	NM_003159	6792	Homo sapiens cyclin-dependent kinase-like 5 (CDKL5), transcript variant I, mRNA
Human Kinase Plate 1	A11	SYK_1	GAUGUACGAUCUCAUGAAUTT	AUUCAUGAGAUCGUACAUCTT	10	NM_003177	6850	Homo sapiens spleen tyrosine kinase (SYK), mRNA
Human Kinase Plate 1	B11	TEC_1	GAAGUAUUACCUAGCUGAATT	UUCAGCUAGGUAAUACUUCTT	10	NM_003215	7006	Homo sapiens tec protein tyrosine kinase (TEC), mRNA
Human Kinase Plate 1	C11	TGFBR2_1	GAGUAUGCCUCUUGGAAGATT	UCUUCCAAGAGGCAUACUCTT	10	NM_003242	7048	Homo sapiens transforming growth factor, beta receptor II (70/80kDa) (TGFBR2), transcript variant 2, mRNA
Human Kinase Plate 1	D11	CDK4_1	CUCUUAUCUACAUAAGGAUTT	AUCCUUAUGUAGAUAAGAGTT	10	NM_000075	1019	Homo sapiens cyclin-dependent kinase 4 (CDK4), mRNA
Human Kinase Plate 1	E11	GALK1_1	CCAACUAUGUCAAGGGAGUTT	ACUCCCUUGACAUAGUUGGTT	10	NM_000154	2584	Homo sapiens galactokinase 1 (GALK1), mRNA
Human Kinase Plate 1	F11	GCK_1	CCACGAUGAUCUCCUGCUATT	UAGCAGGAGAUCAUCGUGGTT	10	NM_000162	2645	Homo sapiens glucokinase (hexokinase 4, maturity onset diabetes of the young 2) (GCK), transcript variant 1, mRNA
Human Kinase Plate 1	G11	GK_1	CUAUUCAUAGACUUUGAUUTT	AAUCAAAGUCUAUGAAUAGTT	10	NM_000167	2710	Homo sapiens glycerol kinase (GK), transcript variant 2, mRNA
Human Kinase Plate 1	H11	HK2_1	GUGAGAUUGUCCGUAACAUTT	AUGUUACGGACAAUCUCACTT	10	NM_000189	3099	Homo sapiens hexokinase 2 (HK2), mRNA
Human Kinase Plate 1	A12	EMPTY	EMPTY	EMPTY
Human Kinase Plate 1	B12	EMPTY	EMPTY	EMPTY
Human Kinase Plate 1	C12	EMPTY	EMPTY	EMPTY
Human Kinase Plate 1	D12	EMPTY	EMPTY	EMPTY
Human Kinase Plate 1	E12	EMPTY	EMPTY	EMPTY
Human Kinase Plate 1	F12	EMPTY	EMPTY	EMPTY
Human Kinase Plate 1	G12	EMPTY	EMPTY	EMPTY
Human Kinase Plate 1	H12	EMPTY	EMPTY	EMPTY
Human Kinase Plate 2	A2	Control	GAGACCUACCUCCGGAUCATT	UGAUCCGGAGGUAGGUCUCTT	10	NM_005030	5347	Homo sapiens polo-like kinase 1 (Drosophila) (PLK1), mRNA
Human Kinase Plate 2	B2	KIAA1639 _2	CAGACAAGUUCAAGGACUATT	UAGUCCUUGAACUUGUCUGTT	10	AB046859	57729	PREDICTED: Homo sapiens KIAA1639 protein (KIAA1639), mRNA
Human Kinase Plate 2	C2	LOC442075_2	CACUACACUUAGAGUAGUUTT	AACUACUCUAAGUGUAGUGTT	10	AK092352	442075	Homo sapiens cDNA FLJ35033 fis, clone OCBBF2016590, weakly similar to CELL SURFACE ANTIGEN 114/A10 PRECURSOR
Human Kinase Plate 2	D2	ACVRL1_2	CUCUACGACUUUCUGCAGATT	UCUGCAGAAAGUCGUAGAGTT	10	NM_000020	94	Homo sapiens activin A receptor type II-like 1 (ACVRL1), transcript variant 1, mRNA
Human Kinase Plate 2	E2	ATM_2	GUUACAACCCAUUACUAGATT	UCUAGUAAUGGGUUGUAACTT	10	NM_000051	472	Homo sapiens ataxia telangiectasia mutated (includes complementation groups A, C and D) (ATM), transcript variant 1, mRNA
Human Kinase Plate 2	F2	BTK_2	CCAUAUGAGAGAUUUACUATT	UAGUAAAUCUCUCAUAUGGTT	10	NM_000061	695	Homo sapiens Bruton agammaglobulinemia tyrosine kinase (BTK), mRNA
Human Kinase Plate 2	G2	FLT1_2	CUACAGUGUUCUUACUAUUTT	AAUAGUAAGAACACUGUAGTT	10	NM_002019	2321	Homo sapiens fms-related tyrosine kinase 1 (vascular endothelial growth factor/vascular permeability factor receptor) (FLT1), mRNA
Human Kinase Plate 2	H2	FRK_2	CACAAUCAGUUUAUCCUGATT	UCAGGAUAAACUGAUUGUGTT	10	NM_002031	2444	Homo sapiens fyn-related kinase (FRK), mRNA
Human Kinase Plate 2	A3	FYN_2	CAACUGGAGAGACAGGUUATT	UAACCUGUCUCUCCAGUUGTT	10	NM_002037	2534	Homo sapiens FYN oncogene related to SRC, FGR, YES (FYN), transcript variant 1, mRNA
Human Kinase Plate 2	B3	GRK6_2	GCAUGUGGGCGGCAGCUAATT	UUAGCUGCCGCCCACAUGCTT	10	NM_002082	2870	Homo sapiens G protein-coupled receptor kinase 6 (GRK6), transcript variant 2, mRNA
Human Kinase Plate 2	C3	GSK3B_2	CACUCAAGAACUGUCAAGUTT	ACUUGACAGUUCUUGAGUGTT	10	NM_002093	2932	Homo sapiens glycogen synthase kinase 3 beta (GSK3B), mRNA
Human Kinase Plate 2	D3	HCK_2	CGAGUACACGGCUCGGGAATT	UUCCCGAGCCGUGUACUCGTT	10	NM_002110	3055	Homo sapiens hemopoietic cell kinase (HCK), mRNA
Human Kinase Plate 2	E3	LIMK1_2	GACAGAGGUUUCUGGGAGATT	UCUCCCAGAAACCUCUGUCTT	10	NM_002314	3984	Homo sapiens LIM domain kinase 1 (LIMK1), mRNA
Human Kinase Plate 2	F3	LTK_2	CAGAUCUUUGGAGUGCCUATT	UAGGCACUCCAAAGAUCUGTT	10	NM_002344	4058	Homo sapiens leukocyte tyrosine kinase (LTK), transcript variant 1, mRNA
Human Kinase Plate 2	G3	LYN_2	GUAUUAGUCCCAAGCCACATT	UGUGGCUUGGGACUAAUACTT	10	NM_002350	4067	Homo sapiens v-yes-1 Yamaguchi sarcoma viral related oncogene homolog (LYN), mRNA
Human Kinase Plate 2	H3	MARK3_2	CACUAUUCCUGAUCAGAGATT	UCUCUGAUCAGGAAUAGUGTT	10	NM_002376	4140	Homo sapiens MAP/microtubule affinity-regulating kinase 3 (MARK3), mRNA
Human Kinase Plate 2	A4	MATK_2	GCGACUACGUCCUGUGCGUTT	ACGCACAGGACGUAGUCGCTT	10	NM_002378	4145	Homo sapiens megakaryocyte-associated tyrosine kinase (MATK), transcript variant 2, mRNA
Human Kinase Plate 2	B4	MAP3K3_2	GAAACUCAGCUUUAUGACATT	UGUCAUAAAGCUGAGUUUCTT	10	NM_002401	4215	Homo sapiens mitogen-activated protein kinase kinase kinase 3 (MAP3K3), transcript variant 2, mRNA
Human Kinase Plate 2	C4	MAP3K10_2	CAGAUUUCGGUAGCAUCUUTT	AAGAUGCUACCGAAAUCUGTT	10	NM_002446	4294	Homo sapiens mitogen-activated protein kinase kinase kinase 10 (MAP3K10), mRNA
Human Kinase Plate 2	D4	MST1R_2	GAAUGUGCUGGCUCUCAUUTT	AAUGAGAGCCAGCACAUUCTT	10	NM_002447	4486	Homo sapiens macrophage stimulating 1 receptor (c-met-related tyrosine kinase) (MST1R), mRNA
Human Kinase Plate 2	E4	NEK2_2	GUAAUAUUACCAACCUUUATT	UAAAGGUUGGUAAUAUUACTT	10	NM_002497	4751	Homo sapiens NIMA (never in mitosis gene a)-related kinase 2 (NEK2), mRNA
Human Kinase Plate 2	F4	NEK3_2	CCUAUGUGGGAACUCCUUATT	UAAGGAGUUCCCACAUAGGTT	10	NM_002498	4752	Homo sapiens NIMA (never in mitosis gene a)-related kinase 3 (NEK3), transcript variant 1, mRNA
Human Kinase Plate 2	G4	NME3_2	GCCGCCUUGUCAAGUAUAUTT	AUAUACUUGACAAGGCGGCTT	10	NM_002513	4832	Homo sapiens non-metastatic cells 3, protein expressed in (NME3), mRNA
Human Kinase Plate 2	H4	Control	GAGACCUACCUCCGGAUCATT	UGAUCCGGAGGUAGGUCUCTT	10	NM_005030	5347	Homo sapiens polo-like kinase 1 (Drosophila) (PLK1), mRNA
Human Kinase Plate 2	A5	NTRK1_2	CAGUCAGCCACGGUGAUGATT	UCAUCACCGUGGCUGACUGTT	10	NM_001007792	4914	Homo sapiens neurotrophic tyrosine kinase, receptor, type 1 (NTRK1), transcript variant 3, mRNA
Human Kinase Plate 2	B5	NTRK3_2	GACAUCUCAAGGAAUAUCATT	UGAUAUUCCUUGAGAUGUCTT	10	NM_002530	4916	Homo sapiens neurotrophic tyrosine kinase, receptor, type 3 (NTRK3), transcript variant 2, mRNA
Human Kinase Plate 2	C5	PAK1_2	CAAACAUUGUGAAUUACUUTT	AAGUAAUUCACAAUGUUUGTT	10	NM_002576	5058	Homo sapiens p21/Cdc42/Rac1-activated kinase 1 (STE20 homolog, yeast) (PAK1), mRNA
Human Kinase Plate 2	D5	PCK1_2	GCGUUUACUGGGAAGGCAUTT	AUGCCUUCCCAGUAAACGCTT	10	NM_002591	5105	Homo sapiens phosphoenolpyruvate carboxykinase 1 (soluble) (PCK1), mRNA
Human Kinase Plate 2	E5	PCTK2_2	CACCAUUUGACCAACCAAUTT	AUUGGUUGGUCAAAUGGUGTT	10	NM_002595	5128	Homo sapiens PCTAIRE protein kinase 2 (PCTK2), mRNA
Human Kinase Plate 2	F5	PDGFRB_2	CUGACUUCCUCUUGGAUAUTT	AUAUCCAAGAGGAAGUCAGTT	10	NM_002609	5159	Homo sapiens platelet-derived growth factor receptor, beta polypeptide (PDGFRB), mRNA
Human Kinase Plate 2	G5	PDK2_2	CCACGUACCGCGUCAGCUATT	UAGCUGACGCGGUACGUGGTT	10	NM_002611	5164	Homo sapiens pyruvate dehydrogenase kinase, isozyme 2 (PDK2), mRNA
Human Kinase Plate 2	H5	PDK4_2	GGAUCAAAGUGGGUCUGCATT	UGCAGACCCACUUUGAUCCTT	10	NM_002612	5166	Homo sapiens pyruvate dehydrogenase kinase, isozyme 4 (PDK4), mRNA
Human Kinase Plate 2	A6	PDPK1_2	GACCAGAGGCCAAGAAUUUTT	AAAUUCUUGGCCUCUGGUCTT	10	NM_002613	5170	Homo sapiens 3-phosphoinositide dependent protein kinase-1 (PDPK1), transcript variant 1, mRNA
Human Kinase Plate 2	B6	PFKFB1_2	GCUACAAGAACUAUGAAUUTT	AAUUCAUAGUUCUUGUAGCTT	10	NM_002625	5207	Homo sapiens 6-phosphofructo-2-kinase/fructose-2,6-biphosphatase 1 (PFKFB1), mRNA
Human Kinase Plate 2	C6	PHKA1_2	CCAUGUAUAUGCGAACCCATT	UGGGUUCGCAUAUACAUGGTT	10	NM_002637	5255	Homo sapiens phosphorylase kinase, alpha 1 (muscle) (PHKA1), mRNA
Human Kinase Plate 2	D6	PIK3C2A_2	CUAUCUAUCGUCCAGUAGUTT	ACUACUGGACGAUAGAUAGTT	10	NM_002645	5286	Homo sapiens phosphoinositide-3-kinase, class 2, alpha polypeptide (PIK3C2A), mRNA
Human Kinase Plate 2	E6	PIK3C2B_2	GACAUCAACACUUUCUCUUTT	AAGAGAAAGUGUUGAUGUCTT	10	NM_002646	5287	Homo sapiens phosphoinositide-3-kinase, class 2, beta polypeptide (PIK3C2B), mRNA
Human Kinase Plate 2	F6	PIK3C3_2	GAACUUAUCCCGUUGCCUUTT	AAGGCAACGGGAUAAGUUCTT	10	NM_002647	5289	Homo sapiens phosphoinositide-3-kinase, class 3 (PIK3C3), mRNA
Human Kinase Plate 2	G6	PIM1_2	CCAUGGAAGUGGUCCUGCUTT	AGCAGGACCACUUCCAUGGTT	10	NM_002648	5292	Homo sapiens pim-1 oncogene (PIM1), mRNA
Human Kinase Plate 2	H6	PIK3CG_2	CCAUUAAGGUCUCACCCGATT	UCGGGUGAGACCUUAAUGGTT	10	NM_002649	5294	Homo sapiens phosphoinositide-3-kinase, catalytic, gamma polypeptide (PIK3CG), mRNA
Human Kinase Plate 2	A7	PIK4CB_2	GACAACAUCUCCCAGUUCUTT	AGAACUGGGAGAUGUUGUCTT	10	NM_002651	5298	Homo sapiens phosphatidylinositol 4-kinase, catalytic, beta polypeptide (PIK4CB), mRNA
Human Kinase Plate 2	B7	PKM2_2	GAAUGAAUGUGGCUCGUCUTT	AGACGAGCCACAUUCAUUCTT	10	NM_002654	5315	Homo sapiens pyruvate kinase, muscle (PKM2), transcript variant 1, mRNA
Human Kinase Plate 2	C7	PRKACG_2	GCUGGAUCGCCAUCUAUGATT	UCAUAGAUGGCGAUCCAGCTT	10	NM_002732	5568	Homo sapiens protein kinase, cAMP-dependent, catalytic, gamma (PRKACG), mRNA
Human Kinase Plate 2	D7	PRKAG1_2	CACCUAUGCCAAUAUUGCUTT	AGCAAUAUUGGCAUAGGUGTT	10	NM_002733	5571	Homo sapiens protein kinase, AMP-activated, gamma 1 non-catalytic subunit (PRKAG1), transcript variant 1, mRNA
Human Kinase Plate 2	E7	PRKAR1B_2	CAGCUACCGGCGCAUCCUUTT	AAGGAUGCGCCGGUAGCUGTT	10	NM_002735	5575	Homo sapiens protein kinase, cAMP-dependent, regulatory, type I, beta (PRKAR1B), mRNA
Human Kinase Plate 2	F7	PRKAR2B_2	GUUCAAUGCUCCAGUAAUATT	UAUUACUGGAGCAUUGAACTT	10	NM_002736	5577	Homo sapiens protein kinase, cAMP-dependent, regulatory, type II, beta (PRKAR2B), mRNA
Human Kinase Plate 2	G7	Control	GAGACCUACCUCCGGAUCATT	UGAUCCGGAGGUAGGUCUCTT	10	NM_005030	5347	Homo sapiens polo-like kinase 1 (Drosophila) (PLK1), mRNA
Human Kinase Plate 2	H7	PRKCA_2	CAAAGUGUGUGGCAAAGGATT	UCCUUUGCCACACACUUUGTT	10	NM_002737	5578	Homo sapiens protein kinase C, alpha (PRKCA), mRNA
Human Kinase Plate 2	A8	PRKCB1_2	GCAUCUACAUCCAGGCCCATT	UGGGCCUGGAUGUAGAUGCTT	10	NM_212535	5579	Homo sapiens protein kinase C, beta 1 (PRKCB1), transcript variant 1, mRNA
Human Kinase Plate 2	B8	PRKCG_2	GACUUGAGCGGAGCCCGAUTT	AUCGGGCUCCGCUCAAGUCTT	10	NM_002739	5582	Homo sapiens protein kinase C, gamma (PRKCG), mRNA
Human Kinase Plate 2	C8	PKN1_2	CUGUGGAGCUGCGCAUCGATT	UCGAUGCGCAGCUCCACAGTT	10	NM_002741	5585	Homo sapiens protein kinase N1 (PKN1), transcript variant 2, mRNA
Human Kinase Plate 2	D8	MAPK1_2	CAACCAUCGAGCAAAUGAATT	UUCAUUUGCUCGAUGGUUGTT	10	NM_002745	5594	Homo sapiens mitogen-activated protein kinase 1 (MAPK1), transcript variant 1, mRNA
Human Kinase Plate 2	E8	MAPK3_2	GAUUGCCGAUCCUGAGCAUTT	AUGCUCAGGAUCGGCAAUCTT	10	NM_002746	5595	Homo sapiens mitogen-activated protein kinase 3 (MAPK3), transcript variant 1, mRNA
Human Kinase Plate 2	F8	MAPK4_2	CAGUGAAGCCAUCGACUUUTT	AAAGUCGAUGGCUUCACUGTT	10	NM_002747	5596	Homo sapiens mitogen-activated protein kinase 4 (MAPK4), mRNA
Human Kinase Plate 2	G8	MAPK8_2	GUUCUUAUGAAAUGUGUUATT	UAACACAUUUCAUAAGAACTT	10	NM_002750	5599	Homo sapiens mitogen-activated protein kinase 8 (MAPK8), transcript variant JNK1-a1, mRNA
Human Kinase Plate 2	H8	MAPK11_2	CACGUUCAAUUCCUGGUUUTT	AAACCAGGAAUUGAACGUGTT	10	NM_002751	5600	Homo sapiens mitogen-activated protein kinase 11 (MAPK11), mRNA
Human Kinase Plate 2	A9	MAPK9_2	CUGUAACUGUUGAGAUGUATT	UACAUCUCAACAGUUACAGTT	10	NM_002752	5601	Homo sapiens mitogen-activated protein kinase 9 (MAPK9), transcript variant JNK2-a2, mRNA
Human Kinase Plate 2	B9	MAPK10_2	GGAAUAAGGUAAUUGAACATT	UGUUCAAUUACCUUAUUCCTT	10	NM_002753	5602	Homo sapiens mitogen-activated protein kinase 10 (MAPK10), transcript variant 1, mRNA
Human Kinase Plate 2	C9	MAP2K6_2	GACUUAAUCGGUUGACCCUTT	AGGGUCAACCGAUUAAGUCTT	10	NM_002758	5608	Homo sapiens mitogen-activated protein kinase kinase 6 (MAP2K6), mRNA
Human Kinase Plate 2	D9	EIF2AK2_2	GAGGUUUACAUUUCAAGUUTT	AACUUGAAAUGUAAACCUCTT	10	NM_002759	5610	Homo sapiens eukaryotic translation initiation factor 2-alpha kinase 2 (EIF2AK2), mRNA
Human Kinase Plate 2	E9	PRPS1_2	CGAAAUCAAUGACAAUUUATT	UAAAUUGUCAUUGAUUUCGTT	10	NM_002764	5631	Homo sapiens phosphoribosyl pyrophosphate synthetase 1 (PRPS1), mRNA
Human Kinase Plate 2	F9	PRPS2_2	GUCUUAAAUGAGAAACGUUTT	AACGUUUCUCAUUUAAGACTT	10	NM_002765	5634	Homo sapiens phosphoribosyl pyrophosphate synthetase 2 (PRPS2), transcript variant 2, mRNA
Human Kinase Plate 2	G9	PTK7_2	CACACUUCGUUGCCACAUUTT	AAUGUGGCAACGAAGUGUGTT	10	NM_002821	5754	Homo sapiens PTK7 protein tyrosine kinase 7 (PTK7), transcript variant PTK7-1, mRNA
Human Kinase Plate 2	H9	RAF1_2	GAGAUCAGAUCAUCUUCAUTT	AUGAAGAUGAUCUGAUCUCTT	10	NM_002880	5894	Homo sapiens v-raf-1 murine leukemia viral oncogene homolog 1 (RAF1), mRNA
Human Kinase Plate 2	A10	RALB_2	CAGAUAGGAAACAGCUGUUTT	AACAGCUGUUUCCUAUCUGTT	10	NM_002881	5899	Homo sapiens v-ral simian leukemia viral oncogene homolog B (ras related; GTP binding protein) (RALB), mRNA
Human Kinase Plate 2	B10	GRK1_2	CUAUGACACGGCAGACAAUTT	AUUGUCUGCCGUGUCAUAGTT	10	NM_002929	6011	Homo sapiens G protein-coupled receptor kinase 1 (GRK1), mRNA
Human Kinase Plate 2	C10	MAPK12_2	GAGGUCAUCUUGAAUUGGATT	UCCAAUUCAAGAUGACCUCTT	10	NM_002969	6300	Homo sapiens mitogen-activated protein kinase 12 (MAPK12), mRNA
Human Kinase Plate 2	D10	MAP2K4_2	GCUACAUCAGACUCUAGAATT	UUCUAGAGUCUGAUGUAGCTT	10	NM_003010	6416	Homo sapiens mitogen-activated protein kinase kinase 4 (MAP2K4), mRNA
Human Kinase Plate 2	E10	STC1_2	GAUGUUAAAUGGAAUUCGUTT	ACGAAUUCCAUUUAACAUCTT	10	NM_003155	6781	Homo sapiens stanniocalcin 1 (STC1), mRNA
Human Kinase Plate 2	F10	Control	GAGACCUACCUCCGGAUCATT	UGAUCCGGAGGUAGGUCUCTT	10	NM_005030	5347	Homo sapiens polo-like kinase 1 (Drosophila) (PLK1), mRNA
Human Kinase Plate 2	G10	NEK4_2	CCUACUACAUGAGCCCUGATT	UCAGGGCUCAUGUAGUAGGTT	10	NM_003157	6787	Homo sapiens NIMA (never in mitosis gene a)-related kinase 4 (NEK4), mRNA
Human Kinase Plate 2	H10	CDKL5_2	CACAUGAAAUUGUGGCGAUTT	AUCGCCACAAUUUCAUGUGTT	10	NM_003159	6792	Homo sapiens cyclin-dependent kinase-like 5 (CDKL5), transcript variant I, mRNA
Human Kinase Plate 2	A11	SYK_2	GUAUCCAGAGGAAUUGAUUTT	AAUCAAUUCCUCUGGAUACTT	10	NM_003177	6850	Homo sapiens spleen tyrosine kinase (SYK), mRNA
Human Kinase Plate 2	B11	TEC_2	GUAAUUACGUAACGGGAAATT	UUUCCCGUUACGUAAUUACTT	10	NM_003215	7006	Homo sapiens tec protein tyrosine kinase (TEC), mRNA
Human Kinase Plate 2	C11	TGFBR2_2	GACCUAACCUGCUGCCUGUTT	ACAGGCAGCAGGUUAGGUCTT	10	NM_003242	7048	Homo sapiens transforming growth factor, beta receptor II (70/80kDa) (TGFBR2), transcript variant 2, mRNA
Human Kinase Plate 2	D11	CDK4_2	CACUUACACCCGUGGUUGUTT	ACAACCACGGGUGUAAGUGTT	10	NM_000075	1019	Homo sapiens cyclin-dependent kinase 4 (CDK4), mRNA
Human Kinase Plate 2	E11	GALK1_2	CUCACUCAGAGACGACUAUTT	AUAGUCGUCUCUGAGUGAGTT	10	NM_000154	2584	Homo sapiens galactokinase 1 (GALK1), mRNA
Human Kinase Plate 2	F11	GCK_2	GCGUGAAGACCAAACACCATT	UGGUGUUUGGUCUUCACGCTT	10	NM_000162	2645	Homo sapiens glucokinase (hexokinase 4, maturity onset diabetes of the young 2) (GCK), transcript variant 1, mRNA
Human Kinase Plate 2	G11	GK_2	GAAAGUGGUAUUCCAUAAATT	UUUAUGGAAUACCACUUUCTT	10	NM_000167	2710	Homo sapiens glycerol kinase (GK), transcript variant 2, mRNA
Human Kinase Plate 2	H11	HK2_2	CGUAACAUUCUCAUCGAUUTT	AAUCGAUGAGAAUGUUACGTT	10	NM_000189	3099	Homo sapiens hexokinase 2 (HK2), mRNA
Human Kinase Plate 3	A2	Control	GAGACCUACCUCCGGAUCATT	UGAUCCGGAGGUAGGUCUCTT	10	NM_005030	5347	Homo sapiens polo-like kinase 1 (Drosophila) (PLK1), mRNA
Human Kinase Plate 3	B2	KIAA1639 _3	CAUUCGAGUUUAUGAUCUUTT	AAGAUCAUAAACUCGAAUGTT	10	AB046859	57729	PREDICTED: Homo sapiens KIAA1639 protein (KIAA1639), mRNA
Human Kinase Plate 3	C2	LOC442075_3	CUCCAGAGAGUGAUAAGUATT	UACUUAUCACUCUCUGGAGTT	10	AK092352	442075	Homo sapiens cDNA FLJ35033 fis, clone OCBBF2016590, weakly similar to CELL SURFACE ANTIGEN 114/A10 PRECURSOR
Human Kinase Plate 3	D2	ACVRL1_3	CAGCCAUUGCCCACCGCGATT	UCGCGGUGGGCAAUGGCUGTT	10	NM_000020	94	Homo sapiens activin A receptor type II-like 1 (ACVRL1), transcript variant 1, mRNA
Human Kinase Plate 3	E2	ATM_3	GGCUUAUACGCGCAGUGUATT	UACACUGCGCGUAUAAGCCTT	10	NM_000051	472	Homo sapiens ataxia telangiectasia mutated (includes complementation groups A, C and D) (ATM), transcript variant 1, mRNA
Human Kinase Plate 3	F2	BTK_3	CUACUAUGAGUAUGACUUUTT	AAAGUCAUACUCAUAGUAGTT	10	NM_000061	695	Homo sapiens Bruton agammaglobulinemia tyrosine kinase (BTK), mRNA
Human Kinase Plate 3	G2	FLT1_3	CACUACACAUGGAGCCUAATT	UUAGGCUCCAUGUGUAGUGTT	10	NM_002019	2321	Homo sapiens fms-related tyrosine kinase 1 (vascular endothelial growth factor/vascular permeability factor receptor) (FLT1), mRNA
Human Kinase Plate 3	H2	FRK_3	GCAACUACAAGGCUAUAUUTT	AAUAUAGCCUUGUAGUUGCTT	10	NM_002031	2444	Homo sapiens fyn-related kinase (FRK), mRNA
Human Kinase Plate 3	A3	FYN_3	CAUACCCAGGCAUGAACAATT	UUGUUCAUGCCUGGGUAUGTT	10	NM_002037	2534	Homo sapiens FYN oncogene related to SRC, FGR, YES (FYN), transcript variant 1, mRNA
Human Kinase Plate 3	B3	GRK6_3	GCAUCUACUUCAACCGUUUTT	AAACGGUUGAAGUAGAUGCTT	10	NM_002082	2870	Homo sapiens G protein-coupled receptor kinase 6 (GRK6), transcript variant 2, mRNA
Human Kinase Plate 3	C3	GSK3B_3	GGACUAUGUUCCGGAAACATT	UGUUUCCGGAACAUAGUCCTT	10	NM_002093	2932	Homo sapiens glycogen synthase kinase 3 beta (GSK3B), mRNA
Human Kinase Plate 3	D3	HCK_3	GAUCCCACAUCCACCAUCATT	UGAUGGUGGAUGUGGGAUCTT	10	NM_002110	3055	Homo sapiens hemopoietic cell kinase (HCK), mRNA
Human Kinase Plate 3	E3	LIMK1_3	GAUGUGUUCUCCUUUGGGATT	UCCCAAAGGAGAACACAUCTT	10	NM_002314	3984	Homo sapiens LIM domain kinase 1 (LIMK1), mRNA
Human Kinase Plate 3	F3	LTK_3	GGUGUAUGAGGGACUGGUATT	UACCAGUCCCUCAUACACCTT	10	NM_002344	4058	Homo sapiens leukocyte tyrosine kinase (LTK), transcript variant 1, mRNA
Human Kinase Plate 3	G3	LYN_3	GACUCAACCAGUACGUAAUTT	AUUACGUACUGGUUGAGUCTT	10	NM_002350	4067	Homo sapiens v-yes-1 Yamaguchi sarcoma viral related oncogene homolog (LYN), mRNA
Human Kinase Plate 3	H3	MARK3_3	GAUAUUCCUGAACGCAAGATT	UCUUGCGUUCAGGAAUAUCTT	10	NM_002376	4140	Homo sapiens MAP/microtubule affinity-regulating kinase 3 (MARK3), mRNA
Human Kinase Plate 3	A4	MATK_3	GACUACGUCCUGUGCGUGATT	UCACGCACAGGACGUAGUCTT	10	NM_002378	4145	Homo sapiens megakaryocyte-associated tyrosine kinase (MATK), transcript variant 2, mRNA
Human Kinase Plate 3	B4	MAP3K3_3	GUCAUCAAGGCAACUUGUUTT	AACAAGUUGCCUUGAUGACTT	10	NM_002401	4215	Homo sapiens mitogen-activated protein kinase kinase kinase 3 (MAP3K3), transcript variant 2, mRNA
Human Kinase Plate 3	C4	MAP3K10_3	CUGGAUGGCGCCGGAGGUUTT	AACCUCCGGCGCCAUCCAGTT	10	NM_002446	4294	Homo sapiens mitogen-activated protein kinase kinase kinase 10 (MAP3K10), mRNA
Human Kinase Plate 3	D4	MST1R_3	CCUAUAGAUUUACCACCAATT	UUGGUGGUAAAUCUAUAGGTT	10	NM_002447	4486	Homo sapiens macrophage stimulating 1 receptor (c-met-related tyrosine kinase) (MST1R), mRNA
Human Kinase Plate 3	E4	NEK2_3	GAGUUUGUUCUUCGAGUGATT	UCACUCGAAGAACAAACUCTT	10	NM_002497	4751	Homo sapiens NIMA (never in mitosis gene a)-related kinase 2 (NEK2), mRNA
Human Kinase Plate 3	F4	NEK3_3	CCCUUAAGCAUCCAUUUCATT	UGAAAUGGAUGCUUAAGGGTT	10	NM_002498	4752	Homo sapiens NIMA (never in mitosis gene a)-related kinase 3 (NEK3), transcript variant 1, mRNA
Human Kinase Plate 3	G4	NME3_3	GCGCUUGGAGCAUCCCUUUTT	AAAGGGAUGCUCCAAGCGCTT	10	NM_002513	4832	Homo sapiens non-metastatic cells 3, protein expressed in (NME3), mRNA
Human Kinase Plate 3	H4	Control	GAGACCUACCUCCGGAUCATT	UGAUCCGGAGGUAGGUCUCTT	10	NM_005030	5347	Homo sapiens polo-like kinase 1 (Drosophila) (PLK1), mRNA
Human Kinase Plate 3	A5	NTRK1_3	GUGACGUGCUGGGCAGAGATT	UCUCUGCCCAGCACGUCACTT	10	NM_001007792	4914	Homo sapiens neurotrophic tyrosine kinase, receptor, type 1 (NTRK1), transcript variant 3, mRNA
Human Kinase Plate 3	B5	NTRK3_3	CUUCCAUACACAUAGAGAATT	UUCUCUAUGUGUAUGGAAGTT	10	NM_002530	4916	Homo sapiens neurotrophic tyrosine kinase, receptor, type 3 (NTRK3), transcript variant 2, mRNA
Human Kinase Plate 3	C5	PAK1_3	CACACAAUUCAUGUCGGUUTT	AACCGACAUGAAUUGUGUGTT	10	NM_002576	5058	Homo sapiens p21/Cdc42/Rac1-activated kinase 1 (STE20 homolog, yeast) (PAK1), mRNA
Human Kinase Plate 3	D5	PCK1_3	GGAAGAAGUGCUUUGCUCUTT	AGAGCAAAGCACUUCUUCCTT	10	NM_002591	5105	Homo sapiens phosphoenolpyruvate carboxykinase 1 (soluble) (PCK1), mRNA
Human Kinase Plate 3	E5	PCTK2_3	GGAUUUAAAUAAGCGGUUATT	UAACCGCUUAUUUAAAUCCTT	10	NM_002595	5128	Homo sapiens PCTAIRE protein kinase 2 (PCTK2), mRNA
Human Kinase Plate 3	F5	PDGFRB_3	CAGACAUCGAGUCCUCCAATT	UUGGAGGACUCGAUGUCUGTT	10	NM_002609	5159	Homo sapiens platelet-derived growth factor receptor, beta polypeptide (PDGFRB), mRNA
Human Kinase Plate 3	G5	PDK2_3	GGAAGUCACUGCGGUGAUATT	UAUCACCGCAGUGACUUCCTT	10	NM_002611	5164	Homo sapiens pyruvate dehydrogenase kinase, isozyme 2 (PDK2), mRNA
Human Kinase Plate 3	H5	PDK4_3	CAAUUCACAUCGUGUAUGUTT	ACAUACACGAUGUGAAUUGTT	10	NM_002612	5166	Homo sapiens pyruvate dehydrogenase kinase, isozyme 4 (PDK4), mRNA
Human Kinase Plate 3	A6	PDPK1_3	CUCUUAAAGCACACCCGUUTT	AACGGGUGUGCUUUAAGAGTT	10	NM_002613	5170	Homo sapiens 3-phosphoinositide dependent protein kinase-1 (PDPK1), transcript variant 1, mRNA
Human Kinase Plate 3	B6	PFKFB1_3	GAUAGGAACACCAACUAAATT	UUUAGUUGGUGUUCCUAUCTT	10	NM_002625	5207	Homo sapiens 6-phosphofructo-2-kinase/fructose-2,6-biphosphatase 1 (PFKFB1), mRNA
Human Kinase Plate 3	C6	PHKA1_3	CUCCUAAAGAGGAUCCCAATT	UUGGGAUCCUCUUUAGGAGTT	10	NM_002637	5255	Homo sapiens phosphorylase kinase, alpha 1 (muscle) (PHKA1), mRNA
Human Kinase Plate 3	D6	PIK3C2A_3	GCUUAAAGAAGGACUAGAUTT	AUCUAGUCCUUCUUUAAGCTT	10	NM_002645	5286	Homo sapiens phosphoinositide-3-kinase, class 2, alpha polypeptide (PIK3C2A), mRNA
Human Kinase Plate 3	E6	PIK3C2B_3	CUACCUACUUCACUAGGUUTT	AACCUAGUGAAGUAGGUAGTT	10	NM_002646	5287	Homo sapiens phosphoinositide-3-kinase, class 2, beta polypeptide (PIK3C2B), mRNA
Human Kinase Plate 3	F6	PIK3C3_3	CACCAAAGCUCAUCGACAATT	UUGUCGAUGAGCUUUGGUGTT	10	NM_002647	5289	Homo sapiens phosphoinositide-3-kinase, class 3 (PIK3C3), mRNA
Human Kinase Plate 3	G6	PIM1_3	GAGAUAUUCCUUUCGAGCATT	UGCUCGAAAGGAAUAUCUCTT	10	NM_002648	5292	Homo sapiens pim-1 oncogene (PIM1), mRNA
Human Kinase Plate 3	H6	PIK3CG_3	CAAAGAAUUGCUCUGGCAUTT	AUGCCAGAGCAAUUCUUUGTT	10	NM_002649	5294	Homo sapiens phosphoinositide-3-kinase, catalytic, gamma polypeptide (PIK3CG), mRNA
Human Kinase Plate 3	A7	PIK4CB_3	GAGAGUAUUGAUAAUUCAUTT	AUGAAUUAUCAAUACUCUCTT	10	NM_002651	5298	Homo sapiens phosphatidylinositol 4-kinase, catalytic, beta polypeptide (PIK4CB), mRNA
Human Kinase Plate 3	B7	PKM2_3	GUCUUCCUUGCUCAGAAGATT	UCUUCUGAGCAAGGAAGACTT	10	NM_002654	5315	Homo sapiens pyruvate kinase, muscle (PKM2), transcript variant 1, mRNA
Human Kinase Plate 3	C7	PRKACG_3	GCUCUGACCUCAAGCAUCUTT	AGAUGCUUGAGGUCAGAGCTT	10	NM_002732	5568	Homo sapiens protein kinase, cAMP-dependent, catalytic, gamma (PRKACG), mRNA
Human Kinase Plate 3	D7	PRKAG1_3	CAGAUGAAACUUGAGGGAATT	UUCCCUCAAGUUUCAUCUGTT	10	NM_002733	5571	Homo sapiens protein kinase, AMP-activated, gamma 1 non-catalytic subunit (PRKAG1), transcript variant 1, mRNA
Human Kinase Plate 3	E7	PRKAR1B_3	CAACUUCUAUGUCGUUGAUTT	AUCAACGACAUAGAAGUUGTT	10	NM_002735	5575	Homo sapiens protein kinase, cAMP-dependent, regulatory, type I, beta (PRKAR1B), mRNA
Human Kinase Plate 3	F7	PRKAR2B_3	GUUGCAAGAGGCUUGCAAATT	UUUGCAAGCCUCUUGCAACTT	10	NM_002736	5577	Homo sapiens protein kinase, cAMP-dependent, regulatory, type II, beta (PRKAR2B), mRNA
Human Kinase Plate 3	G7	Control	GAGACCUACCUCCGGAUCATT	UGAUCCGGAGGUAGGUCUCTT	10	NM_005030	5347	Homo sapiens polo-like kinase 1 (Drosophila) (PLK1), mRNA
Human Kinase Plate 3	H7	PRKCA_3	CCAACAACCUUGACCGAGUTT	ACUCGGUCAAGGUUGUUGGTT	10	NM_002737	5578	Homo sapiens protein kinase C, alpha (PRKCA), mRNA
Human Kinase Plate 3	A8	PRKCB1_3	GAUGAACUCUUCCAAUCCATT	UGGAUUGGAAGAGUUCAUCTT	10	NM_212535	5579	Homo sapiens protein kinase C, beta 1 (PRKCB1), transcript variant 1, mRNA
Human Kinase Plate 3	B8	PRKCG_3	CAGAAGACCCGAACGGUGATT	UCACCGUUCGGGUCUUCUGTT	10	NM_002739	5582	Homo sapiens protein kinase C, gamma (PRKCG), mRNA
Human Kinase Plate 3	C8	PKN1_3	GACCUGAAGUUGGACAAUUTT	AAUUGUCCAACUUCAGGUCTT	10	NM_002741	5585	Homo sapiens protein kinase N1 (PKN1), transcript variant 2, mRNA
Human Kinase Plate 3	D8	MAPK1_3	CUUUACAAGCUCUUGAAGATT	UCUUCAAGAGCUUGUAAAGTT	10	NM_002745	5594	Homo sapiens mitogen-activated protein kinase 1 (MAPK1), transcript variant 1, mRNA
Human Kinase Plate 3	E8	MAPK3_3	GAGACUGACCUGUACAAGUTT	ACUUGUACAGGUCAGUCUCTT	10	NM_002746	5595	Homo sapiens mitogen-activated protein kinase 3 (MAPK3), transcript variant 1, mRNA
Human Kinase Plate 3	F8	MAPK4_3	CAAGGAUCGUUGAUCAGCATT	UGCUGAUCAACGAUCCUUGTT	10	NM_002747	5596	Homo sapiens mitogen-activated protein kinase 4 (MAPK4), mRNA
Human Kinase Plate 3	G8	MAPK8_3	GAGCUAGUUCUUAUGAAAUTT	AUUUCAUAAGAACUAGCUCTT	10	NM_002750	5599	Homo sapiens mitogen-activated protein kinase 8 (MAPK8), transcript variant JNK1-a1, mRNA
Human Kinase Plate 3	H8	MAPK11_3	CAGAACACGCCCGGACAUATT	UAUGUCCGGGCGUGUUCUGTT	10	NM_002751	5600	Homo sapiens mitogen-activated protein kinase 11 (MAPK11), mRNA
Human Kinase Plate 3	A9	MAPK9_3	GCUAACUUAUGUCAGGUUATT	UAACCUGACAUAAGUUAGCTT	10	NM_002752	5601	Homo sapiens mitogen-activated protein kinase 9 (MAPK9), transcript variant JNK2-a2, mRNA
Human Kinase Plate 3	B9	MAPK10_3	CCAUAUGUGGUGACACGUUTT	AACGUGUCACCACAUAUGGTT	10	NM_002753	5602	Homo sapiens mitogen-activated protein kinase 10 (MAPK10), transcript variant 1, mRNA
Human Kinase Plate 3	C9	MAP2K6_3	GACUUUACCUCACAGUGCUTT	AGCACUGUGAGGUAAAGUCTT	10	NM_002758	5608	Homo sapiens mitogen-activated protein kinase kinase 6 (MAP2K6), mRNA
Human Kinase Plate 3	D9	EIF2AK2_3	GUGAUAAAGGGACCUUGGATT	UCCAAGGUCCCUUUAUCACTT	10	NM_002759	5610	Homo sapiens eukaryotic translation initiation factor 2-alpha kinase 2 (EIF2AK2), mRNA
Human Kinase Plate 3	E9	PRPS1_3	GCGAAAUCAAUGACAAUUUTT	AAAUUGUCAUUGAUUUCGCTT	10	NM_002764	5631	Homo sapiens phosphoribosyl pyrophosphate synthetase 1 (PRPS1), mRNA
Human Kinase Plate 3	F9	PRPS2_3	GUCAUUGACAUUUCCAUGATT	UCAUGGAAAUGUCAAUGACTT	10	NM_002765	5634	Homo sapiens phosphoribosyl pyrophosphate synthetase 2 (PRPS2), transcript variant 2, mRNA
Human Kinase Plate 3	G9	PTK7_3	CGCUAUUUGAGCCACGGGUTT	ACCCGUGGCUCAAAUAGCGTT	10	NM_002821	5754	Homo sapiens PTK7 protein tyrosine kinase 7 (PTK7), transcript variant PTK7-1, mRNA
Human Kinase Plate 3	H9	RAF1_3	GCUACAAAUUUCAUGAGCATT	UGCUCAUGAAAUUUGUAGCTT	10	NM_002880	5894	Homo sapiens v-raf-1 murine leukemia viral oncogene homolog 1 (RAF1), mRNA
Human Kinase Plate 3	A10	RALB_3	CGAGUUUGUAGAAGACUAUTT	AUAGUCUUCUACAAACUCGTT	10	NM_002881	5899	Homo sapiens v-ral simian leukemia viral oncogene homolog B (ras related; GTP binding protein) (RALB), mRNA
Human Kinase Plate 3	B10	GRK1_3	GUCAGAUGCCGGACGACAUTT	AUGUCGUCCGGCAUCUGACTT	10	NM_002929	6011	Homo sapiens G protein-coupled receptor kinase 1 (GRK1), mRNA
Human Kinase Plate 3	C10	MAPK12_3	CGGAGAUGAUCACAGGCAATT	UUGCCUGUGAUCAUCUCCGTT	10	NM_002969	6300	Homo sapiens mitogen-activated protein kinase 12 (MAPK12), mRNA
Human Kinase Plate 3	D10	MAP2K4_3	CAUGUAUGUCGAUUGAUAUTT	AUAUCAAUCGACAUACAUGTT	10	NM_003010	6416	Homo sapiens mitogen-activated protein kinase kinase 4 (MAP2K4), mRNA
Human Kinase Plate 3	E10	STC1_3	CCAACAUUCUGCAAUGGCATT	UGCCAUUGCAGAAUGUUGGTT	10	NM_003155	6781	Homo sapiens stanniocalcin 1 (STC1), mRNA
Human Kinase Plate 3	F10	Control	GAGACCUACCUCCGGAUCATT	UGAUCCGGAGGUAGGUCUCTT	10	NM_005030	5347	Homo sapiens polo-like kinase 1 (Drosophila) (PLK1), mRNA
Human Kinase Plate 3	G10	NEK4_3	CCUACAACUAUAAGUCUGATT	UCAGACUUAUAGUUGUAGGTT	10	NM_003157	6787	Homo sapiens NIMA (never in mitosis gene a)-related kinase 4 (NEK4), mRNA
Human Kinase Plate 3	H10	CDKL5_3	GACACAAGGAAACACAUGATT	UCAUGUGUUUCCUUGUGUCTT	10	NM_003159	6792	Homo sapiens cyclin-dependent kinase-like 5 (CDKL5), transcript variant I, mRNA
Human Kinase Plate 3	A11	SYK_3	CAAAUUGUCCUGAUAGGAUTT	AUCCUAUCAGGACAAUUUGTT	10	NM_003177	6850	Homo sapiens spleen tyrosine kinase (SYK), mRNA
Human Kinase Plate 3	B11	TEC_3	GAAAUUGUCUAGUAAGUGATT	UCACUUACUAGACAAUUUCTT	10	NM_003215	7006	Homo sapiens tec protein tyrosine kinase (TEC), mRNA
Human Kinase Plate 3	C11	TGFBR2_3	CCCUAAACACUACCAAAUATT	UAUUUGGUAGUGUUUAGGGTT	10	NM_003242	7048	Homo sapiens transforming growth factor, beta receptor II (70/80kDa) (TGFBR2), transcript variant 2, mRNA
Human Kinase Plate 3	D11	CDK4_3	GGUAAUCCGGAGUGAGCAATT	UUGCUCACUCCGGAUUACCTT	10	NM_000075	1019	Homo sapiens cyclin-dependent kinase 4 (CDK4), mRNA
Human Kinase Plate 3	E11	GALK1_3	CCUUGGAAGUGGCCACGUATT	UACGUGGCCACUUCCAAGGTT	10	NM_000154	2584	Homo sapiens galactokinase 1 (GALK1), mRNA
Human Kinase Plate 3	F11	GCK_3	GCAUGUGCGUCAAUACCGATT	UCGGUAUUGACGCACAUGCTT	10	NM_000162	2645	Homo sapiens glucokinase (hexokinase 4, maturity onset diabetes of the young 2) (GCK), transcript variant 1, mRNA
Human Kinase Plate 3	G11	GK_3	CAAUGACACUAUUCAUAGATT	UCUAUGAAUAGUGUCAUUGTT	10	NM_000167	2710	Homo sapiens glycerol kinase (GK), transcript variant 2, mRNA
Human Kinase Plate 3	H11	HK2_3	GAGAGUUUCCUGGUCUCAUTT	AUGAGACCAGGAAACUCUCTT	10	NM_000189	3099	Homo sapiens hexokinase 2 (HK2), mRNA
Human Kinase Plate 4	A2	Control	GAGACCUACCUCCGGAUCATT	UGAUCCGGAGGUAGGUCUCTT	10	NM_005030	5347	Homo sapiens polo-like kinase 1 (Drosophila) (PLK1), mRNA
Human Kinase Plate 4	B2	INSR_1	GAACGAUGUUGGACUCAUATT	UAUGAGUCCAACAUCGUUCTT	10	NM_000208	3643	Homo sapiens insulin receptor (INSR), mRNA
Human Kinase Plate 4	C2	JAK3_1	GCCUUAUGAGGGUCCUCUATT	UAGAGGACCCUCAUAAGGCTT	10	NM_000215	3718	Homo sapiens Janus kinase 3 (a protein tyrosine kinase, leukocyte) (JAK3), mRNA
Human Kinase Plate 4	D2	MET_1	CGGAUAUCAGCGAUCUUCUTT	AGAAGAUCGCUGAUAUCCGTT	10	NM_000245	4233	Homo sapiens met proto-oncogene (hepatocyte growth factor receptor) (MET), mRNA
Human Kinase Plate 4	E2	NME1_1	CUCAGAACUGGAUCUAUGATT	UCAUAGAUCCAGUUCUGAGTT	10	NM_000269	4830	Homo sapiens non-metastatic cells 1, protein (NM23A) expressed in (NME1), transcript variant 2, mRNA
Human Kinase Plate 4	F2	PFKM_1	CAGAUCAGUGCCAAUAUAATT	UUAUAUUGGCACUGAUCUGTT	10	NM_000289	5213	Homo sapiens phosphofructokinase, muscle (PFKM), mRNA
Human Kinase Plate 4	G2	PGK1_1	CCAUCAUAGGUGGUGGAGATT	UCUCCACCACCUAUGAUGGTT	10	NM_000291	5230	Homo sapiens phosphoglycerate kinase 1 (PGK1), mRNA
Human Kinase Plate 4	H2	PHKA2_1	CAGAUGACUAGGCGGUUUATT	UAAACCGCCUAGUCAUCUGTT	10	NM_000292	5256	Homo sapiens phosphorylase kinase, alpha 2 (liver) (PHKA2), mRNA
Human Kinase Plate 4	A3	PHKG2_1	CCGUUGUGUUCAUCGAGCUTT	AGCUCGAUGAACACAACGGTT	10	NM_000294	5261	Homo sapiens phosphorylase kinase, gamma 2 (testis) (PHKG2), mRNA
Human Kinase Plate 4	B3	PKLR_1	GAAAGUCUGUGUCCAAUUATT	UAAUUGGACACAGACUUUCTT	10	NM_000298	5313	Homo sapiens pyruvate kinase, liver and RBC (PKLR), nuclear gene encoding mitochondrial protein, transcript variant 1, mRNA
Human Kinase Plate 4	C3	MVK_1	GGAGGAUUUGGAGCUAAUUTT	AAUUAGCUCCAAAUCCUCCTT	10	NM_000431	4598	Homo sapiens mevalonate kinase (mevalonic aciduria) (MVK), mRNA
Human Kinase Plate 4	D3	AK1_1	GCAAGAAGCUGUCGGAAAUTT	AUUUCCGACAGCUUCUUGCTT	10	NM_000476	203	Homo sapiens adenylate kinase 1 (AK1), mRNA
Human Kinase Plate 4	E3	FGFR1_1	GAGUUAAUACCACCGACAATT	UUGUCGGUGGUAUUAACUCTT	10	NM_000604	2260	Homo sapiens fibroblast growth factor receptor 1 (fms-related tyrosine kinase 2, Pfeiffer syndrome) (FGFR1), transcript variant 1, mRNA
Human Kinase Plate 4	F3	DCK_1	GAAGCUUCAUUAUAAACAUTT	AUGUUUAUAAUGAAGCUUCTT	10	NM_000788	1633	Homo sapiens deoxycytidine kinase (DCK), mRNA
Human Kinase Plate 4	G3	IGF1R_1	GGAAUUGCAUGGUAGCCGATT	UCGGCUACCAUGCAAUUCCTT	10	NM_000875	3480	Homo sapiens insulin-like growth factor 1 receptor (IGF1R), mRNA
Human Kinase Plate 4	H3	NPR1_1	GCUAUCUGUUCCCAUGGGATT	UCCCAUGGGAACAGAUAGCTT	10	NM_000906	4881	Homo sapiens natriuretic peptide receptor A/guanylate cyclase A (atrionatriuretic peptide receptor A) (NPR1), mRNA
Human Kinase Plate 4	A4	GALK2_1	CUUUGUGGCACAACUAUUUTT	AAAUAGUUGUGCCACAAAGTT	10	NM_001001556	2585	Homo sapiens galactokinase 2 (GALK2), transcript variant 2, mRNA
Human Kinase Plate 4	B4	EPHA10_1	GCCUUACUGGGACAUGUCUTT	AGACAUGUCCCAGUAAGGCTT	10	NM_001004338	284656	Homo sapiens EPH receptor A10 (EPHA10), transcript variant 1, mRNA
Human Kinase Plate 4	C4	CHEK2_1	CAGUUUAUCCUAAGGCAUUTT	AAUGCCUUAGGAUAAACUGTT	10	NM_001005735	11200	Homo sapiens CHK2 checkpoint homolog (S. pombe) (CHEK2), transcript variant 3, mRNA
Human Kinase Plate 4	D4	RPS6KA2_1	CUGUUUAGAGGAUUCAGCUTT	AGCUGAAUCCUCUAAACAGTT	10	NM_001006932	6196	Homo sapiens ribosomal protein S6 kinase, 90kDa, polypeptide 2 (RPS6KA2), transcript variant 2, mRNA
Human Kinase Plate 4	E4	CDKL4_1	CAGAUUAACCUGUUCCCAATT	UUGGGAACAGGUUAAUCUGTT	10	NM_001009565	344387	Homo sapiens cyclin-dependent kinase-like 4 (CDKL4), mRNA
Human Kinase Plate 4	F4	CSNK1G1_1	GACUCAAGGCUGACACAUUTT	AAUGUGUCAGCCUUGAGUCTT	10	NM_001011664	53944	Homo sapiens casein kinase 1, gamma 1 (CSNK1G1), transcript variant 1, mRNA
Human Kinase Plate 4	G4	RP11-145H9.1_1	GACAUCAGCCCUCGCAGUUTT	AACUGCGAGGGCUGAUGUCTT	10	NM_001012418	340156	Homo sapiens hypothetical protein LOC340156 (LOC340156), mRNA
Human Kinase Plate 4	H4	Control	GAGACCUACCUCCGGAUCATT	UGAUCCGGAGGUAGGUCUCTT	10	NM_005030	5347	Homo sapiens polo-like kinase 1 (Drosophila) (PLK1), mRNA
Human Kinase Plate 4	A5	EIF2AK4_1	GAGAAGAUUGAUAAGUGCATT	UGCACUUAUCAAUCUUCUCTT	10	NM_001013703	440275	Homo sapiens eukaryotic translation initiation factor 2 alpha kinase 4 (EIF2AK4), mRNA
Human Kinase Plate 4	B5	ALDH18A1_1	GAAGUGAAGUCACUCCGAATT	UUCGGAGUGACUUCACUUCTT	10	NM_001017423	5832	Homo sapiens aldehyde dehydrogenase 18 family, member A1 (ALDH18A1), nuclear gene encoding mitochondrial protein, transcript variant 2, mRNA
Human Kinase Plate 4	C5	MARVELD3_1	GUGAUGCACCGGAAUAUCUTT	AGAUAUUCCGGUGCAUCACTT	10	NM_001017967	91862	Homo sapiens MARVEL domain containing 3 (MARVELD3), transcript variant 1, mRNA
Human Kinase Plate 4	D5	YSK4_1	GAACCUAUCCUAUGGACCATT	UGGUCCAUAGGAUAGGUUCTT	10	NM_001018043	80122	Homo sapiens Yeast Sps1/Ste20-related kinase 4 (S. cerevisiae) (YSK4), mRNA
Human Kinase Plate 4	E5	NME1-NME2_1	GAGACCAAUCCAGCAGAUUTT	AAUCUGCUGGAUUGGUCUCTT	10	NM_001018136	654364	Homo sapiens NM23-LV (NME1-NME2), mRNA
Human Kinase Plate 4	F5	ZAP70_1	GCAUCAACUUCCGCAAGUUTT	AACUUGCGGAAGUUGAUGCTT	10	NM_001079	7535	Homo sapiens zeta-chain (TCR) associated protein kinase 70kDa (ZAP70), transcript variant 1, mRNA
Human Kinase Plate 4	G5	ACVR1_1	GUUCUCAGACCCGACAUUATT	UAAUGUCGGGUCUGAGAACTT	10	NM_001105	90	Homo sapiens activin A receptor, type I (ACVR1), mRNA
Human Kinase Plate 4	H5	BMPR1B_1	CUCGAUACAGCAUUGGGUUTT	AACCCAAUGCUGUAUCGAGTT	10	NM_001203	658	Homo sapiens bone morphogenetic protein receptor, type IB (BMPR1B), mRNA
Human Kinase Plate 4	A6	BMPR2_1	GUACUAUCCCAAUGGAUCUTT	AGAUCCAUUGGGAUAGUACTT	10	NM_001204	659	Homo sapiens bone morphogenetic protein receptor, type II (serine/threonine kinase) (BMPR2), mRNA
Human Kinase Plate 4	B6	BUB1B_1	CCUUAUGGAAGGUAGGGAATT	UUCCCUACCUUCCAUAAGGTT	10	NM_001211	701	Homo sapiens BUB1 budding uninhibited by benzimidazoles 1 homolog beta (yeast) (BUB1B), mRNA
Human Kinase Plate 4	C6	CAMK2B_1	GGAUCUGCCGCCUUCUGAATT	UUCAGAAGGCGGCAGAUCCTT	10	NM_001220	816	Homo sapiens calcium/calmodulin-dependent protein kinase (CaM kinase) II beta (CAMK2B), transcript variant 1, mRNA
Human Kinase Plate 4	D6	CAMK2D_1	GAGUAAAGGAGUCAACUGATT	UCAGUUGACUCCUUUACUCTT	10	NM_001221	817	Homo sapiens calcium/calmodulin-dependent protein kinase (CaM kinase) II delta (CAMK2D), transcript variant 3, mRNA
Human Kinase Plate 4	E6	CDK3_1	CAGAGAUGGUGACUCGAAATT	UUUCGAGUCACCAUCUCUGTT	10	NM_001258	1018	Homo sapiens cyclin-dependent kinase 3 (CDK3), mRNA
Human Kinase Plate 4	F6	CDK6_1	GUUUGUAACAGAUAUCGAUTT	AUCGAUAUCUGUUACAAACTT	10	NM_001259	1021	Homo sapiens cyclin-dependent kinase 6 (CDK6), mRNA
Human Kinase Plate 4	G6	CHEK1_1	GAAAGAGAUCUGUAUCAAUTT	AUUGAUACAGAUCUCUUUCTT	10	NM_001274	1111	Homo sapiens CHK1 checkpoint homolog (S. pombe) (CHEK1), mRNA
Human Kinase Plate 4	H6	MAPK14_1	CUGACAUAAUUCACAGGGATT	UCCCUGUGAAUUAUGUCAGTT	10	NM_001315	1432	Homo sapiens mitogen-activated protein kinase 14 (MAPK14), transcript variant 1, mRNA
Human Kinase Plate 4	A7	CSNK1G2_1	CGCUCAAGACGGUGCUGAUTT	AUCAGCACCGUCUUGAGCGTT	10	NM_001319	1455	Homo sapiens casein kinase 1, gamma 2 (CSNK1G2), mRNA
Human Kinase Plate 4	B7	DGKA_1	CAGCUAAAGUCAUCACCGATT	UCGGUGAUGACUUUAGCUGTT	10	NM_001345	1606	Homo sapiens diacylglycerol kinase, alpha 80kDa (DGKA), transcript variant 3, mRNA
Human Kinase Plate 4	C7	DGKG_1	CCGAUUAGCUAUGAUGUCUTT	AGACAUCAUAGCUAAUCGGTT	10	NM_001346	1608	Homo sapiens diacylglycerol kinase, gamma 90kDa (DGKG), mRNA
Human Kinase Plate 4	D7	DGKQ_1	CUCAUCAGGUCUUCGACCUTT	AGGUCGAAGACCUGAUGAGTT	10	NM_001347	1609	Homo sapiens diacylglycerol kinase, theta 110kDa (DGKQ), mRNA
Human Kinase Plate 4	E7	DLG2_1	GAAAUGCUAUCAAGCGGUUTT	AACCGCUUGAUAGCAUUUCTT	10	NM_001364	1740	Homo sapiens discs, large homolog 2, chapsyn-110 (Drosophila) (DLG2), mRNA
Human Kinase Plate 4	F7	ERN1_1	GCGUAAAUUCAGGACCUAUTT	AUAGGUCCUGAAUUUACGCTT	10	NM_001433	2081	Homo sapiens endoplasmic reticulum to nucleus signalling 1 (ERN1), transcript variant 1, mRNA
Human Kinase Plate 4	G7	Control	GAGACCUACCUCCGGAUCATT	UGAUCCGGAGGUAGGUCUCTT	10	NM_005030	5347	Homo sapiens polo-like kinase 1 (Drosophila) (PLK1), mRNA
Human Kinase Plate 4	H7	GUCY2F_1	GCUAAAGUCUCGAAACUGUTT	ACAGUUUCGAGACUUUAGCTT	10	NM_001522	2986	Homo sapiens guanylate cyclase 2F, retinal (GUCY2F), mRNA
Human Kinase Plate 4	A8	ACVR2A_1	CUGACUUUGGGUUGGCCUUTT	AAGGCCAACCCAAAGUCAGTT	10	NM_001616	92	Homo sapiens activin A receptor, type IIA (ACVR2A), mRNA
Human Kinase Plate 4	B8	AKT2_1	CCCUUCAAACCUCAGGUCATT	UGACCUGAGGUUUGAAGGGTT	10	NM_001626	208	Homo sapiens v-akt murine thymoma viral oncogene homolog 2 (AKT2), mRNA
Human Kinase Plate 4	C8	ARAF_1	GACUCAUCAAGGGACGAAATT	UUUCGUCCCUUGAUGAGUCTT	10	NM_001654	369	Homo sapiens v-raf murine sarcoma 3611 viral oncogene homolog (ARAF), mRNA
Human Kinase Plate 4	D8	AXL_1	GACGAAAUCCUCUAUGUCATT	UGACAUAGAGGAUUUCGUCTT	10	NM_001699	558	Homo sapiens AXL receptor tyrosine kinase (AXL), transcript variant 2, mRNA
Human Kinase Plate 4	E8	CAMK4_1	GUACUAUAGUGAUUCUGUUTT	AACAGAAUCACUAUAGUACTT	10	NM_001744	814	Homo sapiens calcium/calmodulin-dependent protein kinase IV (CAMK4), mRNA
Human Kinase Plate 4	F8	CDC2_1	AGCCUAGCAUCCCAUGUCATT	UGACAUGGGAUGCUAGGCUTT	10	NM_001786	983	Homo sapiens cell division cycle 2, G1 to S and G2 to M (CDC2), transcript variant 1, mRNA
Human Kinase Plate 4	G8	CDK7_1	CAUACAAGGCUUAUUCUUATT	UAAGAAUAAGCCUUGUAUGTT	10	NM_001799	1022	Homo sapiens cyclin-dependent kinase 7 (MO15 homolog, Xenopus laevis, cdk-activating kinase) (CDK7), mRNA
Human Kinase Plate 4	H8	CKB_1	CGCUCAAGAGCAUGACGGATT	UCCGUCAUGCUCUUGAGCGTT	10	NM_001823	1152	Homo sapiens creatine kinase, brain (CKB), mRNA
Human Kinase Plate 4	A9	CKM_1	GACUCCAUCUGGCUUCACUTT	AGUGAAGCCAGAUGGAGUCTT	10	NM_001824	1158	Homo sapiens creatine kinase, muscle (CKM), mRNA
Human Kinase Plate 4	B9	CSNK1A1_1	CAGAAUUUGCGAUGUACUUTT	AAGUACAUCGCAAAUUCUGTT	10	NM_001892	1452	Homo sapiens casein kinase 1, alpha 1 (CSNK1A1), transcript variant 2, mRNA
Human Kinase Plate 4	C9	CSNK1D_1	CCAUCAAGCUUGAAUGUGUTT	ACACAUUCAAGCUUGAUGGTT	10	NM_001893	1453	Homo sapiens casein kinase 1, delta (CSNK1D), transcript variant 1, mRNA
Human Kinase Plate 4	D9	CSNK2A1_1	GUUGCUUCCCGAUACUUCATT	UGAAGUAUCGGGAAGCAACTT	10	NM_001895	1457	Homo sapiens casein kinase 2, alpha 1 polypeptide (CSNK2A1), transcript variant 2, mRNA
Human Kinase Plate 4	E9	CSNK2A2_1	GAACCUUCGUGGUGGAACATT	UGUUCCACCACGAAGGUUCTT	10	NM_001896	1459	Homo sapiens casein kinase 2, alpha prime polypeptide (CSNK2A2), mRNA
Human Kinase Plate 4	F9	DGUOK_1	GGUGUUGGAUGUCAAUGAUTT	AUCAUUGACAUCCAACACCTT	10	NM_001929	1716	Homo sapiens deoxyguanosine kinase (DGUOK), nuclear gene encoding mitochondrial protein, transcript variant 4, mRNA
Human Kinase Plate 4	G9	FES_1	CCCUUAACUACGGCCGCUATT	UAGCGGCCGUAGUUAAGGGTT	10	NM_002005	2242	Homo sapiens feline sarcoma oncogene (FES), mRNA
Human Kinase Plate 4	H9	TTN_1	GACGUUUACGCAGCCGUUATT	UAACGGCUGCGUAAACGUCTT	10	NM_003319	7273	Homo sapiens titin (TTN), transcript variant N2-B, mRNA
Human Kinase Plate 4	A10	TXK_1	GAAACCUGGUGACCGGAAATT	UUUCCGGUCACCAGGUUUCTT	10	NM_003328	7294	Homo sapiens TXK tyrosine kinase (TXK), mRNA
Human Kinase Plate 4	B10	TYK2_1	GAUGCUAUAUUUCCGCAUATT	UAUGCGGAAAUAUAGCAUCTT	10	NM_003331	7297	Homo sapiens tyrosine kinase 2 (TYK2), mRNA
Human Kinase Plate 4	C10	VRK1_1	CAGUGAUGCACCUUGUGUUTT	AACACAAGGUGCAUCACUGTT	10	NM_003384	7443	Homo sapiens vaccinia related kinase 1 (VRK1), mRNA
Human Kinase Plate 4	D10	WEE1_1	GAAUAGAAUUGAAUGCCGATT	UCGGCAUUCAAUUCUAUUCTT	10	NM_003390	7465	Homo sapiens WEE1 homolog (S. pombe) (WEE1), mRNA
Human Kinase Plate 4	E10	TRRAP_1	GAAUUCGUCCUGCAUUUAATT	UUAAAUGCAGGACGAAUUCTT	10	NM_003496	8295	Homo sapiens transformation/transcription domain-associated protein (TRRAP), mRNA
Human Kinase Plate 4	F10	Control	GAGACCUACCUCCGGAUCATT	UGAUCCGGAGGUAGGUCUCTT	10	NM_005030	5347	Homo sapiens polo-like kinase 1 (Drosophila) (PLK1), mRNA
Human Kinase Plate 4	G10	CDC7_1	GAAGAAUGAUCAUGUAGUUTT	AACUACAUGAUCAUUCUUCTT	10	NM_003503	8317	Homo sapiens CDC7 cell division cycle 7 (S. cerevisiae) (CDC7), mRNA
Human Kinase Plate 4	H10	NME5_1	CUCUUAUUGGUUAGAACUUTT	AAGUUCUAACCAAUAAGAGTT	10	NM_003551	8382	Homo sapiens non-metastatic cells 5, protein expressed in (nucleoside-diphosphate kinase) (NME5), mRNA
Human Kinase Plate 4	A11	PIP5K1B_1	CUUGAAAGGCUCAACGUAUTT	AUACGUUGAGCCUUUCAAGTT	10	NM_003558	8395	Homo sapiens phosphatidylinositol-4-phosphate 5-kinase, type I, beta (PIP5K1B), transcript variant 2, mRNA
Human Kinase Plate 4	B11	DYRK3_1	CACUGAAAGGGUGUGAUGATT	UCAUCACACCCUUUCAGUGTT	10	NM_003582	8444	Homo sapiens dual-specificity tyrosine-(Y)-phosphorylation regulated kinase 3 (DYRK3), transcript variant 1, mRNA
Human Kinase Plate 4	C11	CDC42BPA_1	CACCAUAUCUCUCGGUGUATT	UACACCGAGAGAUAUGGUGTT	10	NM_003607	8476	Homo sapiens CDC42 binding protein kinase alpha (DMPK-like) (CDC42BPA), transcript variant B, mRNA
Human Kinase Plate 4	D11	MAP4K3_1	GAUCUAAUGAGGUAACACATT	UGUGUUACCUCAUUAGAUCTT	10	NM_003618	8491	Homo sapiens mitogen-activated protein kinase kinase kinase kinase 3 (MAP4K3), mRNA
Human Kinase Plate 4	E11	PIK3R3_1	CCACUAUCACCAUGAAUCUTT	AGAUUCAUGGUGAUAGUGGTT	10	NM_003629	8503	Homo sapiens phosphoinositide-3-kinase, regulatory subunit 3 (p55, gamma) (PIK3R3), mRNA
Human Kinase Plate 4	F11	DGKE_1	GAUACUACAACUUAAGAAATT	UUUCUUAAGUUGUAGUAUCTT	10	NM_003647	8526	Homo sapiens diacylglycerol kinase, epsilon 64kDa (DGKE), mRNA
Human Kinase Plate 4	G11	CAMK1_1	GUACGAGUUUGACUCUCCUTT	AGGAGAGUCAAACUCGUACTT	10	NM_003656	8536	Homo sapiens calcium/calmodulin-dependent protein kinase I (CAMK1), mRNA
Human Kinase Plate 4	H11	MAPKAPK5_1	GGAAUUAGUGGUCCAGUUATT	UAACUGGACCACUAAUUCCTT	10	NM_003668	8550	Homo sapiens mitogen-activated protein kinase-activated protein kinase 5 (MAPKAPK5), transcript variant 1, mRNA
Human Kinase Plate 5	A2	Control	GAGACCUACCUCCGGAUCATT	UGAUCCGGAGGUAGGUCUCTT	10	NM_005030	5347	Homo sapiens polo-like kinase 1 (Drosophila) (PLK1), mRNA
Human Kinase Plate 5	B2	INSR_2	GAAGUUACGUCUGAUUCGATT	UCGAAUCAGACGUAACUUCTT	10	NM_000208	3643	Homo sapiens insulin receptor (INSR), mRNA
Human Kinase Plate 5	C2	JAK3_2	CCCAAUACCAGCUGAGUCATT	UGACUCAGCUGGUAUUGGGTT	10	NM_000215	3718	Homo sapiens Janus kinase 3 (a protein tyrosine kinase, leukocyte) (JAK3), mRNA
Human Kinase Plate 5	D2	MET_2	GAAUCUGCCUGCGAAGUGATT	UCACUUCGCAGGCAGAUUCTT	10	NM_000245	4233	Homo sapiens met proto-oncogene (hepatocyte growth factor receptor) (MET), mRNA
Human Kinase Plate 5	E2	NME1_2	GAGAUCGGCUUGUGGUUUCTT	GAAACCACAAGCCGAUCUCTT	10	NM_000269	4830	Homo sapiens non-metastatic cells 1, protein (NM23A) expressed in (NME1), transcript variant 2, mRNA
Human Kinase Plate 5	F2	PFKM_2	CUCUAAACUUGGGACUAAATT	UUUAGUCCCAAGUUUAGAGTT	10	NM_000289	5213	Homo sapiens phosphofructokinase, muscle (PFKM), mRNA
Human Kinase Plate 5	G2	PGK1_2	CAGUUUGGAGCUCCUGGAATT	UUCCAGGAGCUCCAAACUGTT	10	NM_000291	5230	Homo sapiens phosphoglycerate kinase 1 (PGK1), mRNA
Human Kinase Plate 5	H2	PHKA2_2	GAAAUCGAUCCCUUAAAUATT	UAUUUAAGGGAUCGAUUUCTT	10	NM_000292	5256	Homo sapiens phosphorylase kinase, alpha 2 (liver) (PHKA2), mRNA
Human Kinase Plate 5	A3	PHKG2_2	CGAUUCCUACGAGUCUUCUTT	AGAAGACUCGUAGGAAUCGTT	10	NM_000294	5261	Homo sapiens phosphorylase kinase, gamma 2 (testis) (PHKG2), mRNA
Human Kinase Plate 5	B3	PKLR_2	CCUAAGAUGCCUUGAGUCUTT	AGACUCAAGGCAUCUUAGGTT	10	NM_000298	5313	Homo sapiens pyruvate kinase, liver and RBC (PKLR), nuclear gene encoding mitochondrial protein, transcript variant 1, mRNA
Human Kinase Plate 5	C3	MVK_2	GGACUUCACAGCAAGCUGATT	UCAGCUUGCUGUGAAGUCCTT	10	NM_000431	4598	Homo sapiens mevalonate kinase (mevalonic aciduria) (MVK), mRNA
Human Kinase Plate 5	D3	AK1_2	GCACUAAAGGAAUUUCUAATT	UUAGAAAUUCCUUUAGUGCTT	10	NM_000476	203	Homo sapiens adenylate kinase 1 (AK1), mRNA
Human Kinase Plate 5	E3	FGFR1_2	CUACUUCUCCGUCAAUGUUTT	AACAUUGACGGAGAAGUAGTT	10	NM_000604	2260	Homo sapiens fibroblast growth factor receptor 1 (fms-related tyrosine kinase 2, Pfeiffer syndrome) (FGFR1), transcript variant 1, mRNA
Human Kinase Plate 5	F3	DCK_2	CCAACUUCGAUUAUCUUCATT	UGAAGAUAAUCGAAGUUGGTT	10	NM_000788	1633	Homo sapiens deoxycytidine kinase (DCK), mRNA
Human Kinase Plate 5	G3	IGF1R_2	GCAAUUUGCUCAUUAACAUTT	AUGUUAAUGAGCAAAUUGCTT	10	NM_000875	3480	Homo sapiens insulin-like growth factor 1 receptor (IGF1R), mRNA
Human Kinase Plate 5	H3	NPR1_2	CAUAUGCGGGAUGUGCAGATT	UCUGCACAUCCCGCAUAUGTT	10	NM_000906	4881	Homo sapiens natriuretic peptide receptor A/guanylate cyclase A (atrionatriuretic peptide receptor A) (NPR1), mRNA
Human Kinase Plate 5	A4	GALK2_2	GACUUAAAGGAAUUCAGGATT	UCCUGAAUUCCUUUAAGUCTT	10	NM_001001556	2585	Homo sapiens galactokinase 2 (GALK2), transcript variant 2, mRNA
Human Kinase Plate 5	B4	EPHA10_2	CGCCAUUGUCGUCACCGUATT	UACGGUGACGACAAUGGCGTT	10	NM_001004338	284656	Homo sapiens EPH receptor A10 (EPHA10), transcript variant 1, mRNA
Human Kinase Plate 5	C4	CHEK2_2	GUUUGCUAUUGGUUCAGCATT	UGCUGAACCAAUAGCAAACTT	10	NM_001005735	11200	Homo sapiens CHK2 checkpoint homolog (S. pombe) (CHEK2), transcript variant 3, mRNA
Human Kinase Plate 5	D4	RPS6KA2_2	CUAAAGACGUCGUGUCCAATT	UUGGACACGACGUCUUUAGTT	10	NM_001006932	6196	Homo sapiens ribosomal protein S6 kinase, 90kDa, polypeptide 2 (RPS6KA2), transcript variant 2, mRNA
Human Kinase Plate 5	E4	CDKL4_2	GAAUCCAGAUGACAGAUUATT	UAAUCUGUCAUCUGGAUUCTT	10	NM_001009565	344387	Homo sapiens cyclin-dependent kinase-like 4 (CDKL4), mRNA
Human Kinase Plate 5	F4	CSNK1G1_2	GCAUGUUAUACACAUUAUATT	UAUAAUGUGUAUAACAUGCTT	10	NM_001011664	53944	Homo sapiens casein kinase 1, gamma 1 (CSNK1G1), transcript variant 1, mRNA
Human Kinase Plate 5	G4	RP11-145H9.1_2	GAGAAGAGUUGGCGAAUAATT	UUAUUCGCCAACUCUUCUCTT	10	NM_001012418	340156	Homo sapiens hypothetical protein LOC340156 (LOC340156), mRNA
Human Kinase Plate 5	H4	Control	GAGACCUACCUCCGGAUCATT	UGAUCCGGAGGUAGGUCUCTT	10	NM_005030	5347	Homo sapiens polo-like kinase 1 (Drosophila) (PLK1), mRNA
Human Kinase Plate 5	A5	EIF2AK4_2	CCUAUGACAGCGACAUACUTT	AGUAUGUCGCUGUCAUAGGTT	10	NM_001013703	440275	Homo sapiens eukaryotic translation initiation factor 2 alpha kinase 4 (EIF2AK4), mRNA
Human Kinase Plate 5	B5	ALDH18A1_2	CUCUCAAUCCAUGGAGUCATT	UGACUCCAUGGAUUGAGAGTT	10	NM_001017423	5832	Homo sapiens aldehyde dehydrogenase 18 family, member A1 (ALDH18A1), nuclear gene encoding mitochondrial protein, transcript variant 2, mRNA
Human Kinase Plate 5	C5	MARVELD3_2	GCUACAAAGGCAGCCGAGATT	UCUCGGCUGCCUUUGUAGCTT	10	NM_001017967	91862	Homo sapiens MARVEL domain containing 3 (MARVELD3), transcript variant 1, mRNA
Human Kinase Plate 5	D5	YSK4_2	GAUGAAUUCCCAUAGGAGUTT	ACUCCUAUGGGAAUUCAUCTT	10	NM_001018043	80122	Homo sapiens Yeast Sps1/Ste20-related kinase 4 (S. cerevisiae) (YSK4), mRNA
Human Kinase Plate 5	E5	NME1-NME2_2	CCGGUUGUGGCCAUGGUCUTT	AGACCAUGGCCACAACCGGTT	10	NM_001018136	654364	Homo sapiens NM23-LV (NME1-NME2), mRNA
Human Kinase Plate 5	F5	ZAP70_2	GGAGAUCCCUGUGAGCAAUTT	AUUGCUCACAGGGAUCUCCTT	10	NM_001079	7535	Homo sapiens zeta-chain (TCR) associated protein kinase 70kDa (ZAP70), transcript variant 1, mRNA
Human Kinase Plate 5	G5	ACVR1_2	CGUUGUACGACUAUCUUCATT	UGAAGAUAGUCGUACAACGTT	10	NM_001105	90	Homo sapiens activin A receptor, type I (ACVR1), mRNA
Human Kinase Plate 5	H5	BMPR1B_2	GAGAAUCCCUGAGAGACUUTT	AAGUCUCUCAGGGAUUCUCTT	10	NM_001203	658	Homo sapiens bone morphogenetic protein receptor, type IB (BMPR1B), mRNA
Human Kinase Plate 5	A6	BMPR2_2	GUCGAUAUGGAGCAGUAUATT	UAUACUGCUCCAUAUCGACTT	10	NM_001204	659	Homo sapiens bone morphogenetic protein receptor, type II (serine/threonine kinase) (BMPR2), mRNA
Human Kinase Plate 5	B6	BUB1B_2	GGCUUAAAUUAGGGCGUUUTT	AAACGCCCUAAUUUAAGCCTT	10	NM_001211	701	Homo sapiens BUB1 budding uninhibited by benzimidazoles 1 homolog beta (yeast) (BUB1B), mRNA
Human Kinase Plate 5	C6	CAMK2B_2	CAGACUUCGGCCUAGCUAUTT	AUAGCUAGGCCGAAGUCUGTT	10	NM_001220	816	Homo sapiens calcium/calmodulin-dependent protein kinase (CaM kinase) II beta (CAMK2B), transcript variant 1, mRNA
Human Kinase Plate 5	D6	CAMK2D_2	CUAAUAUUGUGCGACUUCATT	UGAAGUCGCACAAUAUUAGTT	10	NM_001221	817	Homo sapiens calcium/calmodulin-dependent protein kinase (CaM kinase) II delta (CAMK2D), transcript variant 3, mRNA
Human Kinase Plate 5	E6	CDK3_2	GGAAGAGAUUGUGCCCAAUTT	AUUGGGCACAAUCUCUUCCTT	10	NM_001258	1018	Homo sapiens cyclin-dependent kinase 3 (CDK3), mRNA
Human Kinase Plate 5	F6	CDK6_2	CACUGAAACCAUAAAGGAUTT	AUCCUUUAUGGUUUCAGUGTT	10	NM_001259	1021	Homo sapiens cyclin-dependent kinase 6 (CDK6), mRNA
Human Kinase Plate 5	G6	CHEK1_2	GAGAAGUUGGGCUAUCAAUTT	AUUGAUAGCCCAACUUCUCTT	10	NM_001274	1111	Homo sapiens CHK1 checkpoint homolog (S. pombe) (CHEK1), mRNA
Human Kinase Plate 5	H6	MAPK14_2	GUCCAUCAUUCAUGCGAAATT	UUUCGCAUGAAUGAUGGACTT	10	NM_001315	1432	Homo sapiens mitogen-activated protein kinase 14 (MAPK14), transcript variant 1, mRNA
Human Kinase Plate 5	A7	CSNK1G2_2	GUGGCUUCGUGUUCGACUATT	UAGUCGAACACGAAGCCACTT	10	NM_001319	1455	Homo sapiens casein kinase 1, gamma 2 (CSNK1G2), mRNA
Human Kinase Plate 5	B7	DGKA_2	GUGCAAUUGAGAUGGGCCATT	UGGCCCAUCUCAAUUGCACTT	10	NM_001345	1606	Homo sapiens diacylglycerol kinase, alpha 80kDa (DGKA), transcript variant 3, mRNA
Human Kinase Plate 5	C7	DGKG_2	CUUUGUGUCUCUACAGGAATT	UUCCUGUAGAGACACAAAGTT	10	NM_001346	1608	Homo sapiens diacylglycerol kinase, gamma 90kDa (DGKG), mRNA
Human Kinase Plate 5	D7	DGKQ_2	GUAUUGAAGGCCUCAUCUUTT	AAGAUGAGGCCUUCAAUACTT	10	NM_001347	1609	Homo sapiens diacylglycerol kinase, theta 110kDa (DGKQ), mRNA
Human Kinase Plate 5	E7	DLG2_2	CCUUAUGGUCCACCUGAUATT	UAUCAGGUGGACCAUAAGGTT	10	NM_001364	1740	Homo sapiens discs, large homolog 2, chapsyn-110 (Drosophila) (DLG2), mRNA
Human Kinase Plate 5	F7	ERN1_2	GAUAGUCUCUGCCCAUCAATT	UUGAUGGGCAGAGACUAUCTT	10	NM_001433	2081	Homo sapiens endoplasmic reticulum to nucleus signalling 1 (ERN1), transcript variant 1, mRNA
Human Kinase Plate 5	G7	Control	GAGACCUACCUCCGGAUCATT	UGAUCCGGAGGUAGGUCUCTT	10	NM_005030	5347	Homo sapiens polo-like kinase 1 (Drosophila) (PLK1), mRNA
Human Kinase Plate 5	H7	GUCY2F_2	GAUUAUGGCUUUAACGACATT	UGUCGUUAAAGCCAUAAUCTT	10	NM_001522	2986	Homo sapiens guanylate cyclase 2F, retinal (GUCY2F), mRNA
Human Kinase Plate 5	A8	ACVR2A_2	GGAAUGAACUGUGUCAUAUTT	AUAUGACACAGUUCAUUCCTT	10	NM_001616	92	Homo sapiens activin A receptor, type IIA (ACVR2A), mRNA
Human Kinase Plate 5	B8	AKT2_2	GACCCAACACCUUUGUCAUTT	AUGACAAAGGUGUUGGGUCTT	10	NM_001626	208	Homo sapiens v-akt murine thymoma viral oncogene homolog 2 (AKT2), mRNA
Human Kinase Plate 5	C8	ARAF_2	GUACCAACCGCCAACAGUUTT	AACUGUUGGCGGUUGGUACTT	10	NM_001654	369	Homo sapiens v-raf murine sarcoma 3611 viral oncogene homolog (ARAF), mRNA
Human Kinase Plate 5	D8	AXL_2	GUCAUCUUACCUUUCAUGATT	UCAUGAAAGGUAAGAUGACTT	10	NM_001699	558	Homo sapiens AXL receptor tyrosine kinase (AXL), transcript variant 2, mRNA
Human Kinase Plate 5	E8	CAMK4_2	GAGAAUCUUCUUUAUGCAATT	UUGCAUAAAGAAGAUUCUCTT	10	NM_001744	814	Homo sapiens calcium/calmodulin-dependent protein kinase IV (CAMK4), mRNA
Human Kinase Plate 5	F8	CDC2_2	GGCUUGGAUUUGCUCUCGATT	UCGAGAGCAAAUCCAAGCCTT	10	NM_001786	983	Homo sapiens cell division cycle 2, G1 to S and G2 to M (CDC2), transcript variant 1, mRNA
Human Kinase Plate 5	G8	CDK7_2	GAGCUAAGUCAUCCAAAUATT	UAUUUGGAUGACUUAGCUCTT	10	NM_001799	1022	Homo sapiens cyclin-dependent kinase 7 (MO15 homolog, Xenopus laevis, cdk-activating kinase) (CDK7), mRNA
Human Kinase Plate 5	H8	CKB_2	GCGGUAUCUGGCACAAUGATT	UCAUUGUGCCAGAUACCGCTT	10	NM_001823	1152	Homo sapiens creatine kinase, brain (CKB), mRNA
Human Kinase Plate 5	A9	CKM_2	CACUGACAAGCACAAGACUTT	AGUCUUGUGCUUGUCAGUGTT	10	NM_001824	1158	Homo sapiens creatine kinase, muscle (CKM), mRNA
Human Kinase Plate 5	B9	CSNK1A1_2	GAAUUUGCGAUGUACUUAATT	UUAAGUACAUCGCAAAUUCTT	10	NM_001892	1452	Homo sapiens casein kinase 1, alpha 1 (CSNK1A1), transcript variant 2, mRNA
Human Kinase Plate 5	C9	CSNK1D_2	CAUCGAAUACAUUCAUUCATT	UGAAUGAAUGUAUUCGAUGTT	10	NM_001893	1453	Homo sapiens casein kinase 1, delta (CSNK1D), transcript variant 1, mRNA
Human Kinase Plate 5	D9	CSNK2A1_2	GAUAUGUGGAGUUUGGGUUTT	AACCCAAACUCCACAUAUCTT	10	NM_001895	1457	Homo sapiens casein kinase 2, alpha 1 polypeptide (CSNK2A1), transcript variant 2, mRNA
Human Kinase Plate 5	E9	CSNK2A2_2	CAGACUUUGAUAUCCGGUUTT	AACCGGAUAUCAAAGUCUGTT	10	NM_001896	1459	Homo sapiens casein kinase 2, alpha prime polypeptide (CSNK2A2), mRNA
Human Kinase Plate 5	F9	DGUOK_2	GAAACUUGCUGGAUAUGAUTT	AUCAUAUCCAGCAAGUUUCTT	10	NM_001929	1716	Homo sapiens deoxyguanosine kinase (DGUOK), nuclear gene encoding mitochondrial protein, transcript variant 4, mRNA
Human Kinase Plate 5	G9	FES_2	CCAUCUACAUCGUCAUGGATT	UCCAUGACGAUGUAGAUGGTT	10	NM_002005	2242	Homo sapiens feline sarcoma oncogene (FES), mRNA
Human Kinase Plate 5	H9	TTN_2	GACCUUACAAGCUGAUAGUTT	ACUAUCAGCUUGUAAGGUCTT	10	NM_003319	7273	Homo sapiens titin (TTN), transcript variant N2-B, mRNA
Human Kinase Plate 5	A10	TXK_2	GAUUGGAAGCGGUCAGUUUTT	AAACUGACCGCUUCCAAUCTT	10	NM_003328	7294	Homo sapiens TXK tyrosine kinase (TXK), mRNA
Human Kinase Plate 5	B10	TYK2_2	GAUGCAAGCCUGAUGCUAUTT	AUAGCAUCAGGCUUGCAUCTT	10	NM_003331	7297	Homo sapiens tyrosine kinase 2 (TYK2), mRNA
Human Kinase Plate 5	C10	VRK1_2	GCUGUAUAUAUCUUGCUGATT	UCAGCAAGAUAUAUACAGCTT	10	NM_003384	7443	Homo sapiens vaccinia related kinase 1 (VRK1), mRNA
Human Kinase Plate 5	D10	WEE1_2	CAGAACAAUUACGAAUAGATT	UCUAUUCGUAAUUGUUCUGTT	10	NM_003390	7465	Homo sapiens WEE1 homolog (S. pombe) (WEE1), mRNA
Human Kinase Plate 5	E10	TRRAP_2	CUCUGAUAGGCUUCGCGGATT	UCCGCGAAGCCUAUCAGAGTT	10	NM_003496	8295	Homo sapiens transformation/transcription domain-associated protein (TRRAP), mRNA
Human Kinase Plate 5	F10	Control	GAGACCUACCUCCGGAUCATT	UGAUCCGGAGGUAGGUCUCTT	10	NM_005030	5347	Homo sapiens polo-like kinase 1 (Drosophila) (PLK1), mRNA
Human Kinase Plate 5	G10	CDC7_2	GCAAGAUAAUGUCAUGGGATT	UCCCAUGACAUUAUCUUGCTT	10	NM_003503	8317	Homo sapiens CDC7 cell division cycle 7 (S. cerevisiae) (CDC7), mRNA
Human Kinase Plate 5	H10	NME5_2	CGGAAAGAGAAAUACGUUUTT	AAACGUAUUUCUCUUUCCGTT	10	NM_003551	8382	Homo sapiens non-metastatic cells 5, protein expressed in (nucleoside-diphosphate kinase) (NME5), mRNA
Human Kinase Plate 5	A11	PIP5K1B_2	CCUCUAAUAGAACUGUCUATT	UAGACAGUUCUAUUAGAGGTT	10	NM_003558	8395	Homo sapiens phosphatidylinositol-4-phosphate 5-kinase, type I, beta (PIP5K1B), transcript variant 2, mRNA
Human Kinase Plate 5	B11	DYRK3_2	GGUCUAUGAUCACAAACUUTT	AAGUUUGUGAUCAUAGACCTT	10	NM_003582	8444	Homo sapiens dual-specificity tyrosine-(Y)-phosphorylation regulated kinase 3 (DYRK3), transcript variant 1, mRNA
Human Kinase Plate 5	C11	CDC42BPA_2	CCUAGAAUGGGCUAAACCATT	UGGUUUAGCCCAUUCUAGGTT	10	NM_003607	8476	Homo sapiens CDC42 binding protein kinase alpha (DMPK-like) (CDC42BPA), transcript variant B, mRNA
Human Kinase Plate 5	D11	MAP4K3_2	GAAGCUAUCUCAGGCGAGATT	UCUCGCCUGAGAUAGCUUCTT	10	NM_003618	8491	Homo sapiens mitogen-activated protein kinase kinase kinase kinase 3 (MAP4K3), mRNA
Human Kinase Plate 5	E11	PIK3R3_2	GUAUGAUAGGCUGUAUGAATT	UUCAUACAGCCUAUCAUACTT	10	NM_003629	8503	Homo sapiens phosphoinositide-3-kinase, regulatory subunit 3 (p55, gamma) (PIK3R3), mRNA
Human Kinase Plate 5	F11	DGKE_2	CUUGGAAGGUAUUAUAGUUTT	AACUAUAAUACCUUCCAAGTT	10	NM_003647	8526	Homo sapiens diacylglycerol kinase, epsilon 64kDa (DGKE), mRNA
Human Kinase Plate 5	G11	CAMK1_2	GGAGAUACAGCUCUAGAUATT	UAUCUAGAGCUGUAUCUCCTT	10	NM_003656	8536	Homo sapiens calcium/calmodulin-dependent protein kinase I (CAMK1), mRNA
Human Kinase Plate 5	H11	MAPKAPK5_2	CAAGAACGGUUUGCGCUGATT	UCAGCGCAAACCGUUCUUGTT	10	NM_003668	8550	Homo sapiens mitogen-activated protein kinase-activated protein kinase 5 (MAPKAPK5), transcript variant 1, mRNA
Human Kinase Plate 6	A2	Control	GAGACCUACCUCCGGAUCATT	UGAUCCGGAGGUAGGUCUCTT	10	NM_005030	5347	Homo sapiens polo-like kinase 1 (Drosophila) (PLK1), mRNA
Human Kinase Plate 6	B2	INSR_3	CAUUCGAGGAGGCAACAAUTT	AUUGUUGCCUCCUCGAAUGTT	10	NM_000208	3643	Homo sapiens insulin receptor (INSR), mRNA
Human Kinase Plate 6	C2	JAK3_3	GUCUCAAGGAGCAGGGUGATT	UCACCCUGCUCCUUGAGACTT	10	NM_000215	3718	Homo sapiens Janus kinase 3 (a protein tyrosine kinase, leukocyte) (JAK3), mRNA
Human Kinase Plate 6	D2	MET_3	CCAACUACAGAAAUGGUUUTT	AAACCAUUUCUGUAGUUGGTT	10	NM_000245	4233	Homo sapiens met proto-oncogene (hepatocyte growth factor receptor) (MET), mRNA
Human Kinase Plate 6	E2	NME1_3	CAAGUUGGCAGGAACAUUATT	UAAUGUUCCUGCCAACUUGTT	10	NM_000269	4830	Homo sapiens non-metastatic cells 1, protein (NM23A) expressed in (NME1), transcript variant 2, mRNA
Human Kinase Plate 6	F2	PFKM_3	GGUUAAGCGUCUGGGAUAUTT	AUAUCCCAGACGCUUAACCTT	10	NM_000289	5213	Homo sapiens phosphofructokinase, muscle (PFKM), mRNA
Human Kinase Plate 6	G2	PGK1_3	CAAAUGGAACACGGAGGAUTT	AUCCUCCGUGUUCCAUUUGTT	10	NM_000291	5230	Homo sapiens phosphoglycerate kinase 1 (PGK1), mRNA
Human Kinase Plate 6	H2	PHKA2_3	GAAAGAGUUUGGCGUUGAATT	UUCAACGCCAAACUCUUUCTT	10	NM_000292	5256	Homo sapiens phosphorylase kinase, alpha 2 (liver) (PHKA2), mRNA
Human Kinase Plate 6	A3	PHKG2_3	CCCUUAUGCGCUGCGGUCATT	UGACCGCAGCGCAUAAGGGTT	10	NM_000294	5261	Homo sapiens phosphorylase kinase, gamma 2 (testis) (PHKG2), mRNA
Human Kinase Plate 6	B3	PKLR_3	CCUAUCUGAGACUAUAACUTT	AGUUAUAGUCUCAGAUAGGTT	10	NM_000298	5313	Homo sapiens pyruvate kinase, liver and RBC (PKLR), nuclear gene encoding mitochondrial protein, transcript variant 1, mRNA
Human Kinase Plate 6	C3	MVK_3	CACCAAAGUCCCUCGCAAUTT	AUUGCGAGGGACUUUGGUGTT	10	NM_000431	4598	Homo sapiens mevalonate kinase (mevalonic aciduria) (MVK), mRNA
Human Kinase Plate 6	D3	AK1_3	GGAGUUGAUUCAUGUGCUUTT	AAGCACAUGAAUCAACUCCTT	10	NM_000476	203	Homo sapiens adenylate kinase 1 (AK1), mRNA
Human Kinase Plate 6	E3	FGFR1_3	GUAGCAACGUGGAGUUCAUTT	AUGAACUCCACGUUGCUACTT	10	NM_000604	2260	Homo sapiens fibroblast growth factor receptor 1 (fms-related tyrosine kinase 2, Pfeiffer syndrome) (FGFR1), transcript variant 1, mRNA
Human Kinase Plate 6	F3	DCK_3	GUGUAUAGUGACAGGUAUATT	UAUACCUGUCACUAUACACTT	10	NM_000788	1633	Homo sapiens deoxycytidine kinase (DCK), mRNA
Human Kinase Plate 6	G3	IGF1R_3	CCUUCUACGUCCUCGACAATT	UUGUCGAGGACGUAGAAGGTT	10	NM_000875	3480	Homo sapiens insulin-like growth factor 1 receptor (IGF1R), mRNA
Human Kinase Plate 6	H3	NPR1_3	CUGUUUGAACUGAAGCAUATT	UAUGCUUCAGUUCAAACAGTT	10	NM_000906	4881	Homo sapiens natriuretic peptide receptor A/guanylate cyclase A (atrionatriuretic peptide receptor A) (NPR1), mRNA
Human Kinase Plate 6	A4	GALK2_3	CAAAGUUUGUUUGCUACCATT	UGGUAGCAAACAAACUUUGTT	10	NM_001001556	2585	Homo sapiens galactokinase 2 (GALK2), transcript variant 2, mRNA
Human Kinase Plate 6	B4	EPHA10_3	CGAGGAAGCACCUUGAUGATT	UCAUCAAGGUGCUUCCUCGTT	10	NM_001004338	284656	Homo sapiens EPH receptor A10 (EPHA10), transcript variant 1, mRNA
Human Kinase Plate 6	C4	CHEK2_3	GAAGUUUGCUAUUGGUUCATT	UGAACCAAUAGCAAACUUCTT	10	NM_001005735	11200	Homo sapiens CHK2 checkpoint homolog (S. pombe) (CHEK2), transcript variant 3, mRNA
Human Kinase Plate 6	D4	RPS6KA2_3	GCAAGUUUGUGUACCUGGUTT	ACCAGGUACACAAACUUGCTT	10	NM_001006932	6196	Homo sapiens ribosomal protein S6 kinase, 90kDa, polypeptide 2 (RPS6KA2), transcript variant 2, mRNA
Human Kinase Plate 6	E4	CDKL4_3	CAACUUUAUCUGAUAAUCATT	UGAUUAUCAGAUAAAGUUGTT	10	NM_001009565	344387	Homo sapiens cyclin-dependent kinase-like 4 (CDKL4), mRNA
Human Kinase Plate 6	F4	CSNK1G1_3	CACUCAAAGAACCUCAUUUTT	AAAUGAGGUUCUUUGAGUGTT	10	NM_001011664	53944	Homo sapiens casein kinase 1, gamma 1 (CSNK1G1), transcript variant 1, mRNA
Human Kinase Plate 6	G4	RP11-145H9.1_3	CUAAGCUUCUGAUUAAGGATT	UCCUUAAUCAGAAGCUUAGTT	10	NM_001012418	340156	Homo sapiens hypothetical protein LOC340156 (LOC340156), mRNA
Human Kinase Plate 6	H4	Control	GAGACCUACCUCCGGAUCATT	UGAUCCGGAGGUAGGUCUCTT	10	NM_005030	5347	Homo sapiens polo-like kinase 1 (Drosophila) (PLK1), mRNA
Human Kinase Plate 6	A5	EIF2AK4_3	GCUAUGAAACUCAGGUACATT	UGUACCUGAGUUUCAUAGCTT	10	NM_001013703	440275	Homo sapiens eukaryotic translation initiation factor 2 alpha kinase 4 (EIF2AK4), mRNA
Human Kinase Plate 6	B5	ALDH18A1_3	CUCUAAAUGUGAAUAUCCATT	UGGAUAUUCACAUUUAGAGTT	10	NM_001017423	5832	Homo sapiens aldehyde dehydrogenase 18 family, member A1 (ALDH18A1), nuclear gene encoding mitochondrial protein, transcript variant 2, mRNA
Human Kinase Plate 6	C5	MARVELD3_3	CAUUAGACAACUAUGGUUUTT	AAACCAUAGUUGUCUAAUGTT	10	NM_001017967	91862	Homo sapiens MARVEL domain containing 3 (MARVELD3), transcript variant 1, mRNA
Human Kinase Plate 6	D5	YSK4_3	CCAAAGACUUCAUUUGGCATT	UGCCAAAUGAAGUCUUUGGTT	10	NM_001018043	80122	Homo sapiens Yeast Sps1/Ste20-related kinase 4 (S. cerevisiae) (YSK4), mRNA
Human Kinase Plate 6	E5	NME1-NME2_3	AGACCAAUCCAGCAGAUUCTT	GAAUCUGCUGGAUUGGUCUTT	10	NM_001018136	654364	Homo sapiens NM23-LV (NME1-NME2), mRNA
Human Kinase Plate 6	F5	ZAP70_3	GCAACGUCCUGCUGGUUAATT	UUAACCAGCAGGACGUUGCTT	10	NM_001079	7535	Homo sapiens zeta-chain (TCR) associated protein kinase 70kDa (ZAP70), transcript variant 1, mRNA
Human Kinase Plate 6	G5	ACVR1_3	CGAUAUUUGGGCCUUUGGATT	UCCAAAGGCCCAAAUAUCGTT	10	NM_001105	90	Homo sapiens activin A receptor, type I (ACVR1), mRNA
Human Kinase Plate 6	H5	BMPR1B_3	CGAAUGUAAUAAAGACCUATT	UAGGUCUUUAUUACAUUCGTT	10	NM_001203	658	Homo sapiens bone morphogenetic protein receptor, type IB (BMPR1B), mRNA
Human Kinase Plate 6	A6	BMPR2_3	CACUCAAGGAGACAAUCGATT	UCGAUUGUCUCCUUGAGUGTT	10	NM_001204	659	Homo sapiens bone morphogenetic protein receptor, type II (serine/threonine kinase) (BMPR2), mRNA
Human Kinase Plate 6	B6	BUB1B_3	CUGCAAAUUGCUUCCGAGUTT	ACUCGGAAGCAAUUUGCAGTT	10	NM_001211	701	Homo sapiens BUB1 budding uninhibited by benzimidazoles 1 homolog beta (yeast) (BUB1B), mRNA
Human Kinase Plate 6	C6	CAMK2B_3	GUUCUCCAUUGUCACCAAATT	UUUGGUGACAAUGGAGAACTT	10	NM_001220	816	Homo sapiens calcium/calmodulin-dependent protein kinase (CaM kinase) II beta (CAMK2B), transcript variant 1, mRNA
Human Kinase Plate 6	D6	CAMK2D_3	CUGUCAACGUUCUACUGUUTT	AACAGUAGAACGUUGACAGTT	10	NM_001221	817	Homo sapiens calcium/calmodulin-dependent protein kinase (CaM kinase) II delta (CAMK2D), transcript variant 3, mRNA
Human Kinase Plate 6	E6	CDK3_3	GAGAUUCUCUUGGGCAGCATT	UGCUGCCCAAGAGAAUCUCTT	10	NM_001258	1018	Homo sapiens cyclin-dependent kinase 3 (CDK3), mRNA
Human Kinase Plate 6	F6	CDK6_3	GUUUGAACAUGUCGAUCAATT	UUGAUCGACAUGUUCAAACTT	10	NM_001259	1021	Homo sapiens cyclin-dependent kinase 6 (CDK6), mRNA
Human Kinase Plate 6	G6	CHEK1_3	CUGUGAAUAGAGUAACUGATT	UCAGUUACUCUAUUCACAGTT	10	NM_001274	1111	Homo sapiens CHK1 checkpoint homolog (S. pombe) (CHEK1), mRNA
Human Kinase Plate 6	H6	MAPK14_3	CCUAGUAAUCUAGCUGUGATT	UCACAGCUAGAUUACUAGGTT	10	NM_001315	1432	Homo sapiens mitogen-activated protein kinase 14 (MAPK14), transcript variant 1, mRNA
Human Kinase Plate 6	A7	CSNK1G2_3	CACACCAAGAGCCUAAUCUTT	AGAUUAGGCUCUUGGUGUGTT	10	NM_001319	1455	Homo sapiens casein kinase 1, gamma 2 (CSNK1G2), mRNA
Human Kinase Plate 6	B7	DGKA_3	GAGAUAGGGCUCCGAUUAUTT	AUAAUCGGAGCCCUAUCUCTT	10	NM_001345	1606	Homo sapiens diacylglycerol kinase, alpha 80kDa (DGKA), transcript variant 3, mRNA
Human Kinase Plate 6	C7	DGKG_3	GCAAGAAACUCCACGACCATT	UGGUCGUGGAGUUUCUUGCTT	10	NM_001346	1608	Homo sapiens diacylglycerol kinase, gamma 90kDa (DGKG), mRNA
Human Kinase Plate 6	D7	DGKQ_3	GGACGAUGCUGAUGGACGATT	UCGUCCAUCAGCAUCGUCCTT	10	NM_001347	1609	Homo sapiens diacylglycerol kinase, theta 110kDa (DGKQ), mRNA
Human Kinase Plate 6	E7	DLG2_3	GAUAUUCUCCACGUUAUCATT	UGAUAACGUGGAGAAUAUCTT	10	NM_001364	1740	Homo sapiens discs, large homolog 2, chapsyn-110 (Drosophila) (DLG2), mRNA
Human Kinase Plate 6	F7	ERN1_3	GACCUAUAAAGGUGGUUCUTT	AGAACCACCUUUAUAGGUCTT	10	NM_001433	2081	Homo sapiens endoplasmic reticulum to nucleus signalling 1 (ERN1), transcript variant 1, mRNA
Human Kinase Plate 6	G7	Control	GAGACCUACCUCCGGAUCATT	UGAUCCGGAGGUAGGUCUCTT	10	NM_005030	5347	Homo sapiens polo-like kinase 1 (Drosophila) (PLK1), mRNA
Human Kinase Plate 6	H7	GUCY2F_3	GCGAUUAGCCAUUGAGCGATT	UCGCUCAAUGGCUAAUCGCTT	10	NM_001522	2986	Homo sapiens guanylate cyclase 2F, retinal (GUCY2F), mRNA
Human Kinase Plate 6	A8	ACVR2A_3	GAAACCAUGGCUAGAGGAUTT	AUCCUCUAGCCAUGGUUUCTT	10	NM_001616	92	Homo sapiens activin A receptor, type IIA (ACVR2A), mRNA
Human Kinase Plate 6	B8	AKT2_3	GUCACGUCCGAGGUCGACATT	UGUCGACCUCGGACGUGACTT	10	NM_001626	208	Homo sapiens v-akt murine thymoma viral oncogene homolog 2 (AKT2), mRNA
Human Kinase Plate 6	C8	ARAF_3	GCUACAAGUUCCACCAGCATT	UGCUGGUGGAACUUGUAGCTT	10	NM_001654	369	Homo sapiens v-raf murine sarcoma 3611 viral oncogene homolog (ARAF), mRNA
Human Kinase Plate 6	D8	AXL_3	GACUAUCUGCGCCAGGGAATT	UUCCCUGGCGCAGAUAGUCTT	10	NM_001699	558	Homo sapiens AXL receptor tyrosine kinase (AXL), transcript variant 2, mRNA
Human Kinase Plate 6	E8	CAMK4_3	CUACAUCUUACUUUGUGGATT	UCCACAAAGUAAGAUGUAGTT	10	NM_001744	814	Homo sapiens calcium/calmodulin-dependent protein kinase IV (CAMK4), mRNA
Human Kinase Plate 6	F8	CDC2_3	GGAAUCUUUACAGGACUAUTT	AUAGUCCUGUAAAGAUUCCTT	10	NM_001786	983	Homo sapiens cell division cycle 2, G1 to S and G2 to M (CDC2), transcript variant 1, mRNA
Human Kinase Plate 6	G8	CDK7_3	CUUACUAGAUCUCAUACAATT	UUGUAUGAGAUCUAGUAAGTT	10	NM_001799	1022	Homo sapiens cyclin-dependent kinase 7 (MO15 homolog, Xenopus laevis, cdk-activating kinase) (CDK7), mRNA
Human Kinase Plate 6	H8	CKB_3	GACCUCAUGCCUGCCCAGATT	UCUGGGCAGGCAUGAGGUCTT	10	NM_001823	1152	Homo sapiens creatine kinase, brain (CKB), mRNA
Human Kinase Plate 6	A9	CKM_3	CUGACAAGCACAAGACUGATT	UCAGUCUUGUGCUUGUCAGTT	10	NM_001824	1158	Homo sapiens creatine kinase, muscle (CKM), mRNA
Human Kinase Plate 6	B9	CSNK1A1_3	GGCUAAAGGCUGCAACAAATT	UUUGUUGCAGCCUUUAGCCTT	10	NM_001892	1452	Homo sapiens casein kinase 1, alpha 1 (CSNK1A1), transcript variant 2, mRNA
Human Kinase Plate 6	C9	CSNK1D_3	CUUCCGAAUUUGCCACAUATT	UAUGUGGCAAAUUCGGAAGTT	10	NM_001893	1453	Homo sapiens casein kinase 1, delta (CSNK1D), transcript variant 1, mRNA
Human Kinase Plate 6	D9	CSNK2A1_3	GAAUUAGAUCCACGUUUCATT	UGAAACGUGGAUCUAAUUCTT	10	NM_001895	1457	Homo sapiens casein kinase 2, alpha 1 polypeptide (CSNK2A1), transcript variant 2, mRNA
Human Kinase Plate 6	E9	CSNK2A2_3	CUACUUAAAGCUCUGGAUUTT	AAUCCAGAGCUUUAAGUAGTT	10	NM_001896	1459	Homo sapiens casein kinase 2, alpha prime polypeptide (CSNK2A2), mRNA
Human Kinase Plate 6	F9	DGUOK_3	GCACGAUGGUCCUACACAUTT	AUGUGUAGGACCAUCGUGCTT	10	NM_001929	1716	Homo sapiens deoxyguanosine kinase (DGUOK), nuclear gene encoding mitochondrial protein, transcript variant 4, mRNA
Human Kinase Plate 6	G9	FES_3	GGAGUAUGCAGGACUGCUUTT	AAGCAGUCCUGCAUACUCCTT	10	NM_002005	2242	Homo sapiens feline sarcoma oncogene (FES), mRNA
Human Kinase Plate 6	H9	TTN_3	GAUGUUCGCAUCCGAAGUATT	UACUUCGGAUGCGAACAUCTT	10	NM_003319	7273	Homo sapiens titin (TTN), transcript variant N2-B, mRNA
Human Kinase Plate 6	A10	TXK_3	GUGAAUGGCGGUCACAUAUTT	AUAUGUGACCGCCAUUCACTT	10	NM_003328	7294	Homo sapiens TXK tyrosine kinase (TXK), mRNA
Human Kinase Plate 6	B10	TYK2_3	GGAGAAACCUCCAAUCUCATT	UGAGAUUGGAGGUUUCUCCTT	10	NM_003331	7297	Homo sapiens tyrosine kinase 2 (TYK2), mRNA
Human Kinase Plate 6	C10	VRK1_3	GUGAAAUUGCCAAAUACAUTT	AUGUAUUUGGCAAUUUCACTT	10	NM_003384	7443	Homo sapiens vaccinia related kinase 1 (VRK1), mRNA
Human Kinase Plate 6	D10	WEE1_3	CAUCCAACAAAGUUAUGUUTT	AACAUAACUUUGUUGGAUGTT	10	NM_003390	7465	Homo sapiens WEE1 homolog (S. pombe) (WEE1), mRNA
Human Kinase Plate 6	E10	TRRAP_3	CUUUACGAAUUGCGGCAUUTT	AAUGCCGCAAUUCGUAAAGTT	10	NM_003496	8295	Homo sapiens transformation/transcription domain-associated protein (TRRAP), mRNA
Human Kinase Plate 6	F10	Control	GAGACCUACCUCCGGAUCATT	UGAUCCGGAGGUAGGUCUCTT	10	NM_005030	5347	Homo sapiens polo-like kinase 1 (Drosophila) (PLK1), mRNA
Human Kinase Plate 6	G10	CDC7_3	CAAAGACUGUGGAUGUACUTT	AGUACAUCCACAGUCUUUGTT	10	NM_003503	8317	Homo sapiens CDC7 cell division cycle 7 (S. cerevisiae) (CDC7), mRNA
Human Kinase Plate 6	H10	NME5_3	GACUUUGCUGCUGCGGAAATT	UUUCCGCAGCAGCAAAGUCTT	10	NM_003551	8382	Homo sapiens non-metastatic cells 5, protein expressed in (nucleoside-diphosphate kinase) (NME5), mRNA
Human Kinase Plate 6	A11	PIP5K1B_3	GGACUUAGAUUUCCUGCAATT	UUGCAGGAAAUCUAAGUCCTT	10	NM_003558	8395	Homo sapiens phosphatidylinositol-4-phosphate 5-kinase, type I, beta (PIP5K1B), transcript variant 2, mRNA
Human Kinase Plate 6	B11	DYRK3_3	GUUAUUGGUGGUCCCAAUATT	UAUUGGGACCACCAAUAACTT	10	NM_003582	8444	Homo sapiens dual-specificity tyrosine-(Y)-phosphorylation regulated kinase 3 (DYRK3), transcript variant 1, mRNA
Human Kinase Plate 6	C11	CDC42BPA_3	GUAUUCAGUGGCUCAGUCATT	UGACUGAGCCACUGAAUACTT	10	NM_003607	8476	Homo sapiens CDC42 binding protein kinase alpha (DMPK-like) (CDC42BPA), transcript variant B, mRNA
Human Kinase Plate 6	D11	MAP4K3_3	CCUAUACCAUGUCCACUUATT	UAAGUGGACAUGGUAUAGGTT	10	NM_003618	8491	Homo sapiens mitogen-activated protein kinase kinase kinase kinase 3 (MAP4K3), mRNA
Human Kinase Plate 6	E11	PIK3R3_3	CCUAUUCGACAGAACUGAUTT	AUCAGUUCUGUCGAAUAGGTT	10	NM_003629	8503	Homo sapiens phosphoinositide-3-kinase, regulatory subunit 3 (p55, gamma) (PIK3R3), mRNA
Human Kinase Plate 6	F11	DGKE_3	GUAUAUGGGUCUUUCCACUTT	AGUGGAAAGACCCAUAUACTT	10	NM_003647	8526	Homo sapiens diacylglycerol kinase, epsilon 64kDa (DGKE), mRNA
Human Kinase Plate 6	G11	CAMK1_3	GAAGCAGGCGGAGGACAUUTT	AAUGUCCUCCGCCUGCUUCTT	10	NM_003656	8536	Homo sapiens calcium/calmodulin-dependent protein kinase I (CAMK1), mRNA
Human Kinase Plate 6	H11	MAPKAPK5_3	CAAACAUAGUUCAGAUUAUTT	AUAAUCUGAACUAUGUUUGTT	10	NM_003668	8550	Homo sapiens mitogen-activated protein kinase-activated protein kinase 5 (MAPKAPK5), transcript variant 1, mRNA
Human Kinase Plate 7	A2	Control	GAGACCUACCUCCGGAUCATT	UGAUCCGGAGGUAGGUCUCTT	10	NM_005030	5347	Homo sapiens polo-like kinase 1 (Drosophila) (PLK1), mRNA
Human Kinase Plate 7	B2	CDK10_1	GCUGUCCCGUGCAUGGGUUTT	AACCCAUGCACGGGACAGCTT	10	NM_003674	8558	Homo sapiens cyclin-dependent kinase (CDC2-like) 10 (CDK10), transcript variant 1, mRNA
Human Kinase Plate 7	C2	PDXK_1	CUUAGAGCCAUGACCGAAATT	UUUCGGUCAUGGCUCUAAGTT	10	NM_003681	8566	Homo sapiens pyridoxal (pyridoxine, vitamin B6) kinase (PDXK), mRNA
Human Kinase Plate 7	D2	MKNK1_1	CACAGUCGGAGUAGGGUGUTT	ACACCCUACUCCGACUGUGTT	10	NM_003684	8569	Homo sapiens MAP kinase interacting serine/threonine kinase 1 (MKNK1), transcript variant 1, mRNA
Human Kinase Plate 7	E2	CDC2L5_1	GAAAGUCGGCCGUAUACUATT	UAGUAUACGGCCGACUUUCTT	10	NM_003718	8621	Homo sapiens cell division cycle 2-like 5 (cholinesterase-related cell division controller) (CDC2L5), transcript variant 1, mRNA
Human Kinase Plate 7	F2	RIPK2_1	GGAAUCAUGUGGAUCCUCUTT	AGAGGAUCCACAUGAUUCCTT	10	NM_003821	8767	Homo sapiens receptor-interacting serine-threonine kinase 2 (RIPK2), mRNA
Human Kinase Plate 7	G2	RIOK3_1	CCUAAGACACGUUUACUUATT	UAAGUAAACGUGUCUUAGGTT	10	NM_003831	8780	Homo sapiens RIO kinase 3 (yeast) (RIOK3), transcript variant 1, mRNA
Human Kinase Plate 7	H2	DYRK4_1	GCUUCUAUCUGAAGGUUCUTT	AGAACCUUCAGAUAGAAGCTT	10	NM_003845	8798	Homo sapiens dual-specificity tyrosine-(Y)-phosphorylation regulated kinase 4 (DYRK4), mRNA
Human Kinase Plate 7	A3	PRPF4B_1	GAACUUACGAGAGGUGUUATT	UAACACCUCUCGUAAGUUCTT	10	NM_003913	8899	Homo sapiens PRP4 pre-mRNA processing factor 4 homolog B (yeast) (PRPF4B), mRNA
Human Kinase Plate 7	B3	RPS6KA4_1	CACAAGCUCGGCAUCAUUUTT	AAAUGAUGCCGAGCUUGUGTT	10	NM_003942	8986	Homo sapiens ribosomal protein S6 kinase, 90kDa, polypeptide 4 (RPS6KA4), transcript variant 1, mRNA
Human Kinase Plate 7	C3	KALRN_1	CUGAUUCCAACCAGCUUAUTT	AUAAGCUGGUUGGAAUCAGTT	10	NM_003947	8997	Homo sapiens kalirin, RhoGEF kinase (KALRN), transcript variant 2, mRNA
Human Kinase Plate 7	D3	CDKL2_1	GACUGAGACUAUACCAAUUTT	AAUUGGUAUAGUCUCAGUCTT	10	NM_003948	8999	Homo sapiens cyclin-dependent kinase-like 2 (CDC2-related kinase) (CDKL2), mRNA
Human Kinase Plate 7	E3	BRSK2_1	CGCACUUUAUCCCGCCCGATT	UCGGGCGGGAUAAAGUGCGTT	10	NM_003957	9024	Homo sapiens BR serine/threonine kinase 2 (BRSK2), mRNA
Human Kinase Plate 7	F3	TNK1_1	CCCACUACAUUCUCAAACATT	UGUUUGAGAAUGUAGUGGGTT	10	NM_003985	8711	Homo sapiens tyrosine kinase, non-receptor, 1 (TNK1), mRNA
Human Kinase Plate 7	G3	CLK3_1	GGUCACAUGUGCAUCGCCUTT	AGGCGAUGCACAUGUGACCTT	10	NM_003992	1198	Homo sapiens CDC-like kinase 3 (CLK3), transcript variant phclk3, mRNA
Human Kinase Plate 7	H3	CLK2_1	GAUAUCAGUCGGUGACGAUTT	AUCGUCACCGACUGAUAUCTT	10	NM_003993	1196	Homo sapiens CDC-like kinase 2 (CLK2), transcript variant 1, mRNA
Human Kinase Plate 7	A4	NPR2_1	CUGUAUUGGUGAUCACGUATT	UACGUGAUCACCAAUACAGTT	10	NM_000907	4882	Homo sapiens natriuretic peptide receptor B/guanylate cyclase B (atrionatriuretic peptide receptor B) (NPR2), transcript variant 1, mRNA
Human Kinase Plate 7	B4	CLK1_1	CAGUUCUGCCGGCAGAUAUTT	AUAUCUGCCGGCAGAACUGTT	10	NM_004071	1195	Homo sapiens CDC-like kinase 1 (CLK1), transcript variant 1, mRNA
Human Kinase Plate 7	C4	PLK3_1	GCAUCAAGCAGGUUCACUATT	UAGUGAACCUGCUUGAUGCTT	10	NM_004073	1263	Homo sapiens polo-like kinase 3 (Drosophila) (PLK3), mRNA
Human Kinase Plate 7	D4	DGKB_1	CCUAUCAGGCGGUCUGAGATT	UCUCAGACCGCCUGAUAGGTT	10	NM_004080	1607	Homo sapiens diacylglycerol kinase, beta 90kDa (DGKB), transcript variant 1, mRNA
Human Kinase Plate 7	E4	PRKAR2A_1	GAUUGUGGAUGUAAUAGGATT	UCCUAUUACAUCCACAAUCTT	10	NM_004157	5576	Homo sapiens protein kinase, cAMP-dependent, regulatory, type II, alpha (PRKAR2A), mRNA
Human Kinase Plate 7	F4	CDKL1_1	CGAGUGACUACUAUACAGATT	UCUGUAUAGUAGUCACUCGTT	10	NM_004196	8814	Homo sapiens cyclin-dependent kinase-like 1 (CDC2-related kinase) (CDKL1), mRNA
Human Kinase Plate 7	G4	PKMYT1_1	CAGAGUCCUUCUUCCAGCATT	UGCUGGAAGAAGGACUCUGTT	10	NM_004203	9088	Homo sapiens protein kinase, membrane associated tyrosine/threonine 1 (PKMYT1), transcript variant 1, mRNA
Human Kinase Plate 7	H4	Control	GAGACCUACCUCCGGAUCATT	UGAUCCGGAGGUAGGUCUCTT	10	NM_005030	5347	Homo sapiens polo-like kinase 1 (Drosophila) (PLK1), mRNA
Human Kinase Plate 7	A5	AURKB_1	GCAAGUUUGGAAACGUGUATT	UACACGUUUCCAAACUUGCTT	10	NM_004217	9212	Homo sapiens aurora kinase B (AURKB), mRNA
Human Kinase Plate 7	B5	STK17B_1	GAGAUUUGAUUGCCGAAGUTT	ACUUCGGCAAUCAAAUCUCTT	10	NM_004226	9262	Homo sapiens serine/threonine kinase 17b (apoptosis-inducing) (STK17B), mRNA
Human Kinase Plate 7	C5	ACVR1B_1	GGCUUGUUUCUGACUAUCATT	UGAUAGUCAGAAACAAGCCTT	10	NM_004302	91	Homo sapiens activin A receptor, type IB (ACVR1B), transcript variant 1, mRNA
Human Kinase Plate 7	D5	ALK_1	GUCAUUACGAGGAUACCAUTT	AUGGUAUCCUCGUAAUGACTT	10	NM_004304	238	Homo sapiens anaplastic lymphoma kinase (Ki-1) (ALK), mRNA
Human Kinase Plate 7	E5	BCR_1	CAGAAGAAGUGUUUCAGAATT	UUCUGAAACACUUCUUCUGTT	10	NM_021574	613	Homo sapiens breakpoint cluster region (BCR), transcript variant 2, mRNA
Human Kinase Plate 7	F5	BMPR1A_1	CUGUUGUCAUAGGUCCGUUTT	AACGGACCUAUGACAACAGTT	10	NM_004329	657	Homo sapiens bone morphogenetic protein receptor, type IA (BMPR1A), mRNA
Human Kinase Plate 7	G5	BUB1_1	GUGUGAAACACAUAAGGUUTT	AACCUUAUGUGUUUCACACTT	10	NM_004336	699	Homo sapiens BUB1 budding uninhibited by benzimidazoles 1 homolog (yeast) (BUB1), mRNA
Human Kinase Plate 7	H5	CSNK1G3_1	CUUACAGGAACAGCUAGAUTT	AUCUAGCUGUUCCUGUAAGTT	10	NM_004384	1456	Homo sapiens casein kinase 1, gamma 3 (CSNK1G3), transcript variant 1, mRNA
Human Kinase Plate 7	A6	EPHA4_1	CGGUAUAAGGAUAACUUCATT	UGAAGUUAUCCUUAUACCGTT	10	NM_004438	2043	Homo sapiens EPH receptor A4 (EPHA4), mRNA
Human Kinase Plate 7	B6	EPHA5_1	GACUUUCCCGGGUACUGGATT	UCCAGUACCCGGGAAAGUCTT	10	NM_004439	2044	Homo sapiens EPH receptor A5 (EPHA5), transcript variant 1, mRNA
Human Kinase Plate 7	C6	EPHA7_1	GAAACCAGUCAUGAUAGUATT	UACUAUCAUGACUGGUUUCTT	10	NM_004440	2045	Homo sapiens EPH receptor A7 (EPHA7), mRNA
Human Kinase Plate 7	D6	EPHB1_1	GACUUUCUGAGUGAGGCGATT	UCGCCUCACUCAGAAAGUCTT	10	NM_004441	2047	Homo sapiens EPH receptor B1 (EPHB1), mRNA
Human Kinase Plate 7	E6	EPHB4_1	CCCAUUUGAGCCUGUCAAUTT	AUUGACAGGCUCAAAUGGGTT	10	NM_004444	2050	Homo sapiens EPH receptor B4 (EPHB4), mRNA
Human Kinase Plate 7	F6	EPHB6_1	GUCAUUGGGACAGGCUCUUTT	AAGAGCCUGUCCCAAUGACTT	10	NM_004445	2051	Homo sapiens EPH receptor B6 (EPHB6), mRNA
Human Kinase Plate 7	G6	ERBB2_1	CCUACAUGCCCAUCUGGAATT	UUCCAGAUGGGCAUGUAGGTT	10	NM_001005862	2064	Homo sapiens v-erb-b2 erythroblastic leukemia viral oncogene homolog 2, neuro/glioblastoma derived oncogene homolog (avian) (ERBB2), transcript variant 2, mRNA
Human Kinase Plate 7	H6	ILK_1	GUAGUGUAAUGAUUGAUGATT	UCAUCAAUCAUUACACUACTT	10	NM_004517	3611	Homo sapiens integrin-linked kinase (ILK), transcript variant 1, mRNA
Human Kinase Plate 7	A7	NDUFA10_1	GAGACAAGUGGAUCUGGCUTT	AGCCAGAUCCACUUGUCUCTT	10	NM_004544	4705	Homo sapiens NADH dehydrogenase (ubiquinone) 1 alpha subcomplex, 10, 42kDa (NDUFA10), nuclear gene encoding mitochondrial protein, mRNA
Human Kinase Plate 7	B7	PIK3C2G_1	CUUAUUCAAGUGAUGGACATT	UGUCCAUCACUUGAAUAAGTT	10	NM_004570	5288	Homo sapiens phosphoinositide-3-kinase, class 2, gamma polypeptide (PIK3C2G), mRNA
Human Kinase Plate 7	C7	MAP4K2_1	CACUCAACCUGCAUGAACUTT	AGUUCAUGCAGGUUGAGUGTT	10	NM_004579	5871	Homo sapiens mitogen-activated protein kinase kinase kinase kinase 2 (MAP4K2), mRNA
Human Kinase Plate 7	D7	RPS6KA3_1	GCAACAUUCUUUAUGUGGATT	UCCACAUAAAGAAUGUUGCTT	10	NM_004586	6197	Homo sapiens ribosomal protein S6 kinase, 90kDa, polypeptide 3 (RPS6KA3), mRNA
Human Kinase Plate 7	E7	TGFBR1_1	CUGUGAAGCCUUGAGAGUATT	UACUCUCAAGGCUUCACAGTT	10	NM_004612	7046	Homo sapiens transforming growth factor, beta receptor I (activin A receptor type II-like kinase, 53kDa) (TGFBR1), mRNA
Human Kinase Plate 7	F7	MAPKAPK3_1	GUGAGUUGUUCAGCAGGAUTT	AUCCUGCUGAACAACUCACTT	10	NM_004635	7867	Homo sapiens mitogen-activated protein kinase-activated protein kinase 3 (MAPKAPK3), mRNA
Human Kinase Plate 7	G7	Control	GAGACCUACCUCCGGAUCATT	UGAUCCGGAGGUAGGUCUCTT	10	NM_005030	5347	Homo sapiens polo-like kinase 1 (Drosophila) (PLK1), mRNA
Human Kinase Plate 7	H7	HERC2_1	CAACUUGUGCAGUGGAUGATT	UCAUCCACUGCACAAGUUGTT	10	NM_004667	8924	Homo sapiens hect domain and RLD 2 (HERC2), mRNA
Human Kinase Plate 7	A8	MAP3K6_1	GAUGUUGGAGUUUGAUUAUTT	AUAAUCAAACUCCAACAUCTT	10	NM_004672	9064	Homo sapiens mitogen-activated protein kinase kinase kinase 6 (MAP3K6), mRNA
Human Kinase Plate 7	B8	DYRK1B_1	GGCACUUCAUGUUCCGGAATT	UUCCGGAACAUGAAGUGCCTT	10	NM_004714	9149	Homo sapiens dual-specificity tyrosine-(Y)-phosphorylation regulated kinase 1B (DYRK1B), transcript variant a, mRNA
Human Kinase Plate 7	C8	DCAMKL1_1	GAUCGAUACUUCAAAGGGATT	UCCCUUUGAAGUAUCGAUCTT	10	NM_004734	9201	Homo sapiens doublecortin and CaM kinase-like 1 (DCAMKL1), mRNA
Human Kinase Plate 7	D8	DLG5_1	GACAUUGCUCCGCACGCUATT	UAGCGUGCGGAGCAAUGUCTT	10	NM_004747	9231	Homo sapiens discs, large homolog 5 (Drosophila) (DLG5), mRNA
Human Kinase Plate 7	E8	RPS6KA5_1	CUGCUAAUUUGACAGGACATT	UGUCCUGUCAAAUUAGCAGTT	10	NM_004755	9252	Homo sapiens ribosomal protein S6 kinase, 90kDa, polypeptide 5 (RPS6KA5), transcript variant 1, mRNA
Human Kinase Plate 7	F8	STK17A_1	CAAUCCUUGGGUCAUUAAUTT	AUUAAUGACCCAAGGAUUGTT	10	NM_004760	9263	Homo sapiens serine/threonine kinase 17a (apoptosis-inducing) (STK17A), mRNA
Human Kinase Plate 7	G8	TAOK2_1	CGGAAACCACCGCUCUUUATT	UAAAGAGCGGUGGUUUCCGTT	10	NM_004783	9344	Homo sapiens TAO kinase 2 (TAOK2), transcript variant 1, mRNA
Human Kinase Plate 7	H8	EIF2AK3_1	CUGGAUAUAUAUCACGAUATT	UAUCGUGAUAUAUAUCCAGTT	10	NM_004836	9451	Homo sapiens eukaryotic translation initiation factor 2-alpha kinase 3 (EIF2AK3), mRNA
Human Kinase Plate 7	A9	AATK_1	CGGUGAAGAUUGGUGACUATT	UAGUCACCAAUCUUCACCGTT	10	NM_004920	9625	Homo sapiens apoptosis-associated tyrosine kinase (AATK), mRNA
Human Kinase Plate 7	B9	CDK5_1	CAGCUGAGGUGGUCACACUTT	AGUGUGACCACCUCAGCUGTT	10	NM_004935	1020	Homo sapiens cyclin-dependent kinase 5 (CDK5), mRNA
Human Kinase Plate 7	C9	DAPK1_1	GAGAAUCGAUGUCCAGGAUTT	AUCCUGGACAUCGAUUCUCTT	10	NM_004938	1612	Homo sapiens death-associated protein kinase 1 (DAPK1), mRNA
Human Kinase Plate 7	D9	FRAP1_1	GCCUAUUCUGAAGGCAUUATT	UAAUGCCUUCAGAAUAGGCTT	10	NM_004958	2475	Homo sapiens FK506 binding protein 12-rapamycin associated protein 1 (FRAP1), mRNA
Human Kinase Plate 7	E9	GUCY2C_1	GAAUCAACAGCGUUUGCAATT	UUGCAAACGCUGUUGAUUCTT	10	NM_004963	2984	Homo sapiens guanylate cyclase 2C (heat stable enterotoxin receptor) (GUCY2C), mRNA
Human Kinase Plate 7	F9	JAK2_1	GAUAACAUGGCUGGAUGAATT	UUCAUCCAGCCAUGUUAUCTT	10	NM_004972	3717	Homo sapiens Janus kinase 2 (a protein tyrosine kinase) (JAK2), mRNA
Human Kinase Plate 7	G9	ROR1_1	CCCAAUACCUCCUGGAUAUTT	AUAUCCAGGAGGUAUUGGGTT	10	NM_005012	4919	Homo sapiens receptor tyrosine kinase-like orphan receptor 1 (ROR1), mRNA
Human Kinase Plate 7	H9	PIK3CD_1	GAAUCAGAGCGUUGUGGUUTT	AACCACAACGCUCUGAUUCTT	10	NM_005026	5293	Homo sapiens phosphoinositide-3-kinase, catalytic, delta polypeptide (PIK3CD), mRNA
Human Kinase Plate 7	A10	PIP5K2A_1	GCAUGUACCGGCUUAAUGUTT	ACAUUAAGCCGGUACAUGCTT	10	NM_005028	5305	Homo sapiens phosphatidylinositol-4-phosphate 5-kinase, type II, alpha (PIP5K2A), mRNA
Human Kinase Plate 7	B10	Control	GUCUCAAGGCCUCCUAAUATT	UAUUAGGAGGCCUUGAGACTT	10	NM_005030	5347	Homo sapiens polo-like kinase 1 (Drosophila) (PLK1), mRNA
Human Kinase Plate 7	C10	POLR2K_1	CUGAUUGUUGUAUAGCUUUTT	AAAGCUAUACAACAAUCAGTT	10	NM_005034	5440	Homo sapiens polymerase (RNA) II (DNA directed) polypeptide K, 7.0kDa (POLR2K), mRNA
Human Kinase Plate 7	D10	PRKX_1	CGAAUGAUGUGAAGCAUCATT	UGAUGCUUCACAUCAUUCGTT	10	NM_005044	5613	Homo sapiens protein kinase, X-linked (PRKX), mRNA
Human Kinase Plate 7	E10	BRD2_1	CAUCUUGGCUCCUGGUUCUTT	AGAACCAGGAGCCAAGAUGTT	10	NM_005104	6046	Homo sapiens bromodomain containing 2 (BRD2), mRNA
Human Kinase Plate 7	F10	Control	GAGACCUACCUCCGGAUCATT	UGAUCCGGAGGUAGGUCUCTT	10	NM_005030	5347	Homo sapiens polo-like kinase 1 (Drosophila) (PLK1), mRNA
Human Kinase Plate 7	G10	ADRBK2_1	CAAGUGACAUCAACUCUUUTT	AAAGAGUUGAUGUCACUUGTT	10	NM_005160	157	Homo sapiens adrenergic, beta, receptor kinase 2 (ADRBK2), mRNA
Human Kinase Plate 7	H10	AKT1_1	GUGCCAUGAUCUGUAUUUATT	UAAAUACAGAUCAUGGCACTT	10	NM_005163	207	Homo sapiens v-akt murine thymoma viral oncogene homolog 1 (AKT1), transcript variant 1, mRNA
Human Kinase Plate 7	A11	MAP3K8_1	GGUAUACUUGGCACAAGAUTT	AUCUUGUGCCAAGUAUACCTT	10	NM_005204	1326	Homo sapiens mitogen-activated protein kinase kinase kinase 8 (MAP3K8), mRNA
Human Kinase Plate 7	B11	CRKL_1	GUAUGUUCCUCGUCCGCGATT	UCGCGGACGAGGAACAUACTT	10	NM_005207	1399	Homo sapiens v-crk sarcoma virus CT10 oncogene homolog (avian)-like (CRKL), mRNA
Human Kinase Plate 7	C11	CSF1R_1	CAAUCUGACUUUCAUAAUATT	UAUUAUGAAAGUCAGAUUGTT	10	NM_005211	1436	Homo sapiens colony stimulating factor 1 receptor, formerly McDonough feline sarcoma viral (v-fms) oncogene homolog (CSF1R), mRNA
Human Kinase Plate 7	D11	EGFR_1	CGAGUAACAAGCUCACGCATT	UGCGUGAGCUUGUUACUCGTT	10	NM_005228	1956	Homo sapiens epidermal growth factor receptor (erythroblastic leukemia viral (v-erb-b) oncogene homolog, avian) (EGFR), transcript variant 1, mRNA
Human Kinase Plate 7	E11	EPHA1_1	GCAAUCAGGAGGUUAUGAATT	UUCAUAACCUCCUGAUUGCTT	10	NM_005232	2041	Homo sapiens EPH receptor A1 (EPHA1), mRNA
Human Kinase Plate 7	F11	FER_1	GAAAGAGCCACCUCCAGUATT	UACUGGAGGUGGCUCUUUCTT	10	NM_005246	2241	Homo sapiens fer (fps/fes related) tyrosine kinase (phosphoprotein NCP94) (FER), mRNA
Human Kinase Plate 7	G11	FGR_1	GACAUGGGCGGCUACUACATT	UGUAGUAGCCGCCCAUGUCTT	10	NM_005248	2268	Homo sapiens Gardner-Rasheed feline sarcoma viral (v-fgr) oncogene homolog (FGR), transcript variant 1, mRNA
Human Kinase Plate 7	H11	GAK_1	CACUCAAGCUGAAGCUCCUTT	AGGAGCUUCAGCUUGAGUGTT	10	NM_005255	2580	Homo sapiens cyclin G associated kinase (GAK), mRNA
Human Kinase Plate 8	A2	Control	GAGACCUACCUCCGGAUCATT	UGAUCCGGAGGUAGGUCUCTT	10	NM_005030	5347	Homo sapiens polo-like kinase 1 (Drosophila) (PLK1), mRNA
Human Kinase Plate 8	B2	CDK10_2	CCCAGAAGACCUUCGUAUCTT	GAUACGAAGGUCUUCUGGGTT	10	NM_003674	8558	Homo sapiens cyclin-dependent kinase (CDC2-like) 10 (CDK10), transcript variant 1, mRNA
Human Kinase Plate 8	C2	PDXK_2	GAACGCAUCCGGAUGGACATT	UGUCCAUCCGGAUGCGUUCTT	10	NM_003681	8566	Homo sapiens pyridoxal (pyridoxine, vitamin B6) kinase (PDXK), mRNA
Human Kinase Plate 8	D2	MKNK1_2	CAAAGAGUAUGCCGUCAAATT	UUUGACGGCAUACUCUUUGTT	10	NM_003684	8569	Homo sapiens MAP kinase interacting serine/threonine kinase 1 (MKNK1), transcript variant 1, mRNA
Human Kinase Plate 8	E2	CDC2L5_2	CCGAAUAUGUGGGAGUCCATT	UGGACUCCCACAUAUUCGGTT	10	NM_003718	8621	Homo sapiens cell division cycle 2-like 5 (cholinesterase-related cell division controller) (CDC2L5), transcript variant 1, mRNA
Human Kinase Plate 8	F2	RIPK2_2	CAGUAUCAAGCACGAUAUATT	UAUAUCGUGCUUGAUACUGTT	10	NM_003821	8767	Homo sapiens receptor-interacting serine-threonine kinase 2 (RIPK2), mRNA
Human Kinase Plate 8	G2	RIOK3_2	GUGAUUGUCAGCUGCCAAUTT	AUUGGCAGCUGACAAUCACTT	10	NM_003831	8780	Homo sapiens RIO kinase 3 (yeast) (RIOK3), transcript variant 1, mRNA
Human Kinase Plate 8	H2	DYRK4_2	GAGGAAAUCCAAUUCCUUUTT	AAAGGAAUUGGAUUUCCUCTT	10	NM_003845	8798	Homo sapiens dual-specificity tyrosine-(Y)-phosphorylation regulated kinase 4 (DYRK4), mRNA
Human Kinase Plate 8	A3	PRPF4B_2	GCUAUGACUAUGGUAUAGATT	UCUAUACCAUAGUCAUAGCTT	10	NM_003913	8899	Homo sapiens PRP4 pre-mRNA processing factor 4 homolog B (yeast) (PRPF4B), mRNA
Human Kinase Plate 8	B3	RPS6KA4_2	GCGUCAUUCUGUACAUGAUTT	AUCAUGUACAGAAUGACGCTT	10	NM_003942	8986	Homo sapiens ribosomal protein S6 kinase, 90kDa, polypeptide 4 (RPS6KA4), transcript variant 1, mRNA
Human Kinase Plate 8	C3	KALRN_2	CACAUACCUCCACUGGAGATT	UCUCCAGUGGAGGUAUGUGTT	10	NM_003947	8997	Homo sapiens kalirin, RhoGEF kinase (KALRN), transcript variant 2, mRNA
Human Kinase Plate 8	D3	CDKL2_2	GCAGCAAUGUCAGCGUGGATT	UCCACGCUGACAUUGCUGCTT	10	NM_003948	8999	Homo sapiens cyclin-dependent kinase-like 2 (CDC2-related kinase) (CDKL2), mRNA
Human Kinase Plate 8	E3	BRSK2_2	CGCAGAAGGAGAACGGCAUTT	AUGCCGUUCUCCUUCUGCGTT	10	NM_003957	9024	Homo sapiens BR serine/threonine kinase 2 (BRSK2), mRNA
Human Kinase Plate 8	F3	TNK1_2	CUCCCAUGCUCCUUGGCUUTT	AAGCCAAGGAGCAUGGGAGTT	10	NM_003985	8711	Homo sapiens tyrosine kinase, non-receptor, 1 (TNK1), mRNA
Human Kinase Plate 8	G3	CLK3_2	CACAAGAGCUGUGAGGAGATT	UCUCCUCACAGCUCUUGUGTT	10	NM_003992	1198	Homo sapiens CDC-like kinase 3 (CLK3), transcript variant phclk3, mRNA
Human Kinase Plate 8	H3	CLK2_2	CGAAGAAGUCGCUCCUGGUTT	ACCAGGAGCGACUUCUUCGTT	10	NM_003993	1196	Homo sapiens CDC-like kinase 2 (CLK2), transcript variant 1, mRNA
Human Kinase Plate 8	A4	NPR2_2	GUGUAACUGGGCUGGUUGUTT	ACAACCAGCCCAGUUACACTT	10	NM_000907	4882	Homo sapiens natriuretic peptide receptor B/guanylate cyclase B (atrionatriuretic peptide receptor B) (NPR2), transcript variant 1, mRNA
Human Kinase Plate 8	B4	CLK1_2	GAUGAACGCACCUUAAUAATT	UUAUUAAGGUGCGUUCAUCTT	10	NM_004071	1195	Homo sapiens CDC-like kinase 1 (CLK1), transcript variant 1, mRNA
Human Kinase Plate 8	C4	PLK3_2	GAGAAGAUCCUAAAUGAGATT	UCUCAUUUAGGAUCUUCUCTT	10	NM_004073	1263	Homo sapiens polo-like kinase 3 (Drosophila) (PLK3), mRNA
Human Kinase Plate 8	D4	DGKB_2	CCUUUGAAGGACCAUAUUUTT	AAAUAUGGUCCUUCAAAGGTT	10	NM_004080	1607	Homo sapiens diacylglycerol kinase, beta 90kDa (DGKB), transcript variant 1, mRNA
Human Kinase Plate 8	E4	PRKAR2A_2	CAGCUUAUGCAGUUGGAGATT	UCUCCAACUGCAUAAGCUGTT	10	NM_004157	5576	Homo sapiens protein kinase, cAMP-dependent, regulatory, type II, alpha (PRKAR2A), mRNA
Human Kinase Plate 8	F4	CDKL1_2	GACACUGCAAGCUGUAAAUTT	AUUUACAGCUUGCAGUGUCTT	10	NM_004196	8814	Homo sapiens cyclin-dependent kinase-like 1 (CDC2-related kinase) (CDKL1), mRNA
Human Kinase Plate 8	G4	PKMYT1_2	GCGGUAAAGCGUUCCAUGUTT	ACAUGGAACGCUUUACCGCTT	10	NM_004203	9088	Homo sapiens protein kinase, membrane associated tyrosine/threonine 1 (PKMYT1), transcript variant 1, mRNA
Human Kinase Plate 8	H4	Control	GAGACCUACCUCCGGAUCATT	UGAUCCGGAGGUAGGUCUCTT	10	NM_005030	5347	Homo sapiens polo-like kinase 1 (Drosophila) (PLK1), mRNA
Human Kinase Plate 8	A5	AURKB_2	GGCUCAAGGGAGAGCUGAATT	UUCAGCUCUCCCUUGAGCCTT	10	NM_004217	9212	Homo sapiens aurora kinase B (AURKB), mRNA
Human Kinase Plate 8	B5	STK17B_2	GUGGUUAGACAAUGUAUAUTT	AUAUACAUUGUCUAACCACTT	10	NM_004226	9262	Homo sapiens serine/threonine kinase 17b (apoptosis-inducing) (STK17B), mRNA
Human Kinase Plate 8	C5	ACVR1B_2	GAUUUAUUGCUGCUGACAATT	UUGUCAGCAGCAAUAAAUCTT	10	NM_004302	91	Homo sapiens activin A receptor, type IB (ACVR1B), transcript variant 1, mRNA
Human Kinase Plate 8	D5	ALK_2	GAAGUGAAUAUUAAGCAUUTT	AAUGCUUAAUAUUCACUUCTT	10	NM_004304	238	Homo sapiens anaplastic lymphoma kinase (Ki-1) (ALK), mRNA
Human Kinase Plate 8	E5	BCR_2	GCUAAUCGGGCCAUCCGUATT	UACGGAUGGCCCGAUUAGCTT	10	NM_021574	613	Homo sapiens breakpoint cluster region (BCR), transcript variant 2, mRNA
Human Kinase Plate 8	F5	BMPR1A_2	CAUCUACAGCUUCGGCCUATT	UAGGCCGAAGCUGUAGAUGTT	10	NM_004329	657	Homo sapiens bone morphogenetic protein receptor, type IA (BMPR1A), mRNA
Human Kinase Plate 8	G5	BUB1_2	GAGGUUAAUCCAGCACGUATT	UACGUGCUGGAUUAACCUCTT	10	NM_004336	699	Homo sapiens BUB1 budding uninhibited by benzimidazoles 1 homolog (yeast) (BUB1), mRNA
Human Kinase Plate 8	H5	CSNK1G3_2	CAAUAGAAGUGUUAUGUGATT	UCACAUAACACUUCUAUUGTT	10	NM_004384	1456	Homo sapiens casein kinase 1, gamma 3 (CSNK1G3), transcript variant 1, mRNA
Human Kinase Plate 8	A6	EPHA4_2	CACUAAAUGUAAACCAGUATT	UACUGGUUUACAUUUAGUGTT	10	NM_004438	2043	Homo sapiens EPH receptor A4 (EPHA4), mRNA
Human Kinase Plate 8	B6	EPHA5_2	CAAGAGACCAGCUACACGATT	UCGUGUAGCUGGUCUCUUGTT	10	NM_004439	2044	Homo sapiens EPH receptor A5 (EPHA5), transcript variant 1, mRNA
Human Kinase Plate 8	C6	EPHA7_2	GAAAUCAAGUAUUACGAGATT	UCUCGUAAUACUUGAUUUCTT	10	NM_004440	2045	Homo sapiens EPH receptor A7 (EPHA7), mRNA
Human Kinase Plate 8	D6	EPHB1_2	CAUUCUAUGAGGGUCCAGATT	UCUGGACCCUCAUAGAAUGTT	10	NM_004441	2047	Homo sapiens EPH receptor B1 (EPHB1), mRNA
Human Kinase Plate 8	E6	EPHB4_2	CACUCUAACACCAUUGGAUTT	AUCCAAUGGUGUUAGAGUGTT	10	NM_004444	2050	Homo sapiens EPH receptor B4 (EPHB4), mRNA
Human Kinase Plate 8	F6	EPHB6_2	GACCUUUGAGGCAUGUCAUTT	AUGACAUGCCUCAAAGGUCTT	10	NM_004445	2051	Homo sapiens EPH receptor B6 (EPHB6), mRNA
Human Kinase Plate 8	G6	ERBB2_2	CUUAGACCAUGUCCGGGAATT	UUCCCGGACAUGGUCUAAGTT	10	NM_001005862	2064	Homo sapiens v-erb-b2 erythroblastic leukemia viral oncogene homolog 2, neuro/glioblastoma derived oncogene homolog (avian) (ERBB2), transcript variant 2, mRNA
Human Kinase Plate 8	H6	ILK_2	CUCAAUAGCCGUAGUGUAATT	UUACACUACGGCUAUUGAGTT	10	NM_004517	3611	Homo sapiens integrin-linked kinase (ILK), transcript variant 1, mRNA
Human Kinase Plate 8	A7	NDUFA10_2	CGAUGUACAACCAGGGAUUTT	AAUCCCUGGUUGUACAUCGTT	10	NM_004544	4705	Homo sapiens NADH dehydrogenase (ubiquinone) 1 alpha subcomplex, 10, 42kDa (NDUFA10), nuclear gene encoding mitochondrial protein, mRNA
Human Kinase Plate 8	B7	PIK3C2G_2	GAACUUUGCUGUCGUGCUUTT	AAGCACGACAGCAAAGUUCTT	10	NM_004570	5288	Homo sapiens phosphoinositide-3-kinase, class 2, gamma polypeptide (PIK3C2G), mRNA
Human Kinase Plate 8	C7	MAP4K2_2	CCAGUUUCACCAGGUGAAATT	UUUCACCUGGUGAAACUGGTT	10	NM_004579	5871	Homo sapiens mitogen-activated protein kinase kinase kinase kinase 2 (MAP4K2), mRNA
Human Kinase Plate 8	D7	RPS6KA3_2	CUCAUGACUCCUUGUUACATT	UGUAACAAGGAGUCAUGAGTT	10	NM_004586	6197	Homo sapiens ribosomal protein S6 kinase, 90kDa, polypeptide 3 (RPS6KA3), mRNA
Human Kinase Plate 8	E7	TGFBR1_2	CUUACAGCAUUGCGGAUUATT	UAAUCCGCAAUGCUGUAAGTT	10	NM_004612	7046	Homo sapiens transforming growth factor, beta receptor I (activin A receptor type II-like kinase, 53kDa) (TGFBR1), mRNA
Human Kinase Plate 8	F7	MAPKAPK3_2	CCACUAUGCGGGUAGACUATT	UAGUCUACCCGCAUAGUGGTT	10	NM_004635	7867	Homo sapiens mitogen-activated protein kinase-activated protein kinase 3 (MAPKAPK3), mRNA
Human Kinase Plate 8	G7	Control	GAGACCUACCUCCGGAUCATT	UGAUCCGGAGGUAGGUCUCTT	10	NM_005030	5347	Homo sapiens polo-like kinase 1 (Drosophila) (PLK1), mRNA
Human Kinase Plate 8	H7	HERC2_2	GUUAGAUGCUGCCGAGCGUTT	ACGCUCGGCAGCAUCUAACTT	10	NM_004667	8924	Homo sapiens hect domain and RLD 2 (HERC2), mRNA
Human Kinase Plate 8	A8	MAP3K6_2	CCAUGUUUCAGGUGGGUAUTT	AUACCCACCUGAAACAUGGTT	10	NM_004672	9064	Homo sapiens mitogen-activated protein kinase kinase kinase 6 (MAP3K6), mRNA
Human Kinase Plate 8	B8	DYRK1B_2	CCUGAACCAUGGUUAUGAUTT	AUCAUAACCAUGGUUCAGGTT	10	NM_004714	9149	Homo sapiens dual-specificity tyrosine-(Y)-phosphorylation regulated kinase 1B (DYRK1B), transcript variant a, mRNA
Human Kinase Plate 8	C8	DCAMKL1_2	CAAAGGAGCUCAUUACCAUTT	AUGGUAAUGAGCUCCUUUGTT	10	NM_004734	9201	Homo sapiens doublecortin and CaM kinase-like 1 (DCAMKL1), mRNA
Human Kinase Plate 8	D8	DLG5_2	CAGUUCAAGGCGGAACGCATT	UGCGUUCCGCCUUGAACUGTT	10	NM_004747	9231	Homo sapiens discs, large homolog 5 (Drosophila) (DLG5), mRNA
Human Kinase Plate 8	E8	RPS6KA5_2	CAUAGACCCUCUUCAGUUUTT	AAACUGAAGAGGGUCUAUGTT	10	NM_004755	9252	Homo sapiens ribosomal protein S6 kinase, 90kDa, polypeptide 5 (RPS6KA5), transcript variant 1, mRNA
Human Kinase Plate 8	F8	STK17A_2	CUCCAUUGGGUGACAUUAATT	UUAAUGUCACCCAAUGGAGTT	10	NM_004760	9263	Homo sapiens serine/threonine kinase 17a (apoptosis-inducing) (STK17A), mRNA
Human Kinase Plate 8	G8	TAOK2_2	CGAUGAGUGCCUUAUACCATT	UGGUAUAAGGCACUCAUCGTT	10	NM_004783	9344	Homo sapiens TAO kinase 2 (TAOK2), transcript variant 1, mRNA
Human Kinase Plate 8	H8	EIF2AK3_2	CAUAUGGACUCAGUGCAUATT	UAUGCACUGAGUCCAUAUGTT	10	NM_004836	9451	Homo sapiens eukaryotic translation initiation factor 2-alpha kinase 3 (EIF2AK3), mRNA
Human Kinase Plate 8	A9	AATK_2	GUGGCUAUGACACCGAGAATT	UUCUCGGUGUCAUAGCCACTT	10	NM_004920	9625	Homo sapiens apoptosis-associated tyrosine kinase (AATK), mRNA
Human Kinase Plate 8	B9	CDK5_2	CCAAUGCUGGGCGGCCUCUTT	AGAGGCCGCCCAGCAUUGGTT	10	NM_004935	1020	Homo sapiens cyclin-dependent kinase 5 (CDK5), mRNA
Human Kinase Plate 8	C9	DAPK1_2	GACAUGAAGGUACUUCGAATT	UUCGAAGUACCUUCAUGUCTT	10	NM_004938	1612	Homo sapiens death-associated protein kinase 1 (DAPK1), mRNA
Human Kinase Plate 8	D9	FRAP1_2	GAGUUACAGUCGGGCAUAUTT	AUAUGCCCGACUGUAACUCTT	10	NM_004958	2475	Homo sapiens FK506 binding protein 12-rapamycin associated protein 1 (FRAP1), mRNA
Human Kinase Plate 8	E9	GUCY2C_2	CCCAAUAUGGAUUCGCAUUTT	AAUGCGAAUCCAUAUUGGGTT	10	NM_004963	2984	Homo sapiens guanylate cyclase 2C (heat stable enterotoxin receptor) (GUCY2C), mRNA
Human Kinase Plate 8	F9	JAK2_2	GAUAGGUGCCCUAGGGUUUTT	AAACCCUAGGGCACCUAUCTT	10	NM_004972	3717	Homo sapiens Janus kinase 2 (a protein tyrosine kinase) (JAK2), mRNA
Human Kinase Plate 8	G9	ROR1_2	GCUAAAGAGCUACCUCUUUTT	AAAGAGGUAGCUCUUUAGCTT	10	NM_005012	4919	Homo sapiens receptor tyrosine kinase-like orphan receptor 1 (ROR1), mRNA
Human Kinase Plate 8	H9	PIK3CD_2	CCAUCAAGUCGCUGCGGAATT	UUCCGCAGCGACUUGAUGGTT	10	NM_005026	5293	Homo sapiens phosphoinositide-3-kinase, catalytic, delta polypeptide (PIK3CD), mRNA
Human Kinase Plate 8	A10	PIP5K2A_2	GUGUACUUCAUGGCAAUUATT	UAAUUGCCAUGAAGUACACTT	10	NM_005028	5305	Homo sapiens phosphatidylinositol-4-phosphate 5-kinase, type II, alpha (PIP5K2A), mRNA
Human Kinase Plate 8	B10	Control	GCAAGAAAGGGCACAGUUUTT	AAACUGUGCCCUUUCUUGCTT	10	NM_005030	5347	Homo sapiens polo-like kinase 1 (Drosophila) (PLK1), mRNA
Human Kinase Plate 8	C10	POLR2K_2	GACCAUAUUAUAUUUGGGUTT	ACCCAAAUAUAAUAUGGUCTT	10	NM_005034	5440	Homo sapiens polymerase (RNA) II (DNA directed) polypeptide K, 7.0kDa (POLR2K), mRNA
Human Kinase Plate 8	D10	PRKX_2	CUUCUUCACGGCAUAAGGATT	UCCUUAUGCCGUGAAGAAGTT	10	NM_005044	5613	Homo sapiens protein kinase, X-linked (PRKX), mRNA
Human Kinase Plate 8	E10	BRD2_2	GAGUUACCAACCAGCUGCATT	UGCAGCUGGUUGGUAACUCTT	10	NM_005104	6046	Homo sapiens bromodomain containing 2 (BRD2), mRNA
Human Kinase Plate 8	F10	Control	GAGACCUACCUCCGGAUCATT	UGAUCCGGAGGUAGGUCUCTT	10	NM_005030	5347	Homo sapiens polo-like kinase 1 (Drosophila) (PLK1), mRNA
Human Kinase Plate 8	G10	ADRBK2_2	CGAUUUGCACUACCACCUUTT	AAGGUGGUAGUGCAAAUCGTT	10	NM_005160	157	Homo sapiens adrenergic, beta, receptor kinase 2 (ADRBK2), mRNA
Human Kinase Plate 8	H10	AKT1_2	CUCACAGCCCUGAAGUACUTT	AGUACUUCAGGGCUGUGAGTT	10	NM_005163	207	Homo sapiens v-akt murine thymoma viral oncogene homolog 1 (AKT1), transcript variant 1, mRNA
Human Kinase Plate 8	A11	MAP3K8_2	GGAACUUCCUGAGAACAUUTT	AAUGUUCUCAGGAAGUUCCTT	10	NM_005204	1326	Homo sapiens mitogen-activated protein kinase kinase kinase 8 (MAP3K8), mRNA
Human Kinase Plate 8	B11	CRKL_2	GGAUGAAUAUAAAUGGCCATT	UGGCCAUUUAUAUUCAUCCTT	10	NM_005207	1399	Homo sapiens v-crk sarcoma virus CT10 oncogene homolog (avian)-like (CRKL), mRNA
Human Kinase Plate 8	C11	CSF1R_2	CUGUACUGGUCAUCACGGATT	UCCGUGAUGACCAGUACAGTT	10	NM_005211	1436	Homo sapiens colony stimulating factor 1 receptor, formerly McDonough feline sarcoma viral (v-fms) oncogene homolog (CSF1R), mRNA
Human Kinase Plate 8	D11	EGFR_2	CACAGUGGAGCGAAUUCCUTT	AGGAAUUCGCUCCACUGUGTT	10	NM_005228	1956	Homo sapiens epidermal growth factor receptor (erythroblastic leukemia viral (v-erb-b) oncogene homolog, avian) (EGFR), transcript variant 1, mRNA
Human Kinase Plate 8	E11	EPHA1_2	CAGUUUAGCCACCCGCAUATT	UAUGCGGGUGGCUAAACUGTT	10	NM_005232	2041	Homo sapiens EPH receptor A1 (EPHA1), mRNA
Human Kinase Plate 8	F11	FER_2	CAACUUAGUAGGAUAAUGATT	UCAUUAUCCUACUAAGUUGTT	10	NM_005246	2241	Homo sapiens fer (fps/fes related) tyrosine kinase (phosphoprotein NCP94) (FER), mRNA
Human Kinase Plate 8	G11	FGR_2	CAUCCUGAACAAUACUGAATT	UUCAGUAUUGUUCAGGAUGTT	10	NM_005248	2268	Homo sapiens Gardner-Rasheed feline sarcoma viral (v-fgr) oncogene homolog (FGR), transcript variant 1, mRNA
Human Kinase Plate 8	H11	GAK_2	CAAGACAUUCUGUCUAAGUTT	ACUUAGACAGAAUGUCUUGTT	10	NM_005255	2580	Homo sapiens cyclin G associated kinase (GAK), mRNA
Human Kinase Plate 9	A2	Control	GAGACCUACCUCCGGAUCATT	UGAUCCGGAGGUAGGUCUCTT	10	NM_005030	5347	Homo sapiens polo-like kinase 1 (Drosophila) (PLK1), mRNA
Human Kinase Plate 9	B2	CDK10_3	GCCCAGAAGACCUUCGUAUTT	AUACGAAGGUCUUCUGGGCTT	10	NM_003674	8558	Homo sapiens cyclin-dependent kinase (CDC2-like) 10 (CDK10), transcript variant 1, mRNA
Human Kinase Plate 9	C2	PDXK_3	CAGACAUUAUCACGCCCAATT	UUGGGCGUGAUAAUGUCUGTT	10	NM_003681	8566	Homo sapiens pyridoxal (pyridoxine, vitamin B6) kinase (PDXK), mRNA
Human Kinase Plate 9	D2	MKNK1_3	GGAGUAGGGUGUUUCGAGATT	UCUCGAAACACCCUACUCCTT	10	NM_003684	8569	Homo sapiens MAP kinase interacting serine/threonine kinase 1 (MKNK1), transcript variant 1, mRNA
Human Kinase Plate 9	E2	CDC2L5_3	GACAACUUUGGAUCCUCUUTT	AAGAGGAUCCAAAGUUGUCTT	10	NM_003718	8621	Homo sapiens cell division cycle 2-like 5 (cholinesterase-related cell division controller) (CDC2L5), transcript variant 1, mRNA
Human Kinase Plate 9	F2	RIPK2_3	CACGUAUGAUCUCUCUAAUTT	AUUAGAGAGAUCAUACGUGTT	10	NM_003821	8767	Homo sapiens receptor-interacting serine-threonine kinase 2 (RIPK2), mRNA
Human Kinase Plate 9	G2	RIOK3_3	GUUUAAAGAUCGCUUCAGUTT	ACUGAAGCGAUCUUUAAACTT	10	NM_003831	8780	Homo sapiens RIO kinase 3 (yeast) (RIOK3), transcript variant 1, mRNA
Human Kinase Plate 9	H2	DYRK4_3	GCUGUUAUGAACACCAGAATT	UUCUGGUGUUCAUAACAGCTT	10	NM_003845	8798	Homo sapiens dual-specificity tyrosine-(Y)-phosphorylation regulated kinase 4 (DYRK4), mRNA
Human Kinase Plate 9	A3	PRPF4B_3	CCUAGAUAAACGUUACAAUTT	AUUGUAACGUUUAUCUAGGTT	10	NM_003913	8899	Homo sapiens PRP4 pre-mRNA processing factor 4 homolog B (yeast) (PRPF4B), mRNA
Human Kinase Plate 9	B3	RPS6KA4_3	CGGACUUCGGGCUGAGCAATT	UUGCUCAGCCCGAAGUCCGTT	10	NM_003942	8986	Homo sapiens ribosomal protein S6 kinase, 90kDa, polypeptide 4 (RPS6KA4), transcript variant 1, mRNA
Human Kinase Plate 9	C3	KALRN_3	CUCUAGAUGCCACACUCAATT	UUGAGUGUGGCAUCUAGAGTT	10	NM_003947	8997	Homo sapiens kalirin, RhoGEF kinase (KALRN), transcript variant 2, mRNA
Human Kinase Plate 9	D3	CDKL2_3	GGAGUAAGGUUGCCUGAAATT	UUUCAGGCAACCUUACUCCTT	10	NM_003948	8999	Homo sapiens cyclin-dependent kinase-like 2 (CDC2-related kinase) (CDKL2), mRNA
Human Kinase Plate 9	E3	BRSK2_3	GUCAAGUUCCAGGUUGAUATT	UAUCAACCUGGAACUUGACTT	10	NM_003957	9024	Homo sapiens BR serine/threonine kinase 2 (BRSK2), mRNA
Human Kinase Plate 9	F3	TNK1_3	GGAAUGCCUGGAGCCCGUATT	UACGGGCUCCAGGCAUUCCTT	10	NM_003985	8711	Homo sapiens tyrosine kinase, non-receptor, 1 (TNK1), mRNA
Human Kinase Plate 9	G3	CLK3_3	GCAAACCUCUGAAGAGUUATT	UAACUCUUCAGAGGUUUGCTT	10	NM_003992	1198	Homo sapiens CDC-like kinase 3 (CLK3), transcript variant phclk3, mRNA
Human Kinase Plate 9	H3	CLK2_3	GCAUAAGCGACGAAGAAGUTT	ACUUCUUCGUCGCUUAUGCTT	10	NM_003993	1196	Homo sapiens CDC-like kinase 2 (CLK2), transcript variant 1, mRNA
Human Kinase Plate 9	A4	NPR2_3	CAGAUGACCGGCCUCACUATT	UAGUGAGGCCGGUCAUCUGTT	10	NM_000907	4882	Homo sapiens natriuretic peptide receptor B/guanylate cyclase B (atrionatriuretic peptide receptor B) (NPR2), transcript variant 1, mRNA
Human Kinase Plate 9	B4	CLK1_3	GAGAACAAGCGCUGCAAAUTT	AUUUGCAGCGCUUGUUCUCTT	10	NM_004071	1195	Homo sapiens CDC-like kinase 1 (CLK1), transcript variant 1, mRNA
Human Kinase Plate 9	C4	PLK3_3	GAAAGACUGUGCACUACAATT	UUGUAGUGCACAGUCUUUCTT	10	NM_004073	1263	Homo sapiens polo-like kinase 3 (Drosophila) (PLK3), mRNA
Human Kinase Plate 9	D4	DGKB_3	CCAUUACUGGGUUGAAGGUTT	ACCUUCAACCCAGUAAUGGTT	10	NM_004080	1607	Homo sapiens diacylglycerol kinase, beta 90kDa (DGKB), transcript variant 1, mRNA
Human Kinase Plate 9	E4	PRKAR2A_3	GAGAGAAGAUCUAUAAGGATT	UCCUUAUAGAUCUUCUCUCTT	10	NM_004157	5576	Homo sapiens protein kinase, cAMP-dependent, regulatory, type II, alpha (PRKAR2A), mRNA
Human Kinase Plate 9	F4	CDKL1_3	GAGUUGGACAGAUACCAAATT	UUUGGUAUCUGUCCAACUCTT	10	NM_004196	8814	Homo sapiens cyclin-dependent kinase-like 1 (CDC2-related kinase) (CDKL1), mRNA
Human Kinase Plate 9	G4	PKMYT1_3	CUCUAUGCGGUAAAGCGUUTT	AACGCUUUACCGCAUAGAGTT	10	NM_004203	9088	Homo sapiens protein kinase, membrane associated tyrosine/threonine 1 (PKMYT1), transcript variant 1, mRNA
Human Kinase Plate 9	H4	Control	GAGACCUACCUCCGGAUCATT	UGAUCCGGAGGUAGGUCUCTT	10	NM_005030	5347	Homo sapiens polo-like kinase 1 (Drosophila) (PLK1), mRNA
Human Kinase Plate 9	A5	AURKB_3	GGCACUUCACAAUUGAUGATT	UCAUCAAUUGUGAAGUGCCTT	10	NM_004217	9212	Homo sapiens aurora kinase B (AURKB), mRNA
Human Kinase Plate 9	B5	STK17B_3	CUUCUAAAUCCUCCUGUAATT	UUACAGGAGGAUUUAGAAGTT	10	NM_004226	9262	Homo sapiens serine/threonine kinase 17b (apoptosis-inducing) (STK17B), mRNA
Human Kinase Plate 9	C5	ACVR1B_3	CACCCAAGGGAAGCCUGGATT	UCCAGGCUUCCCUUGGGUGTT	10	NM_004302	91	Homo sapiens activin A receptor, type IB (ACVR1B), transcript variant 1, mRNA
Human Kinase Plate 9	D5	ALK_3	GCUCUAUUGCUCAGUACCATT	UGGUACUGAGCAAUAGAGCTT	10	NM_004304	238	Homo sapiens anaplastic lymphoma kinase (Ki-1) (ALK), mRNA
Human Kinase Plate 9	E5	BCR_3	CAGUAUGACUGCAAAUGGUTT	ACCAUUUGCAGUCAUACUGTT	10	NM_021574	613	Homo sapiens breakpoint cluster region (BCR), transcript variant 2, mRNA
Human Kinase Plate 9	F5	BMPR1A_3	GGCAAAUGGCGUGGCGAAATT	UUUCGCCACGCCAUUUGCCTT	10	NM_004329	657	Homo sapiens bone morphogenetic protein receptor, type IA (BMPR1A), mRNA
Human Kinase Plate 9	G5	BUB1_3	GGUUAUUUCAGACACGCCUTT	AGGCGUGUCUGAAAUAACCTT	10	NM_004336	699	Homo sapiens BUB1 budding uninhibited by benzimidazoles 1 homolog (yeast) (BUB1), mRNA
Human Kinase Plate 9	H5	CSNK1G3_3	CACAUUAAAGGAGAGGUAUTT	AUACCUCUCCUUUAAUGUGTT	10	NM_004384	1456	Homo sapiens casein kinase 1, gamma 3 (CSNK1G3), transcript variant 1, mRNA
Human Kinase Plate 9	A6	EPHA4_3	GACAGUUUGACCAUCCGAATT	UUCGGAUGGUCAAACUGUCTT	10	NM_004438	2043	Homo sapiens EPH receptor A4 (EPHA4), mRNA
Human Kinase Plate 9	B6	EPHA5_3	CCUGUAAGGAAACCUUUAATT	UUAAAGGUUUCCUUACAGGTT	10	NM_004439	2044	Homo sapiens EPH receptor A5 (EPHA5), transcript variant 1, mRNA
Human Kinase Plate 9	C6	EPHA7_3	GAUGUGAUGAGUUUAGGGATT	UCCCUAAACUCAUCACAUCTT	10	NM_004440	2045	Homo sapiens EPH receptor A7 (EPHA7), mRNA
Human Kinase Plate 9	D6	EPHB1_3	CGUUUGAAACUGCCAGGCATT	UGCCUGGCAGUUUCAAACGTT	10	NM_004441	2047	Homo sapiens EPH receptor B1 (EPHB1), mRNA
Human Kinase Plate 9	E6	EPHB4_3	CUAAUGAGGCUGUGAGGGATT	UCCCUCACAGCCUCAUUAGTT	10	NM_004444	2050	Homo sapiens EPH receptor B4 (EPHB4), mRNA
Human Kinase Plate 9	F6	EPHB6_3	GAAAGACUCUCCUUGGUGATT	UCACCAAGGAGAGUCUUUCTT	10	NM_004445	2051	Homo sapiens EPH receptor B6 (EPHB6), mRNA
Human Kinase Plate 9	G6	ERBB2_3	CAGAAGAUCCGGAAGUACATT	UGUACUUCCGGAUCUUCUGTT	10	NM_001005862	2064	Homo sapiens v-erb-b2 erythroblastic leukemia viral oncogene homolog 2, neuro/glioblastoma derived oncogene homolog (avian) (ERBB2), transcript variant 2, mRNA
Human Kinase Plate 9	H6	ILK_3	CAGCUUAACUUCCUGACGATT	UCGUCAGGAAGUUAAGCUGTT	10	NM_004517	3611	Homo sapiens integrin-linked kinase (ILK), transcript variant 1, mRNA
Human Kinase Plate 9	A7	NDUFA10_3	GUGAUAACUGUAGAUGGCATT	UGCCAUCUACAGUUAUCACTT	10	NM_004544	4705	Homo sapiens NADH dehydrogenase (ubiquinone) 1 alpha subcomplex, 10, 42kDa (NDUFA10), nuclear gene encoding mitochondrial protein, mRNA
Human Kinase Plate 9	B7	PIK3C2G_3	CCAUCAAAGACAGGAGGUATT	UACCUCCUGUCUUUGAUGGTT	10	NM_004570	5288	Homo sapiens phosphoinositide-3-kinase, class 2, gamma polypeptide (PIK3C2G), mRNA
Human Kinase Plate 9	C7	MAP4K2_3	GGAAUGACCGCUUGUGGAUTT	AUCCACAAGCGGUCAUUCCTT	10	NM_004579	5871	Homo sapiens mitogen-activated protein kinase kinase kinase kinase 2 (MAP4K2), mRNA
Human Kinase Plate 9	D7	RPS6KA3_3	CGUAAUCAGUCACCAGUUUTT	AAACUGGUGACUGAUUACGTT	10	NM_004586	6197	Homo sapiens ribosomal protein S6 kinase, 90kDa, polypeptide 3 (RPS6KA3), mRNA
Human Kinase Plate 9	E7	TGFBR1_3	CCAUUGAUAUUGCUCCAAATT	UUUGGAGCAAUAUCAAUGGTT	10	NM_004612	7046	Homo sapiens transforming growth factor, beta receptor I (activin A receptor type II-like kinase, 53kDa) (TGFBR1), mRNA
Human Kinase Plate 9	F7	MAPKAPK3_3	CUAACAACCGGCUCCUCAATT	UUGAGGAGCCGGUUGUUAGTT	10	NM_004635	7867	Homo sapiens mitogen-activated protein kinase-activated protein kinase 3 (MAPKAPK3), mRNA
Human Kinase Plate 9	G7	Control	GAGACCUACCUCCGGAUCATT	UGAUCCGGAGGUAGGUCUCTT	10	NM_005030	5347	Homo sapiens polo-like kinase 1 (Drosophila) (PLK1), mRNA
Human Kinase Plate 9	H7	HERC2_3	CAACGUUUGCUUAUUAGUATT	UACUAAUAAGCAAACGUUGTT	10	NM_004667	8924	Homo sapiens hect domain and RLD 2 (HERC2), mRNA
Human Kinase Plate 9	A8	MAP3K6_3	CAAAUGCUGUUGAACCAUATT	UAUGGUUCAACAGCAUUUGTT	10	NM_004672	9064	Homo sapiens mitogen-activated protein kinase kinase kinase 6 (MAP3K6), mRNA
Human Kinase Plate 9	B8	DYRK1B_3	CGCUGAACCUGACCCGGAATT	UUCCGGGUCAGGUUCAGCGTT	10	NM_004714	9149	Homo sapiens dual-specificity tyrosine-(Y)-phosphorylation regulated kinase 1B (DYRK1B), transcript variant a, mRNA
Human Kinase Plate 9	C8	DCAMKL1_3	CCAAUAUCGUUCUUCUGAUTT	AUCAGAAGAACGAUAUUGGTT	10	NM_004734	9201	Homo sapiens doublecortin and CaM kinase-like 1 (DCAMKL1), mRNA
Human Kinase Plate 9	D8	DLG5_3	CAACAAGUCUCUGAAUGAATT	UUCAUUCAGAGACUUGUUGTT	10	NM_004747	9231	Homo sapiens discs, large homolog 5 (Drosophila) (DLG5), mRNA
Human Kinase Plate 9	E8	RPS6KA5_3	GGAUGAUUUAGCCGCCAAATT	UUUGGCGGCUAAAUCAUCCTT	10	NM_004755	9252	Homo sapiens ribosomal protein S6 kinase, 90kDa, polypeptide 5 (RPS6KA5), transcript variant 1, mRNA
Human Kinase Plate 9	F8	STK17A_3	GAAAUUCCAGGAGAAUUUATT	UAAAUUCUCCUGGAAUUUCTT	10	NM_004760	9263	Homo sapiens serine/threonine kinase 17a (apoptosis-inducing) (STK17A), mRNA
Human Kinase Plate 9	G8	TAOK2_3	GACUUUGGUUCUGCGUCCATT	UGGACGCAGAACCAAAGUCTT	10	NM_004783	9344	Homo sapiens TAO kinase 2 (TAOK2), transcript variant 1, mRNA
Human Kinase Plate 9	H8	EIF2AK3_3	GCCUUAAGUUGUGCUAGCATT	UGCUAGCACAACUUAAGGCTT	10	NM_004836	9451	Homo sapiens eukaryotic translation initiation factor 2-alpha kinase 3 (EIF2AK3), mRNA
Human Kinase Plate 9	A9	AATK_3	CACAGUGGGUGUCUGUACATT	UGUACAGACACCCACUGUGTT	10	NM_004920	9625	Homo sapiens apoptosis-associated tyrosine kinase (AATK), mRNA
Human Kinase Plate 9	B9	CDK5_3	CCGAUGUACCCGGCCACAATT	UUGUGGCCGGGUACAUCGGTT	10	NM_004935	1020	Homo sapiens cyclin-dependent kinase 5 (CDK5), mRNA
Human Kinase Plate 9	C9	DAPK1_3	CAAAUACUACAGUUGCUCATT	UGAGCAACUGUAGUAUUUGTT	10	NM_004938	1612	Homo sapiens death-associated protein kinase 1 (DAPK1), mRNA
Human Kinase Plate 9	D9	FRAP1_3	GUCCUAAGCUGUGUCAAGATT	UCUUGACACAGCUUAGGACTT	10	NM_004958	2475	Homo sapiens FK506 binding protein 12-rapamycin associated protein 1 (FRAP1), mRNA
Human Kinase Plate 9	E9	GUCY2C_3	CAACGAUCUGCCCUUCAAATT	UUUGAAGGGCAGAUCGUUGTT	10	NM_004963	2984	Homo sapiens guanylate cyclase 2C (heat stable enterotoxin receptor) (GUCY2C), mRNA
Human Kinase Plate 9	F9	JAK2_3	GAAAUCCUCCUUUCAUCAATT	UUGAUGAAAGGAGGAUUUCTT	10	NM_004972	3717	Homo sapiens Janus kinase 2 (a protein tyrosine kinase) (JAK2), mRNA
Human Kinase Plate 9	G9	ROR1_3	GUGACUUGUGUCGCGAUGATT	UCAUCGCGACACAAGUCACTT	10	NM_005012	4919	Homo sapiens receptor tyrosine kinase-like orphan receptor 1 (ROR1), mRNA
Human Kinase Plate 9	H9	PIK3CD_3	GCUAUUGUGUGGCCACAUATT	UAUGUGGCCACACAAUAGCTT	10	NM_005026	5293	Homo sapiens phosphoinositide-3-kinase, catalytic, delta polypeptide (PIK3CD), mRNA
Human Kinase Plate 9	A10	PIP5K2A_3	CGUUUGUCUGUGUAUAGGATT	UCCUAUACACAGACAAACGTT	10	NM_005028	5305	Homo sapiens phosphatidylinositol-4-phosphate 5-kinase, type II, alpha (PIP5K2A), mRNA
Human Kinase Plate 9	B10	Control	CAAGUACGGCCUUGGGUAUTT	AUACCCAAGGCCGUACUUGTT	10	NM_005030	5347	Homo sapiens polo-like kinase 1 (Drosophila) (PLK1), mRNA
Human Kinase Plate 9	C10	POLR2K_3	CUCUUCCCAUUUCUGAUUGTT	CAAUCAGAAAUGGGAAGAGTT	10	NM_005034	5440	Homo sapiens polymerase (RNA) II (DNA directed) polypeptide K, 7.0kDa (POLR2K), mRNA
Human Kinase Plate 9	D10	PRKX_3	GAACAAGGCGAUUAGGAAATT	UUUCCUAAUCGCCUUGUUCTT	10	NM_005044	5613	Homo sapiens protein kinase, X-linked (PRKX), mRNA
Human Kinase Plate 9	E10	BRD2_3	CUAUUAAGAGGAGACUUGATT	UCAAGUCUCCUCUUAAUAGTT	10	NM_005104	6046	Homo sapiens bromodomain containing 2 (BRD2), mRNA
Human Kinase Plate 9	F10	Control	GAGACCUACCUCCGGAUCATT	UGAUCCGGAGGUAGGUCUCTT	10	NM_005030	5347	Homo sapiens polo-like kinase 1 (Drosophila) (PLK1), mRNA
Human Kinase Plate 9	G10	ADRBK2_3	GCUACUUGAUUGCGACCAATT	UUGGUCGCAAUCAAGUAGCTT	10	NM_005160	157	Homo sapiens adrenergic, beta, receptor kinase 2 (ADRBK2), mRNA
Human Kinase Plate 9	H10	AKT1_3	GAGACUGACACCAGGUAUUTT	AAUACCUGGUGUCAGUCUCTT	10	NM_005163	207	Homo sapiens v-akt murine thymoma viral oncogene homolog 1 (AKT1), transcript variant 1, mRNA
Human Kinase Plate 9	A11	MAP3K8_3	CACAAGAUAUAAAGACGAATT	UUCGUCUUUAUAUCUUGUGTT	10	NM_005204	1326	Homo sapiens mitogen-activated protein kinase kinase kinase 8 (MAP3K8), mRNA
Human Kinase Plate 9	B11	CRKL_3	GAGUGAUUGCUGUUGCCCUTT	AGGGCAACAGCAAUCACUCTT	10	NM_005207	1399	Homo sapiens v-crk sarcoma virus CT10 oncogene homolog (avian)-like (CRKL), mRNA
Human Kinase Plate 9	C11	CSF1R_3	GUAACGUGCUGUUGACCAATT	UUGGUCAACAGCACGUUACTT	10	NM_005211	1436	Homo sapiens colony stimulating factor 1 receptor, formerly McDonough feline sarcoma viral (v-fms) oncogene homolog (CSF1R), mRNA
Human Kinase Plate 9	D11	EGFR_3	GAGGAAAUAUGUACUACGATT	UCGUAGUACAUAUUUCCUCTT	10	NM_005228	1956	Homo sapiens epidermal growth factor receptor (erythroblastic leukemia viral (v-erb-b) oncogene homolog, avian) (EGFR), transcript variant 1, mRNA
Human Kinase Plate 9	E11	EPHA1_3	GCUACAUCCUGCACUUCCATT	UGGAAGUGCAGGAUGUAGCTT	10	NM_005232	2041	Homo sapiens EPH receptor A1 (EPHA1), mRNA
Human Kinase Plate 9	F11	FER_3	CAAUGAAACUUCAUAUGUUTT	AACAUAUGAAGUUUCAUUGTT	10	NM_005246	2241	Homo sapiens fer (fps/fes related) tyrosine kinase (phosphoprotein NCP94) (FER), mRNA
Human Kinase Plate 9	G11	FGR_3	CGUGCAAGAUCGCAGACUUTT	AAGUCUGCGAUCUUGCACGTT	10	NM_005248	2268	Homo sapiens Gardner-Rasheed feline sarcoma viral (v-fgr) oncogene homolog (FGR), transcript variant 1, mRNA
Human Kinase Plate 9	H11	GAK_3	CUAACUAUGCCUCGAACUUTT	AAGUUCGAGGCAUAGUUAGTT	10	NM_005255	2580	Homo sapiens cyclin G associated kinase (GAK), mRNA
Human Kinase Plate 10	A2	Control	GAGACCUACCUCCGGAUCATT	UGAUCCGGAGGUAGGUCUCTT	10	NM_005030	5347	Homo sapiens polo-like kinase 1 (Drosophila) (PLK1), mRNA
Human Kinase Plate 10	B2	GRK5_1	GCAGUAUCGAGUGCUAGGATT	UCCUAGCACUCGAUACUGCTT	10	NM_005308	2869	Homo sapiens G protein-coupled receptor kinase 5 (GRK5), mRNA
Human Kinase Plate 10	C2	LCK_1	CAUUGAAGAGCGGAAUUAUTT	AUAAUUCCGCUCUUCAAUGTT	10	NM_005356	3932	Homo sapiens lymphocyte-specific protein tyrosine kinase (LCK), transcript variant 2, mRNA
Human Kinase Plate 10	D2	MPP2_1	CUGAUCUUCCUUCGAGGCATT	UGCCUCGAAGGAAGAUCAGTT	10	NM_005374	4355	Homo sapiens membrane protein, palmitoylated 2 (MAGUK p55 subfamily member 2) (MPP2), mRNA
Human Kinase Plate 10	E2	PDK3_1	GCUCUUUCAAGUGAGUCAUTT	AUGACUCACUUGAAAGAGCTT	10	NM_005391	5165	Homo sapiens pyruvate dehydrogenase kinase, isozyme 3 (PDK3), mRNA
Human Kinase Plate 10	F2	PRKAB2_1	GUUCGAUGCUUUAAAGUUATT	UAACUUUAAAGCAUCGAACTT	10	NM_005399	5565	Homo sapiens protein kinase, AMP-activated, beta 2 non-catalytic subunit (PRKAB2), mRNA
Human Kinase Plate 10	G2	PRKCE_1	GUCAUCUACAGGGAUUUGATT	UCAAAUCCCUGUAGAUGACTT	10	NM_005400	5581	Homo sapiens protein kinase C, epsilon (PRKCE), mRNA
Human Kinase Plate 10	H2	ROCK1_1	GUAACCAAAGCUCGUUUAATT	UUAAACGAGCUUUGGUUACTT	10	NM_005406	6093	Homo sapiens Rho-associated, coiled-coil containing protein kinase 1 (ROCK1), mRNA
Human Kinase Plate 10	A3	SRC_1	CUGAGAGGGCGGUGGGUAUTT	AUACCCACCGCCCUCUCAGTT	10	NM_005417	6714	Homo sapiens v-src sarcoma (Schmidt-Ruppin A-2) viral oncogene homolog (avian) (SRC), transcript variant 1, mRNA
Human Kinase Plate 10	B3	TIE1_1	GCAUCUACAGUGCCACUUATT	UAAGUGGCACUGUAGAUGCTT	10	NM_005424	7075	Homo sapiens tyrosine kinase with immunoglobulin-like and EGF-like domains 1 (TIE1), mRNA
Human Kinase Plate 10	C3	AKT3_1	GAAAGAUUGUGUACCGUGATT	UCACGGUACACAAUCUUUCTT	10	NM_005465	10000	Homo sapiens v-akt murine thymoma viral oncogene homolog 3 (protein kinase B, gamma) (AKT3), transcript variant 1, mRNA
Human Kinase Plate 10	D3	NAALADL1_1	CCUUUGACACCUUUGACUATT	UAGUCAAAGGUGUCAAAGGTT	10	NM_005468	10004	Homo sapiens N-acetylated alpha-linked acidic dipeptidase-like 1 (NAALADL1), mRNA
Human Kinase Plate 10	E3	GNE_1	CUUCCUAUGACAAACUUCUTT	AGAAGUUUGUCAUAGGAAGTT	10	NM_005476	10020	Homo sapiens glucosamine (UDP-N-acetyl)-2-epimerase/N-acetylmannosamine kinase (GNE), mRNA
Human Kinase Plate 10	F3	ITK_1	GUCAUUGCCUUAUAUGACUTT	AGUCAUAUAAGGCAAUGACTT	10	NM_005546	3702	Homo sapiens IL2-inducible T-cell kinase (ITK), mRNA
Human Kinase Plate 10	G3	LIMK2_1	CCUAAGGCGCAGUAACAGUTT	ACUGUUACUGCGCCUUAGGTT	10	NM_005569	3985	Homo sapiens LIM domain kinase 2 (LIMK2), transcript variant 2a, mRNA
Human Kinase Plate 10	H3	PTK2_1	GUAUUGGACCUGCGAGGGATT	UCCCUCGCAGGUCCAAUACTT	10	NM_005607	5747	Homo sapiens PTK2 protein tyrosine kinase 2 (PTK2), transcript variant 2, mRNA
Human Kinase Plate 10	A4	HIPK3_1	CUGUUAGCCUCUCCGUGUATT	UACACGGAGAGGCUAACAGTT	10	NM_005734	10114	Homo sapiens homeodomain interacting protein kinase 3 (HIPK3), transcript variant 1, mRNA
Human Kinase Plate 10	B4	TRIM28_1	GACUACAACCUUAUUGUUATT	UAACAAUAAGGUUGUAGUCTT	10	NM_005762	10155	Homo sapiens tripartite motif-containing 28 (TRIM28), mRNA
Human Kinase Plate 10	C4	NME6_1	CCUGAUGCAGGUCUAUGAATT	UUCAUAGACCUGCAUCAGGTT	10	NM_005793	10201	Homo sapiens non-metastatic cells 6, protein expressed in (nucleoside-diphosphate kinase) (NME6), mRNA
Human Kinase Plate 10	D4	PRKD3_1	GGAAGAAGAUCCUUAAUCATT	UGAUUAAGGAUCUUCUUCCTT	10	NM_005813	23683	Homo sapiens protein kinase D3 (PRKD3), mRNA
Human Kinase Plate 10	E4	SPEG_1	CCGCCGUUCUUCUGACACUTT	AGUGUCAGAAGAACGGCGGTT	10	NM_005876	10290	Homo sapiens aortic preferentially expressed gene 1 (APEG1), mRNA
Human Kinase Plate 10	F4	PAK4_1	GGGUGAAGCUGUCAGACUUTT	AAGUCUGACAGCUUCACCCTT	10	NM_005884	10298	Homo sapiens p21(CDKN1A)-activated kinase 4 (PAK4), transcript variant 1, mRNA
Human Kinase Plate 10	G4	MAK_1	GUAUUAGGCCCUUCGUCAATT	UUGACGAAGGGCCUAAUACTT	10	NM_005906	4117	Homo sapiens male germ cell-associated kinase (MAK), mRNA
Human Kinase Plate 10	H4	Control	GAGACCUACCUCCGGAUCATT	UGAUCCGGAGGUAGGUCUCTT	10	NM_005030	5347	Homo sapiens polo-like kinase 1 (Drosophila) (PLK1), mRNA
Human Kinase Plate 10	A5	MAP3K4_1	GAACAAAGAUUGUAGGUUATT	UAACCUACAAUCUUUGUUCTT	10	NM_005922	4216	Homo sapiens mitogen-activated protein kinase kinase kinase 4 (MAP3K4), transcript variant 1, mRNA
Human Kinase Plate 10	B5	CDC42BPB_1	CCUAGAAGCACCUUAUAUUTT	AAUAUAAGGUGCUUCUAGGTT	10	NM_006035	9578	Homo sapiens CDC42 binding protein kinase beta (DMPK-like) (CDC42BPB), mRNA
Human Kinase Plate 10	C5	RAPGEF3_1	GACUUCAACCGUAUCAUCATT	UGAUGAUACGGUUGAAGUCTT	10	NM_006105	10411	Homo sapiens Rap guanine nucleotide exchange factor (GEF) 3 (RAPGEF3), mRNA
Human Kinase Plate 10	D5	NTRK2_1	GAUCUCUUGUGUGGCGGAATT	UUCCGCCACACAAGAGAUCTT	10	NM_001018064	4915	Homo sapiens neurotrophic tyrosine kinase, receptor, type 2 (NTRK2), transcript variant c, mRNA
Human Kinase Plate 10	E5	DDR2_1	GAAACUGUUUAGUGGGUAATT	UUACCCACUAAACAGUUUCTT	10	NM_006182	4921	Homo sapiens discoidin domain receptor family, member 2 (DDR2), transcript variant 2, mRNA
Human Kinase Plate 10	F5	PDGFRA_1	CACUUUAUUGCAAUGCGGATT	UCCGCAUUGCAAUAAAGUGTT	10	NM_006206	5156	Homo sapiens platelet-derived growth factor receptor, alpha polypeptide (PDGFRA), mRNA
Human Kinase Plate 10	G5	PIK3CA_1	CUUAUUGAGGUGGUGCGAATT	UUCGCACCACCUCAAUAAGTT	10	NM_006218	5290	Homo sapiens phosphoinositide-3-kinase, catalytic, alpha polypeptide (PIK3CA), mRNA
Human Kinase Plate 10	H5	PIK3CB_1	CACGAAUUAUUUCUCAUGUTT	ACAUGAGAAAUAAUUCGUGTT	10	NM_006219	5291	Homo sapiens phosphoinositide-3-kinase, catalytic, beta polypeptide (PIK3CB), mRNA
Human Kinase Plate 10	A6	PRKAA2_1	GCAUGUACCUACGUUAUUUTT	AAAUAACGUAGGUACAUGCTT	10	NM_006252	5563	Homo sapiens protein kinase, AMP-activated, alpha 2 catalytic subunit (PRKAA2), mRNA
Human Kinase Plate 10	B6	PRKCH_1	CAAAGUGGAUUCAAAGAUUTT	AAUCUUUGAAUCCACUUUGTT	10	NM_006255	5583	Homo sapiens protein kinase C, eta (PRKCH), mRNA
Human Kinase Plate 10	C6	PKN2_1	CAGACUAAUGAAUUGGCUUTT	AAGCCAAUUCAUUAGUCUGTT	10	NM_006256	5586	Homo sapiens protein kinase N2 (PKN2), mRNA
Human Kinase Plate 10	D6	PRKCQ_1	CCAUGAUUGAGAGCACUCATT	UGAGUGCUCUCAAUCAUGGTT	10	NM_006257	5588	Homo sapiens protein kinase C, theta (PRKCQ), mRNA
Human Kinase Plate 10	E6	PRKG1_1	GGAUAGAGGUUCGUUUGAATT	UUCAAACGAACCUCUAUCCTT	10	NM_006258	5592	Homo sapiens protein kinase, cGMP-dependent, type I (PRKG1), mRNA
Human Kinase Plate 10	F6	PRKG2_1	GAAACCAUAUCUUUGUGCUTT	AGCACAAAGAUAUGGUUUCTT	10	NM_006259	5593	Homo sapiens protein kinase, cGMP-dependent, type II (PRKG2), mRNA
Human Kinase Plate 10	G6	TESK1_1	CUGUCUAGUCCGACGGGAATT	UUCCCGUCGGACUAGACAGTT	10	NM_006285	7016	Homo sapiens testis-specific kinase 1 (TESK1), mRNA
Human Kinase Plate 10	H6	MAP3K12_1	GACAUCAAGCACUUGCGAATT	UUCGCAAGUGCUUGAUGUCTT	10	NM_006301	7786	Homo sapiens mitogen-activated protein kinase kinase kinase 12 (MAP3K12), mRNA
Human Kinase Plate 10	A7	STK25_1	CGCUGAAGCGCACUGCUGUTT	ACAGCAGUGCGCUUCAGCGTT	10	NM_006374	10494	Homo sapiens serine/threonine kinase 25 (STE20 homolog, yeast) (STK25), mRNA
Human Kinase Plate 10	B7	CDC2L2_1	CGGGAAUUCGGAAAUCGAUTT	AUCGAUUUCCGAAUUCCCGTT	10	NM_033531	985	Homo sapiens cell division cycle 2-like 2 (PITSLRE proteins) (CDC2L2), transcript variant 5, mRNA
Human Kinase Plate 10	C7	TP53RK_1	CUCAUAGACUUUGGGCUGATT	UCAGCCCAAAGUCUAUGAGTT	10	NM_033550	112858	Homo sapiens TP53 regulating kinase (TP53RK), mRNA
Human Kinase Plate 10	D7	TSSK3_1	CAGAAGAGUUUAUCCAGAGTT	CUCUGGAUAAACUCUUCUGTT	10	NM_052841	81629	Homo sapiens testis-specific serine kinase 3 (TSSK3), mRNA
Human Kinase Plate 10	E7	ALPK2_1	CUGCUAAUAAUGAGUGCUUTT	AAGCACUCAUUAUUAGCAGTT	10	NM_052947	115701	Homo sapiens heart alpha-kinase (HAK), mRNA
Human Kinase Plate 10	F7	TSSK2_1	CACCUACUGACUUUGUGGATT	UCCACAAAGUCAGUAGGUGTT	10	NM_053006	23617	Homo sapiens testis-specific serine kinase 2 (TSSK2), mRNA
Human Kinase Plate 10	G7	Control	GAGACCUACCUCCGGAUCATT	UGAUCCGGAGGUAGGUCUCTT	10	NM_005030	5347	Homo sapiens polo-like kinase 1 (Drosophila) (PLK1), mRNA
Human Kinase Plate 10	H7	MYLK_1	GUAACCAAACCAAAUAUUUTT	AAAUAUUUGGUUUGGUUACTT	10	NM_053025	4638	Homo sapiens myosin, light chain kinase (MYLK), transcript variant 1, mRNA
Human Kinase Plate 10	A8	IHPK3_1	GAAACCAGGUUGAGAGGAATT	UUCCUCUCAACCUGGUUUCTT	10	NM_054111	117283	Homo sapiens inositol hexaphosphate kinase 3 (IHPK3), mRNA
Human Kinase Plate 10	B8	PIK4CA_1	GCAAUGUGCUUCGCGAGAATT	UUCUCGCGAAGCACAUUGCTT	10	NM_058004	5297	Homo sapiens phosphatidylinositol 4-kinase, catalytic, alpha polypeptide (PIK4CA), transcript variant 2, mRNA
Human Kinase Plate 10	C8	BRD4_1	CUGAUUACUAUAAGAUCAUTT	AUGAUCUUAUAGUAAUCAGTT	10	NM_014299	23476	Homo sapiens bromodomain containing 4 (BRD4), transcript variant short, mRNA
Human Kinase Plate 10	D8	SRMS_1	GCUCCAAGAUCCCGGUCAATT	UUGACCGGGAUCUUGGAGCTT	10	NM_080823	6725	Homo sapiens src-related kinase lacking C-terminal regulatory tyrosine and N-terminal myristylation sites (SRMS), mRNA
Human Kinase Plate 10	E8	LOC91461_1	GGAGUGUUCUCUCAGCUUATT	UAAGCUGAGAGAACACUCCTT	10	NM_138370	91461	Homo sapiens hypothetical protein BC007901 (LOC91461), mRNA
Human Kinase Plate 10	F8	PGK2_1	GUGUUACUUCCUUCUGUUUTT	AAACAGAAGGAAGUAACACTT	10	NM_138733	5232	Homo sapiens phosphoglycerate kinase 2 (PGK2), mRNA
Human Kinase Plate 10	G8	MYO3B_1	GGAUGAUUUGGUCAACCUATT	UAGGUUGACCAAAUCAUCCTT	10	NM_138995	140469	Homo sapiens myosin IIIB (MYO3B), mRNA
Human Kinase Plate 10	H8	MAPK15_1	CAACUGUUGGCCACACUGATT	UCAGUGUGGCCAACAGUUGTT	10	NM_139021	225689	Homo sapiens mitogen-activated protein kinase 15 (MAPK15), mRNA
Human Kinase Plate 10	A9	MAPK7_1	CAAGUACCAUGAUCCUGAUTT	AUCAGGAUCAUGGUACUUGTT	10	NM_139033	5598	Homo sapiens mitogen-activated protein kinase 7 (MAPK7), transcript variant 1, mRNA
Human Kinase Plate 10	B9	ALS2CR7_1	CAUUUACAGCUAUCCGAGATT	UCUCGGAUAGCUGUAAAUGTT	10	NM_139158	65061	Homo sapiens amyotrophic lateral sclerosis 2 (juvenile) chromosome region, candidate 7 (ALS2CR7), mRNA
Human Kinase Plate 10	C9	HIPK4_1	CCAAUGCGGUCUCCGACAUTT	AUGUCGGAGACCGCAUUGGTT	10	NM_144685	147746	Homo sapiens homeodomain interacting protein kinase 4 (HIPK4), mRNA
Human Kinase Plate 10	D9	STK32A_1	CCAAGAAGAUGUACGCAAUTT	AUUGCGUACAUCUUCUUGGTT	10	NM_145001	202374	Homo sapiens serine/threonine kinase 32A (STK32A), mRNA
Human Kinase Plate 10	E9	MAP2K3_1	GCCAUGUGAAGAUGUGUGATT	UCACACAUCUUCACAUGGCTT	10	NM_145109	5606	Homo sapiens mitogen-activated protein kinase kinase 3 (MAP2K3), transcript variant B, mRNA
Human Kinase Plate 10	F9	MAP2K7_1	GACUUUGAGGUCCUCACCATT	UGGUGAGGACCUCAAAGUCTT	10	NM_145185	5609	Homo sapiens mitogen-activated protein kinase kinase 7 (MAP2K7), mRNA
Human Kinase Plate 10	G9	CSNK1A1L_1	CAAAGUGUAGCCUCUGUAATT	UUACAGAGGCUACACUUUGTT	10	NM_145203	122011	Homo sapiens casein kinase 1, alpha 1-like (CSNK1A1L), mRNA
Human Kinase Plate 10	H9	EVI5L_1	CGGACAUGCCCGUCAAGAATT	UUCUUGACGGGCAUGUCCGTT	10	NM_145245	115704	Homo sapiens ecotropic viral integration site 5-like (EVI5L), mRNA
Human Kinase Plate 10	A10	ACVR1C_1	CUGCUAUUGCUCAUCGAGATT	UCUCGAUGAGCAAUAGCAGTT	10	NM_145259	130399	Homo sapiens activin A receptor, type IC (ACVR1C), mRNA
Human Kinase Plate 10	B10	GPR125_1	CACGUUUAUUCAACAUAUUTT	AAUAUGUUGAAUAAACGUGTT	10	NM_145290	166647	Homo sapiens G protein-coupled receptor 125 (GPR125), mRNA
Human Kinase Plate 10	C10	TCEB3C_1	GGAUUCAUUGCCUCCAGGATT	UCCUGGAGGCAAUGAAUCCTT	10	NM_145653	162699	Homo sapiens transcription elongation factor B polypeptide 3C (elongin A3) (TCEB3C), mRNA
Human Kinase Plate 10	D10	MAP4K4_1	CUUAUCAACCGAAGACGAUTT	AUCGUCUUCGGUUGAUAAGTT	10	NM_145686	9448	Homo sapiens mitogen-activated protein kinase kinase kinase kinase 4 (MAP4K4), transcript variant 2, mRNA
Human Kinase Plate 10	E10	NEK10_1	GGAACACCGUCACAUGUCATT	UGACAUGUGACGGUGUUCCTT	10	NM_152534	152110	Homo sapiens NIMA (never in mitosis gene a)- related kinase 10 (NEK10), transcript variant 2, mRNA
Human Kinase Plate 10	F10	Control	GAGACCUACCUCCGGAUCATT	UGAUCCGGAGGUAGGUCUCTT	10	NM_005030	5347	Homo sapiens polo-like kinase 1 (Drosophila) (PLK1), mRNA
Human Kinase Plate 10	G10	MLKL_1	CCAACAUCCUGCGUAUAUUTT	AAUAUACGCAGGAUGUUGGTT	10	NM_152649	197259	Homo sapiens mixed lineage kinase domain-like (MLKL), mRNA
Human Kinase Plate 10	H10	PDIK1L_1	CUAUGAAUGGGCGAAUGAATT	UUCAUUCGCCCAUUCAUAGTT	10	NM_152835	149420	Homo sapiens PDLIM1 interacting kinase 1 like (PDIK1L), mRNA
Human Kinase Plate 10	A11	DGKD_1	GAUAUUCCGGCCUCGAGAATT	UUCUCGAGGCCGGAAUAUCTT	10	NM_152879	8527	Homo sapiens diacylglycerol kinase, delta 130kDa (DGKD), transcript variant 2, mRNA
Human Kinase Plate 10	B11	DGKH_1	GUGUUAGUCCUCUAUUGGUTT	ACCAAUAGAGGACUAACACTT	10	NM_152910	160851	Homo sapiens diacylglycerol kinase, eta (DGKH), transcript variant 1, mRNA
Human Kinase Plate 10	C11	MGC42105_1	GAAUCGACUGCAUCAUGAATT	UUCAUGAUGCAGUCGAUUCTT	10	NM_153361	167359	Homo sapiens hypothetical protein MGC42105 (MGC42105), mRNA
Human Kinase Plate 10	D11	CAMK1D_1	GUCAAGAUGAGGAGUCCAATT	UUGGACUCCUCAUCUUGACTT	10	NM_153498	57118	Homo sapiens calcium/calmodulin-dependent protein kinase ID (CAMK1D), transcript variant 2, mRNA
Human Kinase Plate 10	E11	SKP1A_1	CUGAACUGUGGGUUCUCUATT	UAGAGAACCCACAGUUCAGTT	10	NM_170679	6500	Homo sapiens S-phase kinase-associated protein 1A (p19A) (SKP1A), transcript variant 2, mRNA
Human Kinase Plate 10	F11	SGK2_1	CUGAGUACUUGGCACCUGATT	UCAGGUGCCAAGUACUCAGTT	10	NM_170693	10110	Homo sapiens serum/glucocorticoid regulated kinase 2 (SGK2), transcript variant 1, mRNA
Human Kinase Plate 10	G11	CAMK2A_1	CUGGAAUUCUCCCAUGUCATT	UGACAUGGGAGAAUUCCAGTT	10	NM_171825	815	Homo sapiens calcium/calmodulin-dependent protein kinase (CaM kinase) II alpha (CAMK2A), transcript variant 2, mRNA
Human Kinase Plate 10	H11	CAMK2G_1	GCAAGUGGCUCAAUGUCCATT	UGGACAUUGAGCCACUUGCTT	10	NM_172170	818	Homo sapiens calcium/calmodulin-dependent protein kinase (CaM kinase) II gamma (CAMK2G), transcript variant 3, mRNA
Human Kinase Plate 11	A2	Control	GAGACCUACCUCCGGAUCATT	UGAUCCGGAGGUAGGUCUCTT	10	NM_005030	5347	Homo sapiens polo-like kinase 1 (Drosophila) (PLK1), mRNA
Human Kinase Plate 11	B2	GRK5_2	CACUUUCAGGCAGUAUCGATT	UCGAUACUGCCUGAAAGUGTT	10	NM_005308	2869	Homo sapiens G protein-coupled receptor kinase 5 (GRK5), mRNA
Human Kinase Plate 11	C2	LCK_2	GAAUGGGAGUCUAGUGGAUTT	AUCCACUAGACUCCCAUUCTT	10	NM_005356	3932	Homo sapiens lymphocyte-specific protein tyrosine kinase (LCK), transcript variant 2, mRNA
Human Kinase Plate 11	D2	MPP2_2	GGCAUUAUGGAAAGUCCCATT	UGGGACUUUCCAUAAUGCCTT	10	NM_005374	4355	Homo sapiens membrane protein, palmitoylated 2 (MAGUK p55 subfamily member 2) (MPP2), mRNA
Human Kinase Plate 11	E2	PDK3_2	CACUAAUCCUGUUCAUCCUTT	AGGAUGAACAGGAUUAGUGTT	10	NM_005391	5165	Homo sapiens pyruvate dehydrogenase kinase, isozyme 3 (PDK3), mRNA
Human Kinase Plate 11	F2	PRKAB2_2	GGAUUUGGAGGACUCCGUATT	UACGGAGUCCUCCAAAUCCTT	10	NM_005399	5565	Homo sapiens protein kinase, AMP-activated, beta 2 non-catalytic subunit (PRKAB2), mRNA
Human Kinase Plate 11	G2	PRKCE_2	GGAUUGAUCUGGAGCCAGATT	UCUGGCUCCAGAUCAAUCCTT	10	NM_005400	5581	Homo sapiens protein kinase C, epsilon (PRKCE), mRNA
Human Kinase Plate 11	H2	ROCK1_2	GUAGUGAAGGUGAUUGGUATT	UACCAAUCACCUUCACUACTT	10	NM_005406	6093	Homo sapiens Rho-associated, coiled-coil containing protein kinase 1 (ROCK1), mRNA
Human Kinase Plate 11	A3	SRC_2	GGCUUCAACUCCUCGGACATT	UGUCCGAGGAGUUGAAGCCTT	10	NM_005417	6714	Homo sapiens v-src sarcoma (Schmidt-Ruppin A-2) viral oncogene homolog (avian) (SRC), transcript variant 1, mRNA
Human Kinase Plate 11	B3	TIE1_2	CCAUUGAGUCCCUGAACUATT	UAGUUCAGGGACUCAAUGGTT	10	NM_005424	7075	Homo sapiens tyrosine kinase with immunoglobulin-like and EGF-like domains 1 (TIE1), mRNA
Human Kinase Plate 11	C3	AKT3_2	GACCAAAGCCAAACACAUUTT	AAUGUGUUUGGCUUUGGUCTT	10	NM_005465	10000	Homo sapiens v-akt murine thymoma viral oncogene homolog 3 (protein kinase B, gamma) (AKT3), transcript variant 1, mRNA
Human Kinase Plate 11	D3	NAALADL1_2	CUCUGUAACCUCAACGGAATT	UUCCGUUGAGGUUACAGAGTT	10	NM_005468	10004	Homo sapiens N-acetylated alpha-linked acidic dipeptidase-like 1 (NAALADL1), mRNA
Human Kinase Plate 11	E3	GNE_2	GUCUUUAGGAUGACCGUUUTT	AAACGGUCAUCCUAAAGACTT	10	NM_005476	10020	Homo sapiens glucosamine (UDP-N-acetyl)-2-epimerase/N-acetylmannosamine kinase (GNE), mRNA
Human Kinase Plate 11	F3	ITK_2	GAAUCAAAUGUGUUGAGAUTT	AUCUCAACACAUUUGAUUCTT	10	NM_005546	3702	Homo sapiens IL2-inducible T-cell kinase (ITK), mRNA
Human Kinase Plate 11	G3	LIMK2_2	GAGACUCUCCACAGAGUCUTT	AGACUCUGUGGAGAGUCUCTT	10	NM_005569	3985	Homo sapiens LIM domain kinase 2 (LIMK2), transcript variant 2a, mRNA
Human Kinase Plate 11	H3	PTK2_2	CGAAUGAUAAGGUGUACGATT	UCGUACACCUUAUCAUUCGTT	10	NM_005607	5747	Homo sapiens PTK2 protein tyrosine kinase 2 (PTK2), transcript variant 2, mRNA
Human Kinase Plate 11	A4	HIPK3_2	CACGUUUGGCCAGGUAGUUTT	AACUACCUGGCCAAACGUGTT	10	NM_005734	10114	Homo sapiens homeodomain interacting protein kinase 3 (HIPK3), transcript variant 1, mRNA
Human Kinase Plate 11	B4	TRIM28_2	CUGGUUAUGUGCAACCAGUTT	ACUGGUUGCACAUAACCAGTT	10	NM_005762	10155	Homo sapiens tripartite motif-containing 28 (TRIM28), mRNA
Human Kinase Plate 11	C4	NME6_2	CUCCUAGACAUCUAGUCUATT	UAGACUAGAUGUCUAGGAGTT	10	NM_005793	10201	Homo sapiens non-metastatic cells 6, protein expressed in (nucleoside-diphosphate kinase) (NME6), mRNA
Human Kinase Plate 11	D4	PRKD3_2	CAUAAACGCUGUGCAUCAATT	UUGAUGCACAGCGUUUAUGTT	10	NM_005813	23683	Homo sapiens protein kinase D3 (PRKD3), mRNA
Human Kinase Plate 11	E4	SPEG_2	CCAGAACCGCCGUUCUUCUTT	AGAAGAACGGCGGUUCUGGTT	10	NM_005876	10290	Homo sapiens aortic preferentially expressed gene 1 (APEG1), mRNA
Human Kinase Plate 11	F4	PAK4_2	CCAUGAAGAUGAUUCGGGATT	UCCCGAAUCAUCUUCAUGGTT	10	NM_005884	10298	Homo sapiens p21(CDKN1A)-activated kinase 4 (PAK4), transcript variant 1, mRNA
Human Kinase Plate 11	G4	MAK_2	CUUAGCACCUCUCAAUGCATT	UGCAUUGAGAGGUGCUAAGTT	10	NM_005906	4117	Homo sapiens male germ cell-associated kinase (MAK), mRNA
Human Kinase Plate 11	H4	Control	GAGACCUACCUCCGGAUCATT	UGAUCCGGAGGUAGGUCUCTT	10	NM_005030	5347	Homo sapiens polo-like kinase 1 (Drosophila) (PLK1), mRNA
Human Kinase Plate 11	A5	MAP3K4_2	CCAUGAAAGAGAUUCGAUUTT	AAUCGAAUCUCUUUCAUGGTT	10	NM_005922	4216	Homo sapiens mitogen-activated protein kinase kinase kinase 4 (MAP3K4), transcript variant 1, mRNA
Human Kinase Plate 11	B5	CDC42BPB_2	CAAAUACGGGCCUGAGUGUTT	ACACUCAGGCCCGUAUUUGTT	10	NM_006035	9578	Homo sapiens CDC42 binding protein kinase beta (DMPK-like) (CDC42BPB), mRNA
Human Kinase Plate 11	C5	RAPGEF3_2	CUGUCAACGUGGUGACCCATT	UGGGUCACCACGUUGACAGTT	10	NM_006105	10411	Homo sapiens Rap guanine nucleotide exchange factor (GEF) 3 (RAPGEF3), mRNA
Human Kinase Plate 11	D5	NTRK2_2	CAACGAAGAUGAUGUUGAATT	UUCAACAUCAUCUUCGUUGTT	10	NM_001018064	4915	Homo sapiens neurotrophic tyrosine kinase, receptor, type 2 (NTRK2), transcript variant c, mRNA
Human Kinase Plate 11	E5	DDR2_2	CAUCAAGUGUCAAUACCAUTT	AUGGUAUUGACACUUGAUGTT	10	NM_006182	4921	Homo sapiens discoidin domain receptor family, member 2 (DDR2), transcript variant 2, mRNA
Human Kinase Plate 11	F5	PDGFRA_2	GAAGACAGUGGCCAUUAUATT	UAUAAUGGCCACUGUCUUCTT	10	NM_006206	5156	Homo sapiens platelet-derived growth factor receptor, alpha polypeptide (PDGFRA), mRNA
Human Kinase Plate 11	G5	PIK3CA_2	GAUCCUAUGGUUCGAGGUUTT	AACCUCGAACCAUAGGAUCTT	10	NM_006218	5290	Homo sapiens phosphoinositide-3-kinase, catalytic, alpha polypeptide (PIK3CA), mRNA
Human Kinase Plate 11	H5	PIK3CB_2	GUACUGAGCUCCUGUGUAATT	UUACACAGGAGCUCAGUACTT	10	NM_006219	5291	Homo sapiens phosphoinositide-3-kinase, catalytic, beta polypeptide (PIK3CB), mRNA
Human Kinase Plate 11	A6	PRKAA2_2	CAGAUUGUAUGCAGGUCCUTT	AGGACCUGCAUACAAUCUGTT	10	NM_006252	5563	Homo sapiens protein kinase, AMP-activated, alpha 2 catalytic subunit (PRKAA2), mRNA
Human Kinase Plate 11	B6	PRKCH_2	CAUGUUCCUCCAUGAUAAATT	UUUAUCAUGGAGGAACAUGTT	10	NM_006255	5583	Homo sapiens protein kinase C, eta (PRKCH), mRNA
Human Kinase Plate 11	C6	PKN2_2	CUCACAAGAAGACCUCUUATT	UAAGAGGUCUUCUUGUGAGTT	10	NM_006256	5586	Homo sapiens protein kinase N2 (PKN2), mRNA
Human Kinase Plate 11	D6	PRKCQ_2	GACAUAUCAAGAUCGCGGATT	UCCGCGAUCUUGAUAUGUCTT	10	NM_006257	5588	Homo sapiens protein kinase C, theta (PRKCQ), mRNA
Human Kinase Plate 11	E6	PRKG1_2	GCUGUAACCUGCCUUGUGATT	UCACAAGGCAGGUUACAGCTT	10	NM_006258	5592	Homo sapiens protein kinase, cGMP-dependent, type I (PRKG1), mRNA
Human Kinase Plate 11	F6	PRKG2_2	CAGAUAAAGUGCCUCUUGATT	UCAAGAGGCACUUUAUCUGTT	10	NM_006259	5593	Homo sapiens protein kinase, cGMP-dependent, type II (PRKG2), mRNA
Human Kinase Plate 11	G6	TESK1_2	GACACACAAUCAGGGCUCUTT	AGAGCCCUGAUUGUGUGUCTT	10	NM_006285	7016	Homo sapiens testis-specific kinase 1 (TESK1), mRNA
Human Kinase Plate 11	H6	MAP3K12_2	CCAACAUGCUAAUCACCUATT	UAGGUGAUUAGCAUGUUGGTT	10	NM_006301	7786	Homo sapiens mitogen-activated protein kinase kinase kinase 12 (MAP3K12), mRNA
Human Kinase Plate 11	A7	STK25_2	CGAUUCCGGCCCACGGCCATT	UGGCCGUGGGCCGGAAUCGTT	10	NM_006374	10494	Homo sapiens serine/threonine kinase 25 (STE20 homolog, yeast) (STK25), mRNA
Human Kinase Plate 11	B7	CDC2L2_2	GCCUCAAGCAUGAGUAUUUTT	AAAUACUCAUGCUUGAGGCTT	10	NM_033531	985	Homo sapiens cell division cycle 2-like 2 (PITSLRE proteins) (CDC2L2), transcript variant 5, mRNA
Human Kinase Plate 11	C7	TP53RK_2	GACUUUGGGCUGAGUUUCATT	UGAAACUCAGCCCAAAGUCTT	10	NM_033550	112858	Homo sapiens TP53 regulating kinase (TP53RK), mRNA
Human Kinase Plate 11	D7	TSSK3_2	GCCAGAAGAGUUUAUCCAGTT	CUGGAUAAACUCUUCUGGCTT	10	NM_052841	81629	Homo sapiens testis-specific serine kinase 3 (TSSK3), mRNA
Human Kinase Plate 11	E7	ALPK2_2	CCAAUAAUGACUCACGCUUTT	AAGCGUGAGUCAUUAUUGGTT	10	NM_052947	115701	Homo sapiens heart alpha-kinase (HAK), mRNA
Human Kinase Plate 11	F7	TSSK2_2	CACGCAAGAUGUUCCGACATT	UGUCGGAACAUCUUGCGUGTT	10	NM_053006	23617	Homo sapiens testis-specific serine kinase 2 (TSSK2), mRNA
Human Kinase Plate 11	G7	Control	GAGACCUACCUCCGGAUCATT	UGAUCCGGAGGUAGGUCUCTT	10	NM_005030	5347	Homo sapiens polo-like kinase 1 (Drosophila) (PLK1), mRNA
Human Kinase Plate 11	H7	MYLK_2	CACUUGAAUGCGCUCAUGATT	UCAUGAGCGCAUUCAAGUGTT	10	NM_053025	4638	Homo sapiens myosin, light chain kinase (MYLK), transcript variant 1, mRNA
Human Kinase Plate 11	A8	IHPK3_2	GCUAUAGAUCUCAAAUAGATT	UCUAUUUGAGAUCUAUAGCTT	10	NM_054111	117283	Homo sapiens inositol hexaphosphate kinase 3 (IHPK3), mRNA
Human Kinase Plate 11	B8	PIK4CA_2	CAAUCAAGCUCUUGAAGCATT	UGCUUCAAGAGCUUGAUUGTT	10	NM_058004	5297	Homo sapiens phosphatidylinositol 4-kinase, catalytic, alpha polypeptide (PIK4CA), transcript variant 2, mRNA
Human Kinase Plate 11	C8	BRD4_2	GAAACUUCCCAAAUGUCUATT	UAGACAUUUGGGAAGUUUCTT	10	NM_014299	23476	Homo sapiens bromodomain containing 4 (BRD4), transcript variant short, mRNA
Human Kinase Plate 11	D8	SRMS_2	GUCAUCAAGUCAGCCAACATT	UGUUGGCUGACUUGAUGACTT	10	NM_080823	6725	Homo sapiens src-related kinase lacking C-terminal regulatory tyrosine and N-terminal myristylation sites (SRMS), mRNA
Human Kinase Plate 11	E8	LOC91461_2	CGAGUACCAGUGUAUCCCATT	UGGGAUACACUGGUACUCGTT	10	NM_138370	91461	Homo sapiens hypothetical protein BC007901 (LOC91461), mRNA
Human Kinase Plate 11	F8	PGK2_2	CAGUCUAGAGCUUCUGGAATT	UUCCAGAAGCUCUAGACUGTT	10	NM_138733	5232	Homo sapiens phosphoglycerate kinase 2 (PGK2), mRNA
Human Kinase Plate 11	G8	MYO3B_2	CUAAUCAUCCCAAUGUUGUTT	ACAACAUUGGGAUGAUUAGTT	10	NM_138995	140469	Homo sapiens myosin IIIB (MYO3B), mRNA
Human Kinase Plate 11	H8	MAPK15_2	GUGACAGGGUGGCCUAUCUTT	AGAUAGGCCACCCUGUCACTT	10	NM_139021	225689	Homo sapiens mitogen-activated protein kinase 15 (MAPK15), mRNA
Human Kinase Plate 11	A9	MAPK7_2	CCAUCUCAGACAAUACUAATT	UUAGUAUUGUCUGAGAUGGTT	10	NM_139033	5598	Homo sapiens mitogen-activated protein kinase 7 (MAPK7), transcript variant 1, mRNA
Human Kinase Plate 11	B9	ALS2CR7_2	GACAACUAGUGGCUUUAAATT	UUUAAAGCCACUAGUUGUCTT	10	NM_139158	65061	Homo sapiens amyotrophic lateral sclerosis 2 (juvenile) chromosome region, candidate 7 (ALS2CR7), mRNA
Human Kinase Plate 11	C9	HIPK4_2	CAUUGGAGCGCCGCAAGUATT	UACUUGCGGCGCUCCAAUGTT	10	NM_144685	147746	Homo sapiens homeodomain interacting protein kinase 4 (HIPK4), mRNA
Human Kinase Plate 11	D9	STK32A_2	GAGCCAUUGGGAAAGGCAGTT	CUGCCUUUCCCAAUGGCUCTT	10	NM_145001	202374	Homo sapiens serine/threonine kinase 32A (STK32A), mRNA
Human Kinase Plate 11	E9	MAP2K3_2	CCAAUGUCCUUAUCAACAATT	UUGUUGAUAAGGACAUUGGTT	10	NM_145109	5606	Homo sapiens mitogen-activated protein kinase kinase 3 (MAP2K3), transcript variant B, mRNA
Human Kinase Plate 11	F9	MAP2K7_2	GUCAAAGACUGCCUUACUATT	UAGUAAGGCAGUCUUUGACTT	10	NM_145185	5609	Homo sapiens mitogen-activated protein kinase kinase 7 (MAP2K7), mRNA
Human Kinase Plate 11	G9	CSNK1A1L_2	CUCCAAAGCCGAACUCGUUTT	AACGAGUUCGGCUUUGGAGTT	10	NM_145203	122011	Homo sapiens casein kinase 1, alpha 1-like (CSNK1A1L), mRNA
Human Kinase Plate 11	H9	EVI5L_2	GCACCUACCCGGAACACGATT	UCGUGUUCCGGGUAGGUGCTT	10	NM_145245	115704	Homo sapiens ecotropic viral integration site 5-like (EVI5L), mRNA
Human Kinase Plate 11	A10	ACVR1C_2	GACGAUUGUGCUUCAGGAATT	UUCCUGAAGCACAAUCGUCTT	10	NM_145259	130399	Homo sapiens activin A receptor, type IC (ACVR1C), mRNA
Human Kinase Plate 11	B10	GPR125_2	GAAUUACGGCAGUCGGCCATT	UGGCCGACUGCCGUAAUUCTT	10	NM_145290	166647	Homo sapiens G protein-coupled receptor 125 (GPR125), mRNA
Human Kinase Plate 11	C10	TCEB3C_2	GGCUCUUCAGGAGCGGGAATT	UUCCCGCUCCUGAAGAGCCTT	10	NM_145653	162699	Homo sapiens transcription elongation factor B polypeptide 3C (elongin A3) (TCEB3C), mRNA
Human Kinase Plate 11	D10	MAP4K4_2	GCCAUAAGGCAAGAUCCUATT	UAGGAUCUUGCCUUAUGGCTT	10	NM_145686	9448	Homo sapiens mitogen-activated protein kinase kinase kinase kinase 4 (MAP4K4), transcript variant 2, mRNA
Human Kinase Plate 11	E10	NEK10_2	GCUGUUCUAUCUCACGAGATT	UCUCGUGAGAUAGAACAGCTT	10	NM_152534	152110	Homo sapiens NIMA (never in mitosis gene a)- related kinase 10 (NEK10), transcript variant 2, mRNA
Human Kinase Plate 11	F10	Control	GAGACCUACCUCCGGAUCATT	UGAUCCGGAGGUAGGUCUCTT	10	NM_005030	5347	Homo sapiens polo-like kinase 1 (Drosophila) (PLK1), mRNA
Human Kinase Plate 11	G10	MLKL_2	CAGGAUUUGAGUUGAGGAATT	UUCCUCAACUCAAAUCCUGTT	10	NM_152649	197259	Homo sapiens mixed lineage kinase domain-like (MLKL), mRNA
Human Kinase Plate 11	H10	PDIK1L_2	GAGAUCUUAAGCCUGAUAATT	UUAUCAGGCUUAAGAUCUCTT	10	NM_152835	149420	Homo sapiens PDLIM1 interacting kinase 1 like (PDIK1L), mRNA
Human Kinase Plate 11	A11	DGKD_2	CAGAAGAUUCAAACAGCUATT	UAGCUGUUUGAAUCUUCUGTT	10	NM_152879	8527	Homo sapiens diacylglycerol kinase, delta 130kDa (DGKD), transcript variant 2, mRNA
Human Kinase Plate 11	B11	DGKH_2	CAAUUACUUUGGGAUUGGATT	UCCAAUCCCAAAGUAAUUGTT	10	NM_152910	160851	Homo sapiens diacylglycerol kinase, eta (DGKH), transcript variant 1, mRNA
Human Kinase Plate 11	C11	MGC42105_2	CAGAAGAGCAUAUUCGAAATT	UUUCGAAUAUGCUCUUCUGTT	10	NM_153361	167359	Homo sapiens hypothetical protein MGC42105 (MGC42105), mRNA
Human Kinase Plate 11	D11	CAMK1D_2	CGUGUACUAUCUCCACAGATT	UCUGUGGAGAUAGUACACGTT	10	NM_153498	57118	Homo sapiens calcium/calmodulin-dependent protein kinase ID (CAMK1D), transcript variant 2, mRNA
Human Kinase Plate 11	E11	SKP1A_2	GAGUACCACUGUAUUGAUUTT	AAUCAAUACAGUGGUACUCTT	10	NM_170679	6500	Homo sapiens S-phase kinase-associated protein 1A (p19A) (SKP1A), transcript variant 2, mRNA
Human Kinase Plate 11	F11	SGK2_2	CUUCUACAGCCAAGAUGUATT	UACAUCUUGGCUGUAGAAGTT	10	NM_170693	10110	Homo sapiens serum/glucocorticoid regulated kinase 2 (SGK2), transcript variant 1, mRNA
Human Kinase Plate 11	G11	CAMK2A_2	CCUACAUCCGCAUCACGCATT	UGCGUGAUGCGGAUGUAGGTT	10	NM_171825	815	Homo sapiens calcium/calmodulin-dependent protein kinase (CaM kinase) II alpha (CAMK2A), transcript variant 2, mRNA
Human Kinase Plate 11	H11	CAMK2G_2	CAGAUGCCAGCCACUGUAUTT	AUACAGUGGCUGGCAUCUGTT	10	NM_172170	818	Homo sapiens calcium/calmodulin-dependent protein kinase (CaM kinase) II gamma (CAMK2G), transcript variant 3, mRNA
Human Kinase Plate 12	A2	Control	GAGACCUACCUCCGGAUCATT	UGAUCCGGAGGUAGGUCUCTT	10	NM_005030	5347	Homo sapiens polo-like kinase 1 (Drosophila) (PLK1), mRNA
Human Kinase Plate 12	B2	GRK5_3	GUGUUUGGACCUAAUGGUATT	UACCAUUAGGUCCAAACACTT	10	NM_005308	2869	Homo sapiens G protein-coupled receptor kinase 5 (GRK5), mRNA
Human Kinase Plate 12	C2	LCK_3	CCAUUAACUACGGGACAUUTT	AAUGUCCCGUAGUUAAUGGTT	10	NM_005356	3932	Homo sapiens lymphocyte-specific protein tyrosine kinase (LCK), transcript variant 2, mRNA
Human Kinase Plate 12	D2	MPP2_3	GAAUACGAGGGCAACCUGUTT	ACAGGUUGCCCUCGUAUUCTT	10	NM_005374	4355	Homo sapiens membrane protein, palmitoylated 2 (MAGUK p55 subfamily member 2) (MPP2), mRNA
Human Kinase Plate 12	E2	PDK3_3	GUAAAGAAGACUUAUCCAUTT	AUGGAUAAGUCUUCUUUACTT	10	NM_005391	5165	Homo sapiens pyruvate dehydrogenase kinase, isozyme 3 (PDK3), mRNA
Human Kinase Plate 12	F2	PRKAB2_3	GAAAUGUAUGCGUUUCGAUTT	AUCGAAACGCAUACAUUUCTT	10	NM_005399	5565	Homo sapiens protein kinase, AMP-activated, beta 2 non-catalytic subunit (PRKAB2), mRNA
Human Kinase Plate 12	G2	PRKCE_3	CAGAUUCAGCGCUCCCGAATT	UUCGGGAGCGCUGAAUCUGTT	10	NM_005400	5581	Homo sapiens protein kinase C, epsilon (PRKCE), mRNA
Human Kinase Plate 12	H2	ROCK1_3	GAAGUGAGGUUAGGGCGAATT	UUCGCCCUAACCUCACUUCTT	10	NM_005406	6093	Homo sapiens Rho-associated, coiled-coil containing protein kinase 1 (ROCK1), mRNA
Human Kinase Plate 12	A3	SRC_3	GGUUACUGCUCAAUGCAGATT	UCUGCAUUGAGCAGUAACCTT	10	NM_005417	6714	Homo sapiens v-src sarcoma (Schmidt-Ruppin A-2) viral oncogene homolog (avian) (SRC), transcript variant 1, mRNA
Human Kinase Plate 12	B3	TIE1_3	CCUUACAGCCUCUGACUUATT	UAAGUCAGAGGCUGUAAGGTT	10	NM_005424	7075	Homo sapiens tyrosine kinase with immunoglobulin-like and EGF-like domains 1 (TIE1), mRNA
Human Kinase Plate 12	C3	AKT3_3	GACAUUAAAUUUCCUCGAATT	UUCGAGGAAAUUUAAUGUCTT	10	NM_005465	10000	Homo sapiens v-akt murine thymoma viral oncogene homolog 3 (protein kinase B, gamma) (AKT3), transcript variant 1, mRNA
Human Kinase Plate 12	D3	NAALADL1_3	CCCUUUACUCCAACCCUCUTT	AGAGGGUUGGAGUAAAGGGTT	10	NM_005468	10004	Homo sapiens N-acetylated alpha-linked acidic dipeptidase-like 1 (NAALADL1), mRNA
Human Kinase Plate 12	E3	GNE_3	CACAUUGUCAAAGACGUCATT	UGACGUCUUUGACAAUGUGTT	10	NM_005476	10020	Homo sapiens glucosamine (UDP-N-acetyl)-2-epimerase/N-acetylmannosamine kinase (GNE), mRNA
Human Kinase Plate 12	F3	ITK_3	CCCAAUAUGAUCCAACCAATT	UUGGUUGGAUCAUAUUGGGTT	10	NM_005546	3702	Homo sapiens IL2-inducible T-cell kinase (ITK), mRNA
Human Kinase Plate 12	G3	LIMK2_3	GAAGGACUUUCUGCGCAGUTT	ACUGCGCAGAAAGUCCUUCTT	10	NM_005569	3985	Homo sapiens LIM domain kinase 2 (LIMK2), transcript variant 2a, mRNA
Human Kinase Plate 12	H3	PTK2_3	CCGAUAUAUGGAAGAUAGUTT	ACUAUCUUCCAUAUAUCGGTT	10	NM_005607	5747	Homo sapiens PTK2 protein tyrosine kinase 2 (PTK2), transcript variant 2, mRNA
Human Kinase Plate 12	A4	HIPK3_3	CUUACGAAGUCCUUGAUUUTT	AAAUCAAGGACUUCGUAAGTT	10	NM_005734	10114	Homo sapiens homeodomain interacting protein kinase 3 (HIPK3), transcript variant 1, mRNA
Human Kinase Plate 12	B4	TRIM28_3	GACCAUACUGUGCGCUCUATT	UAGAGCGCACAGUAUGGUCTT	10	NM_005762	10155	Homo sapiens tripartite motif-containing 28 (TRIM28), mRNA
Human Kinase Plate 12	C4	NME6_3	GAGCCUACAUCCUUGCCCATT	UGGGCAAGGAUGUAGGCUCTT	10	NM_005793	10201	Homo sapiens non-metastatic cells 6, protein expressed in (nucleoside-diphosphate kinase) (NME6), mRNA
Human Kinase Plate 12	D4	PRKD3_3	CCGUAAUGAAGUGGCUAUUTT	AAUAGCCACUUCAUUACGGTT	10	NM_005813	23683	Homo sapiens protein kinase D3 (PRKD3), mRNA
Human Kinase Plate 12	E4	SPEG_3	CACUUAUGGACCAGUCAGUTT	ACUGACUGGUCCAUAAGUGTT	10	NM_005876	10290	Homo sapiens aortic preferentially expressed gene 1 (APEG1), mRNA
Human Kinase Plate 12	F4	PAK4_3	GGACUACCAGCACGAGAAUTT	AUUCUCGUGCUGGUAGUCCTT	10	NM_005884	10298	Homo sapiens p21(CDKN1A)-activated kinase 4 (PAK4), transcript variant 1, mRNA
Human Kinase Plate 12	G4	MAK_3	CUUACAAUCAGUCAGGAUATT	UAUCCUGACUGAUUGUAAGTT	10	NM_005906	4117	Homo sapiens male germ cell-associated kinase (MAK), mRNA
Human Kinase Plate 12	H4	Control	GAGACCUACCUCCGGAUCATT	UGAUCCGGAGGUAGGUCUCTT	10	NM_005030	5347	Homo sapiens polo-like kinase 1 (Drosophila) (PLK1), mRNA
Human Kinase Plate 12	A5	MAP3K4_3	GAAAUCAGGAGGUCUGUUATT	UAACAGACCUCCUGAUUUCTT	10	NM_005922	4216	Homo sapiens mitogen-activated protein kinase kinase kinase 4 (MAP3K4), transcript variant 1, mRNA
Human Kinase Plate 12	B5	CDC42BPB_3	CCUACAAAGGCCAUGUCAATT	UUGACAUGGCCUUUGUAGGTT	10	NM_006035	9578	Homo sapiens CDC42 binding protein kinase beta (DMPK-like) (CDC42BPB), mRNA
Human Kinase Plate 12	C5	RAPGEF3_3	GGAAGUACCACCUUAGGCUTT	AGCCUAAGGUGGUACUUCCTT	10	NM_006105	10411	Homo sapiens Rap guanine nucleotide exchange factor (GEF) 3 (RAPGEF3), mRNA
Human Kinase Plate 12	D5	NTRK2_3	GCAAUAUUGAAUGAGUCCATT	UGGACUCAUUCAAUAUUGCTT	10	NM_001018064	4915	Homo sapiens neurotrophic tyrosine kinase, receptor, type 2 (NTRK2), transcript variant c, mRNA
Human Kinase Plate 12	E5	DDR2_3	CUAUGCAGAGGCUGACAUATT	UAUGUCAGCCUCUGCAUAGTT	10	NM_006182	4921	Homo sapiens discoidin domain receptor family, member 2 (DDR2), transcript variant 2, mRNA
Human Kinase Plate 12	F5	PDGFRA_3	CCAUUGAAGACAUCGACAUTT	AUGUCGAUGUCUUCAAUGGTT	10	NM_006206	5156	Homo sapiens platelet-derived growth factor receptor, alpha polypeptide (PDGFRA), mRNA
Human Kinase Plate 12	G5	PIK3CA_3	CAAUUGGUCUGUAUCCCGATT	UCGGGAUACAGACCAAUUGTT	10	NM_006218	5290	Homo sapiens phosphoinositide-3-kinase, catalytic, alpha polypeptide (PIK3CA), mRNA
Human Kinase Plate 12	H5	PIK3CB_3	GUGAUCAUCCACUAAUUCATT	UGAAUUAGUGGAUGAUCACTT	10	NM_006219	5291	Homo sapiens phosphoinositide-3-kinase, catalytic, beta polypeptide (PIK3CB), mRNA
Human Kinase Plate 12	A6	PRKAA2_3	CAAGAUAGCCGAUUUCGGATT	UCCGAAAUCGGCUAUCUUGTT	10	NM_006252	5563	Homo sapiens protein kinase, AMP-activated, alpha 2 catalytic subunit (PRKAA2), mRNA
Human Kinase Plate 12	B6	PRKCH_3	GAAUGCACCAUGACCGAGATT	UCUCGGUCAUGGUGCAUUCTT	10	NM_006255	5583	Homo sapiens protein kinase C, eta (PRKCH), mRNA
Human Kinase Plate 12	C6	PKN2_3	GGUGUUAAGUUGCUAGACATT	UGUCUAGCAACUUAACACCTT	10	NM_006256	5586	Homo sapiens protein kinase N2 (PKN2), mRNA
Human Kinase Plate 12	D6	PRKCQ_3	GCUGAAACCUCAAGGCCGATT	UCGGCCUUGAGGUUUCAGCTT	10	NM_006257	5588	Homo sapiens protein kinase C, theta (PRKCQ), mRNA
Human Kinase Plate 12	E6	PRKG1_3	CAUGACAUUUCAGCCGACUTT	AGUCGGCUGAAAUGUCAUGTT	10	NM_006258	5592	Homo sapiens protein kinase, cGMP-dependent, type I (PRKG1), mRNA
Human Kinase Plate 12	F6	PRKG2_3	CAGCUAACAUUAUUGCUGATT	UCAGCAAUAAUGUUAGCUGTT	10	NM_006259	5593	Homo sapiens protein kinase, cGMP-dependent, type II (PRKG2), mRNA
Human Kinase Plate 12	G6	TESK1_3	CUCUUACAGAGUAUAUGAATT	UUCAUAUACUCUGUAAGAGTT	10	NM_006285	7016	Homo sapiens testis-specific kinase 1 (TESK1), mRNA
Human Kinase Plate 12	H6	MAP3K12_3	CCAUGAUUGGCAAAGCCUATT	UAGGCUUUGCCAAUCAUGGTT	10	NM_006301	7786	Homo sapiens mitogen-activated protein kinase kinase kinase 12 (MAP3K12), mRNA
Human Kinase Plate 12	A7	STK25_3	GUUCUGAGCUCCAUAAGAATT	UUCUUAUGGAGCUCAGAACTT	10	NM_006374	10494	Homo sapiens serine/threonine kinase 25 (STE20 homolog, yeast) (STK25), mRNA
Human Kinase Plate 12	B7	CDC2L2_3	GACAAGAUCUACAUCGUGATT	UCACGAUGUAGAUCUUGUCTT	10	NM_033531	985	Homo sapiens cell division cycle 2-like 2 (PITSLRE proteins) (CDC2L2), transcript variant 5, mRNA
Human Kinase Plate 12	C7	TP53RK_3	GAAAUUGAAGGCUCAGUGATT	UCACUGAGCCUUCAAUUUCTT	10	NM_033550	112858	Homo sapiens TP53 regulating kinase (TP53RK), mRNA
Human Kinase Plate 12	D7	TSSK3_3	GGAGUCUGCCGACGGGAAATT	UUUCCCGUCGGCAGACUCCTT	10	NM_052841	81629	Homo sapiens testis-specific serine kinase 3 (TSSK3), mRNA
Human Kinase Plate 12	E7	ALPK2_3	CUGAGAACAAUAUCCCGUATT	UACGGGAUAUUGUUCUCAGTT	10	NM_052947	115701	Homo sapiens heart alpha-kinase (HAK), mRNA
Human Kinase Plate 12	F7	TSSK2_3	CCGAGAACGAGAACAGGAUTT	AUCCUGUUCUCGUUCUCGGTT	10	NM_053006	23617	Homo sapiens testis-specific serine kinase 2 (TSSK2), mRNA
Human Kinase Plate 12	G7	Control	GAGACCUACCUCCGGAUCATT	UGAUCCGGAGGUAGGUCUCTT	10	NM_005030	5347	Homo sapiens polo-like kinase 1 (Drosophila) (PLK1), mRNA
Human Kinase Plate 12	H7	MYLK_3	CCAGCAAUUCAUUUCUGAATT	UUCAGAAAUGAAUUGCUGGTT	10	NM_053025	4638	Homo sapiens myosin, light chain kinase (MYLK), transcript variant 1, mRNA
Human Kinase Plate 12	A8	IHPK3_3	GGCUUAUCUGGAUUCUUCUTT	AGAAGAAUCCAGAUAAGCCTT	10	NM_054111	117283	Homo sapiens inositol hexaphosphate kinase 3 (IHPK3), mRNA
Human Kinase Plate 12	B8	PIK4CA_3	GAGAGAAGCGGCUGCGUGATT	UCACGCAGCCGCUUCUCUCTT	10	NM_058004	5297	Homo sapiens phosphatidylinositol 4-kinase, catalytic, alpha polypeptide (PIK4CA), transcript variant 2, mRNA
Human Kinase Plate 12	C8	BRD4_3	GAGAUGACAUAGUCUUAAUTT	AUUAAGACUAUGUCAUCUCTT	10	NM_014299	23476	Homo sapiens bromodomain containing 4 (BRD4), transcript variant short, mRNA
Human Kinase Plate 12	D8	SRMS_3	CUGUGUACAUCGUCACGGATT	UCCGUGACGAUGUACACAGTT	10	NM_080823	6725	Homo sapiens src-related kinase lacking C-terminal regulatory tyrosine and N-terminal myristylation sites (SRMS), mRNA
Human Kinase Plate 12	E8	LOC91461_3	CUGACCAGCUGACUAUCCUTT	AGGAUAGUCAGCUGGUCAGTT	10	NM_138370	91461	Homo sapiens hypothetical protein BC007901 (LOC91461), mRNA
Human Kinase Plate 12	F8	PGK2_3	CAAGAUCCAACUUAUCAAATT	UUUGAUAAGUUGGAUCUUGTT	10	NM_138733	5232	Homo sapiens phosphoglycerate kinase 2 (PGK2), mRNA
Human Kinase Plate 12	G8	MYO3B_3	GUCUACAAGGUAACUAACATT	UGUUAGUUACCUUGUAGACTT	10	NM_138995	140469	Homo sapiens myosin IIIB (MYO3B), mRNA
Human Kinase Plate 12	H8	MAPK15_3	GUUUGUACCAGUUCAGAUUTT	AAUCUGAACUGGUACAAACTT	10	NM_139021	225689	Homo sapiens mitogen-activated protein kinase 15 (MAPK15), mRNA
Human Kinase Plate 12	A9	MAPK7_3	GAGGAAUUCUUAAACCAGUTT	ACUGGUUUAAGAAUUCCUCTT	10	NM_139033	5598	Homo sapiens mitogen-activated protein kinase 7 (MAPK7), transcript variant 1, mRNA
Human Kinase Plate 12	B9	ALS2CR7_3	CCAAUAUUGUGCUCCUGCATT	UGCAGGAGCACAAUAUUGGTT	10	NM_139158	65061	Homo sapiens amyotrophic lateral sclerosis 2 (juvenile) chromosome region, candidate 7 (ALS2CR7), mRNA
Human Kinase Plate 12	C9	HIPK4_3	GAAGGCACCAGGUAUGCAATT	UUGCAUACCUGGUGCCUUCTT	10	NM_144685	147746	Homo sapiens homeodomain interacting protein kinase 4 (HIPK4), mRNA
Human Kinase Plate 12	D9	STK32A_3	GGAGCACCCUUUCCUGGUUTT	AACCAGGAAAGGGUGCUCCTT	10	NM_145001	202374	Homo sapiens serine/threonine kinase 32A (STK32A), mRNA
Human Kinase Plate 12	E9	MAP2K3_3	CUGAGAGGAUCAACCCAGATT	UCUGGGUUGAUCCUCUCAGTT	10	NM_145109	5606	Homo sapiens mitogen-activated protein kinase kinase 3 (MAP2K3), transcript variant B, mRNA
Human Kinase Plate 12	F9	MAP2K7_3	CAGUGCUUUGGGACGUUCATT	UGAACGUCCCAAAGCACUGTT	10	NM_145185	5609	Homo sapiens mitogen-activated protein kinase kinase 7 (MAP2K7), mRNA
Human Kinase Plate 12	G9	CSNK1A1L_3	GAAACGUGAUGUCUGGUUUTT	AAACCAGACAUCACGUUUCTT	10	NM_145203	122011	Homo sapiens casein kinase 1, alpha 1-like (CSNK1A1L), mRNA
Human Kinase Plate 12	H9	EVI5L_3	CCUACCAGGUCAAGUACAATT	UUGUACUUGACCUGGUAGGTT	10	NM_145245	115704	Homo sapiens ecotropic viral integration site 5-like (EVI5L), mRNA
Human Kinase Plate 12	A10	ACVR1C_3	GAAUUGUUGAGGAGUACCATT	UGGUACUCCUCAACAAUUCTT	10	NM_145259	130399	Homo sapiens activin A receptor, type IC (ACVR1C), mRNA
Human Kinase Plate 12	B10	GPR125_3	GAUAGCACUGGCAAUGUUATT	UAACAUUGCCAGUGCUAUCTT	10	NM_145290	166647	Homo sapiens G protein-coupled receptor 125 (GPR125), mRNA
Human Kinase Plate 12	C10	TCEB3C_3	CAGCUGUACCGCACAGAGATT	UCUCUGUGCGGUACAGCUGTT	10	NM_145653	162699	Homo sapiens transcription elongation factor B polypeptide 3C (elongin A3) (TCEB3C), mRNA
Human Kinase Plate 12	D10	MAP4K4_3	CAAGUUAGAAUCCAGCUUATT	UAAGCUGGAUUCUAACUUGTT	10	NM_145686	9448	Homo sapiens mitogen-activated protein kinase kinase kinase kinase 4 (MAP4K4), transcript variant 2, mRNA
Human Kinase Plate 12	E10	NEK10_3	CGGAACACCGUCACAUGUCTT	GACAUGUGACGGUGUUCCGTT	10	NM_152534	152110	Homo sapiens NIMA (never in mitosis gene a)- related kinase 10 (NEK10), transcript variant 2, mRNA
Human Kinase Plate 12	F10	Control	GAGACCUACCUCCGGAUCATT	UGAUCCGGAGGUAGGUCUCTT	10	NM_005030	5347	Homo sapiens polo-like kinase 1 (Drosophila) (PLK1), mRNA
Human Kinase Plate 12	G10	MLKL_3	GAAACUUUGAGGCAGUAUUTT	AAUACUGCCUCAAAGUUUCTT	10	NM_152649	197259	Homo sapiens mixed lineage kinase domain-like (MLKL), mRNA
Human Kinase Plate 12	H10	PDIK1L_3	GUAGUUACGGUGUUGUGUATT	UACACAACACCGUAACUACTT	10	NM_152835	149420	Homo sapiens PDLIM1 interacting kinase 1 like (PDIK1L), mRNA
Human Kinase Plate 12	A11	DGKD_3	GAAGAUAUCCCUGGACUUUTT	AAAGUCCAGGGAUAUCUUCTT	10	NM_152879	8527	Homo sapiens diacylglycerol kinase, delta 130kDa (DGKD), transcript variant 2, mRNA
Human Kinase Plate 12	B11	DGKH_3	GAAUUUAGAACAAAGGGUUTT	AACCCUUUGUUCUAAAUUCTT	10	NM_152910	160851	Homo sapiens diacylglycerol kinase, eta (DGKH), transcript variant 1, mRNA
Human Kinase Plate 12	C11	MGC42105_3	CAGAAACCGUGGCCAAACUTT	AGUUUGGCCACGGUUUCUGTT	10	NM_153361	167359	Homo sapiens hypothetical protein MGC42105 (MGC42105), mRNA
Human Kinase Plate 12	D11	CAMK1D_3	GGAGAAGGACCCGAAUAAATT	UUUAUUCGGGUCCUUCUCCTT	10	NM_153498	57118	Homo sapiens calcium/calmodulin-dependent protein kinase ID (CAMK1D), transcript variant 2, mRNA
Human Kinase Plate 12	E11	SKP1A_3	GGAGUACCACUGUAUUGAUTT	AUCAAUACAGUGGUACUCCTT	10	NM_170679	6500	Homo sapiens S-phase kinase-associated protein 1A (p19A) (SKP1A), transcript variant 2, mRNA
Human Kinase Plate 12	F11	SGK2_3	GAAAGAGCCUUAUGAUCGATT	UCGAUCAUAAGGCUCUUUCTT	10	NM_170693	10110	Homo sapiens serum/glucocorticoid regulated kinase 2 (SGK2), transcript variant 1, mRNA
Human Kinase Plate 12	G11	CAMK2A_3	GAGUCAGCCUGCAUCGCCUTT	AGGCGAUGCAGGCUGACUCTT	10	NM_171825	815	Homo sapiens calcium/calmodulin-dependent protein kinase (CaM kinase) II alpha (CAMK2A), transcript variant 2, mRNA
Human Kinase Plate 12	H11	CAMK2G_3	CCACUGUAUACAUCAGAUUTT	AAUCUGAUGUAUACAGUGGTT	10	NM_172170	818	Homo sapiens calcium/calmodulin-dependent protein kinase (CaM kinase) II gamma (CAMK2G), transcript variant 3, mRNA
Human Kinase Plate 13	A2	Control	GAGACCUACCUCCGGAUCATT	UGAUCCGGAGGUAGGUCUCTT	10	NM_005030	5347	Homo sapiens polo-like kinase 1 (Drosophila) (PLK1), mRNA
Human Kinase Plate 13	B2	SNF1LK_1	GGAAGAAGUUCUGGCAAAUTT	AUUUGCCAGAACUUCUUCCTT	10	NM_173354	150094	Homo sapiens SNF1-like kinase (SNF1LK), mRNA
Human Kinase Plate 13	C2	TTBK2_1	CAAAUGAGGCUGUAGGACATT	UGUCCUACAGCCUCAUUUGTT	10	NM_173500	146057	Homo sapiens tau tubulin kinase 2 (TTBK2), mRNA
Human Kinase Plate 13	D2	STK32C_1	CACACCUGACCGACUUCAATT	UUGAAGUCGGUCAGGUGUGTT	10	NM_173575	282974	Homo sapiens serine/threonine kinase 32C (STK32C), mRNA
Human Kinase Plate 13	E2	KSR2_1	GUUAAAGUGCCACAACAAATT	UUUGUUGUGGCACUUUAACTT	10	NM_173598	283455	Homo sapiens kinase suppressor of ras 2 (KSR2), mRNA
Human Kinase Plate 13	F2	EPHA6_1	CUGCAUAAAUUCUGAGAAATT	UUUCUCAGAAUUUAUGCAGTT	10	NM_173655	285220	Homo sapiens hypothetical protein DKFZp434C1418 (DKFZp434C1418), mRNA
Human Kinase Plate 13	G2	TSSK4_1	CACUUUCCCAGCUAACCAUTT	AUGGUUAGCUGGGAAAGUGTT	10	NM_174944	283629	Homo sapiens testis-specific serine kinase 4 (TSSK4), mRNA
Human Kinase Plate 13	H2	PAN3_1	GGAUCAACCUCCAGGCUGATT	UCAGCCUGGAGGUUGAUCCTT	10	NM_175854	255967	Homo sapiens PAN3 polyA specific ribonuclease subunit homolog (S. cerevisiae) (PAN3), mRNA
Human Kinase Plate 13	A3	PRPS1L1_1	CAACUGUCCUGAAGUGGAUTT	AUCCACUUCAGGACAGUUGTT	10	NM_175886	221823	Homo sapiens phosphoribosyl pyrophosphate synthetase 1-like 1 (PRPS1L1), mRNA
Human Kinase Plate 13	B3	TXNDC6_1	CUUUGUGACUCCCUCAUAUTT	AUAUGAGGGAGUCACAAAGTT	10	NM_178130	347736	Homo sapiens thioredoxin domain containing 6 (TXNDC6), mRNA
Human Kinase Plate 13	C3	PDZD2_1	CUCAUUCGGCCAUCCGUCATT	UGACGGAUGGCCGAAUGAGTT	10	NM_178140	23037	Homo sapiens PDZ domain containing 2 (PDZD2), mRNA
Human Kinase Plate 13	D3	ANKK1_1	CAUACUCAGGGUUCAACAUTT	AUGUUGAACCCUGAGUAUGTT	10	NM_178510	255239	Homo sapiens ankyrin repeat and kinase domain containing 1 (ANKK1), mRNA
Human Kinase Plate 13	E3	NRBP2_1	CCAUUGCUCGCGCCAGGCATT	UGCCUGGCGCGAGCAAUGGTT	10	NM_178564	340371	Homo sapiens nuclear receptor binding protein 2 (NRBP2), mRNA
Human Kinase Plate 13	F3	MLCK_1	GACAUCAAAUUAAGAUCAUTT	AUGAUCUUAAUUUGAUGUCTT	10	NM_182493	91807	Homo sapiens MLCK protein (MLCK), mRNA
Human Kinase Plate 13	G3	FLT4_1	GGAACAUUCUGCUGUCGGATT	UCCGACAGCAGAAUGUUCCTT	10	NM_002020	2324	Homo sapiens fms-related tyrosine kinase 4 (FLT4), transcript variant 2, mRNA
Human Kinase Plate 13	H3	AURKA_1	CAGUUUAUAGAGAACUUCATT	UGAAGUUCUCUAUAAACUGTT	10	NM_198435	6790	Homo sapiens aurora kinase A (AURKA), transcript variant 4, mRNA
Human Kinase Plate 13	A4	NRK_1	CGAGUAAAUGCCCAGGUAUTT	AUACCUGGGCAUUUACUCGTT	10	NM_198465	203447	Homo sapiens Nik related kinase (NRK), mRNA
Human Kinase Plate 13	B4	LRRK2_1	GAGUUAGCCUCCAAGGGUUTT	AACCCUUGGAGGCUAACUCTT	10	NM_198578	120892	Homo sapiens leucine-rich repeat kinase 2 (LRRK2), mRNA
Human Kinase Plate 13	C4	MAP4K5_1	GAAACUGGCCUCUGAGUUATT	UAACUCAGAGGCCAGUUUCTT	10	NM_198794	11183	Homo sapiens mitogen-activated protein kinase kinase kinase kinase 5 (MAP4K5), transcript variant 2, mRNA
Human Kinase Plate 13	D4	NEK5_1	GAUGAAACAUCCCAACAUUTT	AAUGUUGGGAUGUUUCAUCTT	10	NM_199289	341676	Homo sapiens NIMA (never in mitosis gene a)-related kinase 5 (NEK5), mRNA
Human Kinase Plate 13	E4	DGKZ_1	GAUCGCACAGGAUGAGAUUTT	AAUCUCAUCCUGUGCGAUCTT	10	NM_201532	8525	Homo sapiens diacylglycerol kinase, zeta 104kDa (DGKZ), transcript variant 1, mRNA
Human Kinase Plate 13	F4	PRKAR1A_1	GAUGUAUGAGGAAUUCCUUTT	AAGGAAUUCCUCAUACAUCTT	10	NM_002734	5573	Homo sapiens protein kinase, cAMP-dependent, regulatory, type I, alpha (tissue specific extinguisher 1) (PRKAR1A), transcript variant 1, mRNA
Human Kinase Plate 13	G4	PCTK3_1	GUGUGCACCAGCUUGAAGATT	UCUUCAAGCUGGUGCACACTT	10	NM_212503	5129	Homo sapiens PCTAIRE protein kinase 3 (PCTK3), transcript variant 1, mRNA
Human Kinase Plate 13	H4	Control	GAGACCUACCUCCGGAUCATT	UGAUCCGGAGGUAGGUCUCTT	10	NM_005030	5347	Homo sapiens polo-like kinase 1 (Drosophila) (PLK1), mRNA
Human Kinase Plate 13	A5	FGFR4_1	CAGAAUCUCACCUUGAUUATT	UAAUCAAGGUGAGAUUCUGTT	10	NM_002011	2264	Homo sapiens fibroblast growth factor receptor 4 (FGFR4), transcript variant 1, mRNA
Human Kinase Plate 13	B5	LOC126520_1	GGUGGAUUAUUCCAGCAAATT	UUUGCUGGAAUAAUCCACCTT	10	XM_059051	126520	PREDICTED: Homo sapiens hypothetical protein LOC126520 (LOC126520), mRNA
Human Kinase Plate 13	C5	LOC400301_1	GCCAAGAGGCCAAACACAATT	UUGUGUUUGGCCUCUUGGCTT	10	XM_375150	400301	PREDICTED: Homo sapiens similar to protein kinase CHK2 isoform b (LOC400301), mRNA
Human Kinase Plate 13	D5	PRKXP1_1	GUCAUCAGCCCGUCCCUCATT	UGAGGGACGGGCUGAUGACTT	10	XM_497470	441733	PREDICTED: Homo sapiens similar to Serine/threonine-protein kinase PRKX (Protein kinase PKX1) (LOC441733), mRNA
Human Kinase Plate 13	E5	WEE2_1	CAGGAUAAGCUGAGGUCUUTT	AAGACCUCAGCUUAUCCUGTT	10	AK131218	494551	Homo sapiens cDNA FLJ16107 fis, clone THYMU2004139, moderately similar to WEE1-LIKE PROTEIN KINASE (EC 2.7.1.112)
Human Kinase Plate 13	F5	GUK1_1	CCGAUCUGCGGCCCAUCUATT	UAGAUGGGCCGCAGAUCGGTT	10	NM_000858	2987	Homo sapiens guanylate kinase 1 (GUK1), mRNA
Human Kinase Plate 13	G5	DYRK2_1	GGACUAAUUUGGCGCAGAUTT	AUCUGCGCCAAAUUAGUCCTT	10	NM_006482	8445	Homo sapiens dual-specificity tyrosine-(Y)-phosphorylation regulated kinase 2 (DYRK2), transcript variant 2, mRNA
Human Kinase Plate 13	H5	CAMKK2_1	GCUCCUAUGGUGUCGUCAATT	UUGACGACACCAUAGGAGCTT	10	NM_006549	10645	Homo sapiens calcium/calmodulin-dependent protein kinase kinase 2, beta (CAMKK2), transcript variant 1, mRNA
Human Kinase Plate 13	A6	PMVK_1	CCAUCUGGCUGGUGAGUGATT	UCACUCACCAGCCAGAUGGTT	10	NM_006556	10654	Homo sapiens phosphomevalonate kinase (PMVK), mRNA
Human Kinase Plate 13	B6	PLK2_1	CUUUAAUGAUGGCACCUUUTT	AAAGGUGCCAUCAUUAAAGTT	10	NM_006622	10769	Homo sapiens polo-like kinase 2 (Drosophila) (PLK2), mRNA
Human Kinase Plate 13	C6	FASTK_1	GACUUCCUGCUGUGCGCCATT	UGGCGCACAGCAGGAAGUCTT	10	NM_006712	10922	Homo sapiens Fas-activated serine/threonine kinase (FASTK), transcript variant 1, mRNA
Human Kinase Plate 13	D6	ADK_1	CCUAAUUGCUUCCUGAGAATT	UUCUCAGGAAGCAAUUAGGTT	10	NM_006721	132	Homo sapiens adenosine kinase (ADK), transcript variant ADK-long, mRNA
Human Kinase Plate 13	E6	AKAP13_1	GAUGAUGGCGGAUCUGCUUTT	AAGCAGAUCCGCCAUCAUCTT	10	NM_006738	11214	Homo sapiens A kinase (PRKA) anchor protein 13 (AKAP13), transcript variant 1, mRNA
Human Kinase Plate 13	F6	PSKH1_1	GCAUCCUGAUCCUUAAGAUTT	AUCUUAAGGAUCAGGAUGCTT	10	NM_006742	5681	Homo sapiens protein serine kinase H1 (PSKH1), mRNA
Human Kinase Plate 13	G6	RAB32_1	GCAACAUGACCCGAGUAUATT	UAUACUCGGGUCAUGUUGCTT	10	NM_006834	10981	Homo sapiens RAB32, member RAS oncogene family (RAB32), mRNA
Human Kinase Plate 13	H6	TLK2_1	CCUGAAACAGCACAAAUUATT	UAAUUUGUGCUGUUUCAGGTT	10	NM_006852	11011	Homo sapiens tousled-like kinase 2 (TLK2), mRNA
Human Kinase Plate 13	A7	PIM2_1	GUGGAGUUGUCCAUCGUGATT	UCACGAUGGACAACUCCACTT	10	NM_006875	11040	Homo sapiens pim-2 oncogene (PIM2), mRNA
Human Kinase Plate 13	B7	PRKDC_1	GAACCUUUCAUCAAACGAATT	UUCGUUUGAUGAAAGGUUCTT	10	NM_006904	5591	Homo sapiens protein kinase, DNA-activated, catalytic polypeptide (PRKDC), mRNA
Human Kinase Plate 13	C7	TRIO_1	CCUACUACAUCCACCAGUUTT	AACUGGUGGAUGUAGUAGGTT	10	NM_007118	7204	Homo sapiens triple functional domain (PTPRF interacting) (TRIO), mRNA
Human Kinase Plate 13	D7	TESK2_1	GAAUUCAAUUGCAGGAUUUTT	AAAUCCUGCAAUUGAAUUCTT	10	NM_007170	10420	Homo sapiens testis-specific kinase 2 (TESK2), mRNA
Human Kinase Plate 13	E7	CIT_1	CUUCAACUCACUCGAAGUATT	UACUUCGAGUGAGUUGAAGTT	10	NM_007174	11113	Homo sapiens citron (rho-interacting, serine/threonine kinase 21) (CIT), mRNA
Human Kinase Plate 13	F7	MAP4K1_1	CCAAGAUGCUCAGUCAUCATT	UGAUGACUGAGCAUCUUGGTT	10	NM_007181	11184	Homo sapiens mitogen-activated protein kinase kinase kinase kinase 1 (MAP4K1), transcript variant 2, mRNA
Human Kinase Plate 13	G7	Control	GAGACCUACCUCCGGAUCATT	UGAUCCGGAGGUAGGUCUCTT	10	NM_005030	5347	Homo sapiens polo-like kinase 1 (Drosophila) (PLK1), mRNA
Human Kinase Plate 13	H7	IRAK3_1	CCAAUGUCACCGUGGAUAATT	UUAUCCACGGUGACAUUGGTT	10	NM_007199	11213	Homo sapiens interleukin-1 receptor-associated kinase 3 (IRAK3), mRNA
Human Kinase Plate 13	A8	STK38_1	CAUAGACUCUAUUCACCAATT	UUGGUGAAUAGAGUCUAUGTT	10	NM_007271	11329	Homo sapiens serine/threonine kinase 38 (STK38), mRNA
Human Kinase Plate 13	B8	BRD3_1	GCUAAUGGCCCAAGCUUUATT	UAAAGCUUGGGCCAUUAGCTT	10	NM_007371	8019	Homo sapiens bromodomain containing 3 (BRD3), mRNA
Human Kinase Plate 13	C8	MIP_1	GGUGUACUGGGUAGGCCCATT	UGGGCCUACCCAGUACACCTT	10	NM_012064	4284	Homo sapiens major intrinsic protein of lens fiber (MIP), mRNA
Human Kinase Plate 13	D8	CCRK_1	GCCAUUAAACACUAGUUCATT	UGAACUAGUGUUUAAUGGCTT	10	NM_012119	23552	Homo sapiens cell cycle related kinase (CCRK), transcript variant 2, mRNA
Human Kinase Plate 13	E8	DTYMK_1	CUGGGAACAAGUGCCGUUATT	UAACGGCACUUGUUCCCAGTT	10	NM_012145	1841	Homo sapiens deoxythymidylate kinase (thymidylate kinase) (DTYMK), mRNA
Human Kinase Plate 13	F8	NEK1_1	CCAAGAUUCUUCAUUUAGUTT	ACUAAAUGAAGAAUCUUGGTT	10	NM_012224	4750	Homo sapiens NIMA (never in mitosis gene a)-related kinase 1 (NEK1), mRNA
Human Kinase Plate 13	G8	TLK1_1	GAAAUUAGCAGCAUUAGAATT	UUCUAAUGCUGCUAAUUUCTT	10	NM_012290	9874	Homo sapiens tousled-like kinase 1 (TLK1), mRNA
Human Kinase Plate 13	H8	PFTK1_1	CUUACAUCCACCAGCGUUATT	UAACGCUGGUGGAUGUAAGTT	10	NM_012395	5218	Homo sapiens PFTAIRE protein kinase 1 (PFTK1), mRNA
Human Kinase Plate 13	A9	PIP5K1C_1	GCUUCUAUGCCGAGCGCUUTT	AAGCGCUCGGCAUAGAAGCTT	10	NM_012398	23396	Homo sapiens phosphatidylinositol-4-phosphate 5-kinase, type I, gamma (PIP5K1C), mRNA
Human Kinase Plate 13	B9	RPS6KC1_1	GGAAUAGUGUUUGGGCGAUTT	AUCGCCCAAACACUAUUCCTT	10	NM_012424	26750	Homo sapiens ribosomal protein S6 kinase, 52kDa, polypeptide 1 (RPS6KC1), mRNA
Human Kinase Plate 13	C9	SGK3_1	GUCUAUAGAUGGGACUGAATT	UUCAGUCCCAUCUAUAGACTT	10	NM_013257	23678	Homo sapiens serum/glucocorticoid regulated kinase family, member 3 (SGK3), transcript variant 1, mRNA
Human Kinase Plate 13	D9	CARKL_1	CAAAUGAGUGCCUUCCGAATT	UUCGGAAGGCACUCAUUUGTT	10	NM_013276	23729	Homo sapiens carbohydrate kinase-like (CARKL), mRNA
Human Kinase Plate 13	E9	NME7_1	CUAUUAGAGGUUCAAUACUTT	AGUAUUGAACCUCUAAUAGTT	10	NM_013330	29922	Homo sapiens non-metastatic cells 7, protein expressed in (nucleoside-diphosphate kinase) (NME7), transcript variant 1, mRNA
Human Kinase Plate 13	F9	PKN3_1	CUUCUACGUGGCUUGUGUUTT	AACACAAGCCACGUAGAAGTT	10	NM_013355	29941	Homo sapiens protein kinase N3 (PKN3), mRNA
Human Kinase Plate 13	G9	NRBP1_1	GACAUCUACUCCUUUGGCATT	UGCCAAAGGAGUAGAUGUCTT	10	NM_013392	29959	Homo sapiens nuclear receptor binding protein 1 (NRBP1), mRNA
Human Kinase Plate 13	H9	AK2_1	GACUCUCUGCUGAUCCGAATT	UUCGGAUCAGCAGAGAGUCTT	10	NM_013411	204	Homo sapiens adenylate kinase 2 (AK2), transcript variant AK2B, mRNA
Human Kinase Plate 13	A10	IKBKE_1	GGAACAAGGAGAUCAUGUATT	UACAUGAUCUCCUUGUUCCTT	10	NM_014002	9641	Homo sapiens inhibitor of kappa light polypeptide gene enhancer in B-cells, kinase epsilon (IKBKE), mRNA
Human Kinase Plate 13	B10	RAGE_1	CUCACUGAUGGGUUCUACATT	UGUAGAACCCAUCAGUGAGTT	10	NM_014226	5891	Homo sapiens renal tumor antigen (RAGE), mRNA
Human Kinase Plate 13	C10	KSR1_1	GCAUGAUAUUUGGAGUGAATT	UUCACUCCAAAUAUCAUGCTT	10	NM_014238	8844	Homo sapiens kinase suppressor of ras 1 (KSR1), mRNA
Human Kinase Plate 13	D10	PLK4_1	GCUAAUGAGGGUCAUCGUATT	UACGAUGACCCUCAUUAGCTT	10	NM_014264	10733	Homo sapiens polo-like kinase 4 (Drosophila) (PLK4), mRNA
Human Kinase Plate 13	E10	HSPB8_1	CUUAACAUUUCACGUUGUATT	UACAACGUGAAAUGUUAAGTT	10	NM_014365	26353	Homo sapiens heat shock 22kDa protein 8 (HSPB8), mRNA
Human Kinase Plate 13	F10	Control	GAGACCUACCUCCGGAUCATT	UGAUCCGGAGGUAGGUCUCTT	10	NM_005030	5347	Homo sapiens polo-like kinase 1 (Drosophila) (PLK1), mRNA
Human Kinase Plate 13	G10	PKD2L2_1	CCUAUCUUGGGACCCAUUUTT	AAAUGGGUCCCAAGAUAGGTT	10	NM_014386	27039	Homo sapiens polycystic kidney disease 2-like 2 (PKD2L2), mRNA
Human Kinase Plate 13	H10	NEK6_1	GACAGUAUGGAAGUACUUUTT	AAAGUACUUCCAUACUGUCTT	10	NM_014397	10783	Homo sapiens NIMA (never in mitosis gene a)-related kinase 6 (NEK6), mRNA
Human Kinase Plate 13	A11	EIF2AK1_1	GUUGGAAGGAUCUGAGUAUTT	AUACUCAGAUCCUUCCAACTT	10	NM_014413	27102	Homo sapiens eukaryotic translation initiation factor 2-alpha kinase 1 (EIF2AK1), mRNA
Human Kinase Plate 13	B11	TJP3_1	CCAAGAUCAUCAAACUAGATT	UCUAGUUUGAUGAUCUUGGTT	10	NM_014428	27134	Homo sapiens tight junction protein 3 (zona occludens 3) (TJP3), mRNA
Human Kinase Plate 13	C11	RPS6KA6_1	GGUCAUAUGGUGUUCUUAUTT	AUAAGAACACCAUAUGACCTT	10	NM_014496	27330	Homo sapiens ribosomal protein S6 kinase, 90kDa, polypeptide 6 (RPS6KA6), mRNA
Human Kinase Plate 13	D11	LATS2_1	GCAGAUUGUGCGGGUCAUUTT	AAUGACCCGCACAAUCUGCTT	10	NM_014572	26524	Homo sapiens LATS, large tumor suppressor, homolog 2 (Drosophila) (LATS2), mRNA
Human Kinase Plate 13	E11	HUNK_1	CUGAUUGACUUUGGUUUGATT	UCAAACCAAAGUCAAUCAGTT	10	NM_014586	30811	Homo sapiens hormonally upregulated Neu-associated kinase (HUNK), mRNA
Human Kinase Plate 13	F11	PIK3R4_1	CACUAUUUAGCCAUAGCAUTT	AUGCUAUGGCUAAAUAGUGTT	10	NM_014602	30849	Homo sapiens phosphoinositide-3-kinase, regulatory subunit 4, p150 (PIK3R4), mRNA
Human Kinase Plate 13	G11	ULK2_1	GAGCUUAAUGCCUAGUAUUTT	AAUACUAGGCAUUAAGCUCTT	10	NM_014683	9706	Homo sapiens unc-51-like kinase 2 (C. elegans) (ULK2), mRNA
Human Kinase Plate 13	H11	AAK1_1	CUAAUUGAGGGACUCAAAUTT	AUUUGAGUCCCUCAAUUAGTT	10	NM_014911	22848	Homo sapiens AP2 associated kinase 1 (AAK1), mRNA
Human Kinase Plate 14	A2	Control	GAGACCUACCUCCGGAUCATT	UGAUCCGGAGGUAGGUCUCTT	10	NM_005030	5347	Homo sapiens polo-like kinase 1 (Drosophila) (PLK1), mRNA
Human Kinase Plate 14	B2	SNF1LK_2	GAACCAUCCACACAUCAUATT	UAUGAUGUGUGGAUGGUUCTT	10	NM_173354	150094	Homo sapiens SNF1-like kinase (SNF1LK), mRNA
Human Kinase Plate 14	C2	TTBK2_2	CCAUAUCUCUUCUUUGGAUTT	AUCCAAAGAAGAGAUAUGGTT	10	NM_173500	146057	Homo sapiens tau tubulin kinase 2 (TTBK2), mRNA
Human Kinase Plate 14	D2	STK32C_2	CGGAGAUCUUCCACUCUUUTT	AAAGAGUGGAAGAUCUCCGTT	10	NM_173575	282974	Homo sapiens serine/threonine kinase 32C (STK32C), mRNA
Human Kinase Plate 14	E2	KSR2_2	CAAGGUUAGUCCGGACAGATT	UCUGUCCGGACUAACCUUGTT	10	NM_173598	283455	Homo sapiens kinase suppressor of ras 2 (KSR2), mRNA
Human Kinase Plate 14	F2	EPHA6_2	GCUAUUCUGCAUAAAUUCUTT	AGAAUUUAUGCAGAAUAGCTT	10	NM_173655	285220	Homo sapiens hypothetical protein DKFZp434C1418 (DKFZp434C1418), mRNA
Human Kinase Plate 14	G2	TSSK4_2	GAGUAUACAUCAUUCUGGATT	UCCAGAAUGAUGUAUACUCTT	10	NM_174944	283629	Homo sapiens testis-specific serine kinase 4 (TSSK4), mRNA
Human Kinase Plate 14	H2	PAN3_2	GGCUAAAGACCUUAACCAATT	UUGGUUAAGGUCUUUAGCCTT	10	NM_175854	255967	Homo sapiens PAN3 polyA specific ribonuclease subunit homolog (S. cerevisiae) (PAN3), mRNA
Human Kinase Plate 14	A3	PRPS1L1_2	CGAAAUCAACGACAGUCUATT	UAGACUGUCGUUGAUUUCGTT	10	NM_175886	221823	Homo sapiens phosphoribosyl pyrophosphate synthetase 1-like 1 (PRPS1L1), mRNA
Human Kinase Plate 14	B3	TXNDC6_2	GAAUGUGUUUCCCAUGGAATT	UUCCAUGGGAAACACAUUCTT	10	NM_178130	347736	Homo sapiens thioredoxin domain containing 6 (TXNDC6), mRNA
Human Kinase Plate 14	C3	PDZD2_2	CUAAUGGACAGGGCAUAUATT	UAUAUGCCCUGUCCAUUAGTT	10	NM_178140	23037	Homo sapiens PDZ domain containing 2 (PDZD2), mRNA
Human Kinase Plate 14	D3	ANKK1_2	GGUAUUGUGAUGGAGUUUATT	UAAACUCCAUCACAAUACCTT	10	NM_178510	255239	Homo sapiens ankyrin repeat and kinase domain containing 1 (ANKK1), mRNA
Human Kinase Plate 14	E3	NRBP2_2	GAAUCUACCCACUGAUGAATT	UUCAUCAGUGGGUAGAUUCTT	10	NM_178564	340371	Homo sapiens nuclear receptor binding protein 2 (NRBP2), mRNA
Human Kinase Plate 14	F3	MLCK_2	GAUCUGUGAGGGUGUGCAUTT	AUGCACACCCUCACAGAUCTT	10	NM_182493	91807	Homo sapiens MLCK protein (MLCK), mRNA
Human Kinase Plate 14	G3	FLT4_2	GCAAGAACGUGCAUCUGUUTT	AACAGAUGCACGUUCUUGCTT	10	NM_002020	2324	Homo sapiens fms-related tyrosine kinase 4 (FLT4), transcript variant 2, mRNA
Human Kinase Plate 14	H3	AURKA_2	GAAUCAGCUAGCAAACAGUTT	ACUGUUUGCUAGCUGAUUCTT	10	NM_198435	6790	Homo sapiens aurora kinase A (AURKA), transcript variant 4, mRNA
Human Kinase Plate 14	A4	NRK_2	GUCAAGAUCAGGUACCCGATT	UCGGGUACCUGAUCUUGACTT	10	NM_198465	203447	Homo sapiens Nik related kinase (NRK), mRNA
Human Kinase Plate 14	B4	LRRK2_2	CCGAUUUAAGGAUGUUGCUTT	AGCAACAUCCUUAAAUCGGTT	10	NM_198578	120892	Homo sapiens leucine-rich repeat kinase 2 (LRRK2), mRNA
Human Kinase Plate 14	C4	MAP4K5_2	CAGUUAUUUCCACGGAAGUTT	ACUUCCGUGGAAAUAACUGTT	10	NM_198794	11183	Homo sapiens mitogen-activated protein kinase kinase kinase kinase 5 (MAP4K5), transcript variant 2, mRNA
Human Kinase Plate 14	D4	NEK5_2	GAUAUUACACAGGGACAUATT	UAUGUCCCUGUGUAAUAUCTT	10	NM_199289	341676	Homo sapiens NIMA (never in mitosis gene a)-related kinase 5 (NEK5), mRNA
Human Kinase Plate 14	E4	DGKZ_2	CUGCCAAGAGGAACGACUUTT	AAGUCGUUCCUCUUGGCAGTT	10	NM_201532	8525	Homo sapiens diacylglycerol kinase, zeta 104kDa (DGKZ), transcript variant 1, mRNA
Human Kinase Plate 14	F4	PRKAR1A_2	CAUGCAAACUGCUUUAUUUTT	AAAUAAAGCAGUUUGCAUGTT	10	NM_002734	5573	Homo sapiens protein kinase, cAMP-dependent, regulatory, type I, alpha (tissue specific extinguisher 1) (PRKAR1A), transcript variant 1, mRNA
Human Kinase Plate 14	G4	PCTK3_2	GUGGGAACCUCAUGAGCAUTT	AUGCUCAUGAGGUUCCCACTT	10	NM_212503	5129	Homo sapiens PCTAIRE protein kinase 3 (PCTK3), transcript variant 1, mRNA
Human Kinase Plate 14	H4	Control	GAGACCUACCUCCGGAUCATT	UGAUCCGGAGGUAGGUCUCTT	10	NM_005030	5347	Homo sapiens polo-like kinase 1 (Drosophila) (PLK1), mRNA
Human Kinase Plate 14	A5	FGFR4_2	CACAUAGGCUGGUGGCCUUTT	AAGGCCACCAGCCUAUGUGTT	10	NM_002011	2264	Homo sapiens fibroblast growth factor receptor 4 (FGFR4), transcript variant 1, mRNA
Human Kinase Plate 14	B5	LOC126520_2	GCAAUGGGAUGGUGCAGGUTT	ACCUGCACCAUCCCAUUGCTT	10	XM_059051	126520	PREDICTED: Homo sapiens hypothetical protein LOC126520 (LOC126520), mRNA
Human Kinase Plate 14	C5	LOC400301_2	CACAAGCACUGGACCUUGUTT	ACAAGGUCCAGUGCUUGUGTT	10	XM_375150	400301	PREDICTED: Homo sapiens similar to protein kinase CHK2 isoform b (LOC400301), mRNA
Human Kinase Plate 14	D5	PRKXP1_2	GAACAAGGUGGUUAGGAAATT	UUUCCUAACCACCUUGUUCTT	10	XM_497470	441733	PREDICTED: Homo sapiens similar to Serine/threonine-protein kinase PRKX (Protein kinase PKX1) (LOC441733), mRNA
Human Kinase Plate 14	E5	WEE2_2	GUCUUAUAGAUUGGUGGUATT	UACCACCAAUCUAUAAGACTT	10	AK131218	494551	Homo sapiens cDNA FLJ16107 fis, clone THYMU2004139, moderately similar to WEE1-LIKE PROTEIN KINASE (EC 2.7.1.112)
Human Kinase Plate 14	F5	GUK1_2	GGUGAUGCAGCGUGACAUATT	UAUGUCACGCUGCAUCACCTT	10	NM_000858	2987	Homo sapiens guanylate kinase 1 (GUK1), mRNA
Human Kinase Plate 14	G5	DYRK2_2	CGUACAUCCAGUCGCGUUUTT	AAACGCGACUGGAUGUACGTT	10	NM_006482	8445	Homo sapiens dual-specificity tyrosine-(Y)-phosphorylation regulated kinase 2 (DYRK2), transcript variant 2, mRNA
Human Kinase Plate 14	H5	CAMKK2_2	CUGACUUUGGUGUGAGCAATT	UUGCUCACACCAAAGUCAGTT	10	NM_006549	10645	Homo sapiens calcium/calmodulin-dependent protein kinase kinase 2, beta (CAMKK2), transcript variant 1, mRNA
Human Kinase Plate 14	A6	PMVK_2	GUCACUAGGUUCUAGGAGUTT	ACUCCUAGAACCUAGUGACTT	10	NM_006556	10654	Homo sapiens phosphomevalonate kinase (PMVK), mRNA
Human Kinase Plate 14	B6	PLK2_2	CAAAUGGGUUGAUUACUCUTT	AGAGUAAUCAACCCAUUUGTT	10	NM_006622	10769	Homo sapiens polo-like kinase 2 (Drosophila) (PLK2), mRNA
Human Kinase Plate 14	C6	FASTK_2	CUUCAGAGCCCUGCACUUUTT	AAAGUGCAGGGCUCUGAAGTT	10	NM_006712	10922	Homo sapiens Fas-activated serine/threonine kinase (FASTK), transcript variant 1, mRNA
Human Kinase Plate 14	D6	ADK_2	CACUAUGCAGCAAGCAUCATT	UGAUGCUUGCUGCAUAGUGTT	10	NM_006721	132	Homo sapiens adenosine kinase (ADK), transcript variant ADK-long, mRNA
Human Kinase Plate 14	E6	AKAP13_2	GCUUGUAACUCAGCGGAUUTT	AAUCCGCUGAGUUACAAGCTT	10	NM_006738	11214	Homo sapiens A kinase (PRKA) anchor protein 13 (AKAP13), transcript variant 1, mRNA
Human Kinase Plate 14	F6	PSKH1_2	GCUACCAGCAGCAAUACAATT	UUGUAUUGCUGCUGGUAGCTT	10	NM_006742	5681	Homo sapiens protein serine kinase H1 (PSKH1), mRNA
Human Kinase Plate 14	G6	RAB32_2	CCCACAUGUGGCACUUCAATT	UUGAAGUGCCACAUGUGGGTT	10	NM_006834	10981	Homo sapiens RAB32, member RAS oncogene family (RAB32), mRNA
Human Kinase Plate 14	H6	TLK2_2	CUUGUUGCCUCACAUCCGATT	UCGGAUGUGAGGCAACAAGTT	10	NM_006852	11011	Homo sapiens tousled-like kinase 2 (TLK2), mRNA
Human Kinase Plate 14	A7	PIM2_2	GGACUCUUAUUCUGAUGAUTT	AUCAUCAGAAUAAGAGUCCTT	10	NM_006875	11040	Homo sapiens pim-2 oncogene (PIM2), mRNA
Human Kinase Plate 14	B7	PRKDC_2	GACGUUUGCCGCGAGGAUUTT	AAUCCUCGCGGCAAACGUCTT	10	NM_006904	5591	Homo sapiens protein kinase, DNA-activated, catalytic polypeptide (PRKDC), mRNA
Human Kinase Plate 14	C7	TRIO_2	GAACUCAUCAUCUUCGGAATT	UUCCGAAGAUGAUGAGUUCTT	10	NM_007118	7204	Homo sapiens triple functional domain (PTPRF interacting) (TRIO), mRNA
Human Kinase Plate 14	D7	TESK2_2	CCAACAUCCUUAGGUAUAUTT	AUAUACCUAAGGAUGUUGGTT	10	NM_007170	10420	Homo sapiens testis-specific kinase 2 (TESK2), mRNA
Human Kinase Plate 14	E7	CIT_2	GAGUGAUCUCUACGAAUCUTT	AGAUUCGUAGAGAUCACUCTT	10	NM_007174	11113	Homo sapiens citron (rho-interacting, serine/threonine kinase 21) (CIT), mRNA
Human Kinase Plate 14	F7	MAP4K1_2	CUAACAUCCUCAUCAAUGATT	UCAUUGAUGAGGAUGUUAGTT	10	NM_007181	11184	Homo sapiens mitogen-activated protein kinase kinase kinase kinase 1 (MAP4K1), transcript variant 2, mRNA
Human Kinase Plate 14	G7	Control	GAGACCUACCUCCGGAUCATT	UGAUCCGGAGGUAGGUCUCTT	10	NM_005030	5347	Homo sapiens polo-like kinase 1 (Drosophila) (PLK1), mRNA
Human Kinase Plate 14	H7	IRAK3_2	GUAUGUAGACCAAGGUAAATT	UUUACCUUGGUCUACAUACTT	10	NM_007199	11213	Homo sapiens interleukin-1 receptor-associated kinase 3 (IRAK3), mRNA
Human Kinase Plate 14	A8	STK38_2	CCUUAUCGCUCAACAUGAATT	UUCAUGUUGAGCGAUAAGGTT	10	NM_007271	11329	Homo sapiens serine/threonine kinase 38 (STK38), mRNA
Human Kinase Plate 14	B8	BRD3_2	GAUAUGUCAAGUCUUGUUUTT	AAACAAGACUUGACAUAUCTT	10	NM_007371	8019	Homo sapiens bromodomain containing 3 (BRD3), mRNA
Human Kinase Plate 14	C8	MIP_2	GUGAGUACUGGGUAACCGATT	UCGGUUACCCAGUACUCACTT	10	NM_012064	4284	Homo sapiens major intrinsic protein of lens fiber (MIP), mRNA
Human Kinase Plate 14	D8	CCRK_2	GAGGGUUGGUCUCGAGGCATT	UGCCUCGAGACCAACCCUCTT	10	NM_012119	23552	Homo sapiens cell cycle related kinase (CCRK), transcript variant 2, mRNA
Human Kinase Plate 14	E8	DTYMK_2	GAACAAGUGCCGUUAAUUATT	UAAUUAACGGCACUUGUUCTT	10	NM_012145	1841	Homo sapiens deoxythymidylate kinase (thymidylate kinase) (DTYMK), mRNA
Human Kinase Plate 14	F8	NEK1_2	GUGCUAAGUGCUGGUGGAATT	UUCCACCAGCACUUAGCACTT	10	NM_012224	4750	Homo sapiens NIMA (never in mitosis gene a)-related kinase 1 (NEK1), mRNA
Human Kinase Plate 14	G8	TLK1_2	GUUAUUGGAAGCUAGAUUUTT	AAAUCUAGCUUCCAAUAACTT	10	NM_012290	9874	Homo sapiens tousled-like kinase 1 (TLK1), mRNA
Human Kinase Plate 14	H8	PFTK1_2	CAUGGAAUAAGCUCAGCUATT	UAGCUGAGCUUAUUCCAUGTT	10	NM_012395	5218	Homo sapiens PFTAIRE protein kinase 1 (PFTK1), mRNA
Human Kinase Plate 14	A9	PIP5K1C_2	GAAGCACGUGUGUGCCGUUTT	AACGGCACACACGUGCUUCTT	10	NM_012398	23396	Homo sapiens phosphatidylinositol-4-phosphate 5-kinase, type I, gamma (PIP5K1C), mRNA
Human Kinase Plate 14	B9	RPS6KC1_2	GGAAUUGUGUGCCGCGAUUTT	AAUCGCGGCACACAAUUCCTT	10	NM_012424	26750	Homo sapiens ribosomal protein S6 kinase, 52kDa, polypeptide 1 (RPS6KC1), mRNA
Human Kinase Plate 14	C9	SGK3_2	GAGAUAUGCAGAGUUUGAUTT	AUCAAACUCUGCAUAUCUCTT	10	NM_013257	23678	Homo sapiens serum/glucocorticoid regulated kinase family, member 3 (SGK3), transcript variant 1, mRNA
Human Kinase Plate 14	D9	CARKL_2	CUGUGUAUUCACGCAUGAUTT	AUCAUGCGUGAAUACACAGTT	10	NM_013276	23729	Homo sapiens carbohydrate kinase-like (CARKL), mRNA
Human Kinase Plate 14	E9	NME7_2	GAGGAAUUCUAUGAAGUUUTT	AAACUUCAUAGAAUUCCUCTT	10	NM_013330	29922	Homo sapiens non-metastatic cells 7, protein expressed in (nucleoside-diphosphate kinase) (NME7), transcript variant 1, mRNA
Human Kinase Plate 14	F9	PKN3_2	GCUUCUACGUGGCUUGUGUTT	ACACAAGCCACGUAGAAGCTT	10	NM_013355	29941	Homo sapiens protein kinase N3 (PKN3), mRNA
Human Kinase Plate 14	G9	NRBP1_2	CAGGUAUUGACAGUGCAUATT	UAUGCACUGUCAAUACCUGTT	10	NM_013392	29959	Homo sapiens nuclear receptor binding protein 1 (NRBP1), mRNA
Human Kinase Plate 14	H9	AK2_2	GAAGCUUGAUUCUGUGAUUTT	AAUCACAGAAUCAAGCUUCTT	10	NM_013411	204	Homo sapiens adenylate kinase 2 (AK2), transcript variant AK2B, mRNA
Human Kinase Plate 14	A10	IKBKE_2	CAUCGAACGGCUAAAUAGATT	UCUAUUUAGCCGUUCGAUGTT	10	NM_014002	9641	Homo sapiens inhibitor of kappa light polypeptide gene enhancer in B-cells, kinase epsilon (IKBKE), mRNA
Human Kinase Plate 14	B10	RAGE_2	GUCUCGACUUCGGAGGCAATT	UUGCCUCCGAAGUCGAGACTT	10	NM_014226	5891	Homo sapiens renal tumor antigen (RAGE), mRNA
Human Kinase Plate 14	C10	KSR1_2	GUGAGAACCAGCUAAAGCUTT	AGCUUUAGCUGGUUCUCACTT	10	NM_014238	8844	Homo sapiens kinase suppressor of ras 1 (KSR1), mRNA
Human Kinase Plate 14	D10	PLK4_2	GUAAACCUGAGAUAAUCCATT	UGGAUUAUCUCAGGUUUACTT	10	NM_014264	10733	Homo sapiens polo-like kinase 4 (Drosophila) (PLK4), mRNA
Human Kinase Plate 14	E10	HSPB8_2	GUGAUAUACAGGUCUUAUATT	UAUAAGACCUGUAUAUCACTT	10	NM_014365	26353	Homo sapiens heat shock 22kDa protein 8 (HSPB8), mRNA
Human Kinase Plate 14	F10	Control	GAGACCUACCUCCGGAUCATT	UGAUCCGGAGGUAGGUCUCTT	10	NM_005030	5347	Homo sapiens polo-like kinase 1 (Drosophila) (PLK1), mRNA
Human Kinase Plate 14	G10	PKD2L2_2	CAAUUAUUAAUGAUACCUATT	UAGGUAUCAUUAAUAAUUGTT	10	NM_014386	27039	Homo sapiens polycystic kidney disease 2-like 2 (PKD2L2), mRNA
Human Kinase Plate 14	H10	NEK6_2	CAAGUAUUUGGACUCGUUUTT	AAACGAGUCCAAAUACUUGTT	10	NM_014397	10783	Homo sapiens NIMA (never in mitosis gene a)-related kinase 6 (NEK6), mRNA
Human Kinase Plate 14	A11	EIF2AK1_2	CGUUGUAUUUAGUAAGCCUTT	AGGCUUACUAAAUACAACGTT	10	NM_014413	27102	Homo sapiens eukaryotic translation initiation factor 2-alpha kinase 1 (EIF2AK1), mRNA
Human Kinase Plate 14	B11	TJP3_2	GCAAUGACGUGGGCAUCUUTT	AAGAUGCCCACGUCAUUGCTT	10	NM_014428	27134	Homo sapiens tight junction protein 3 (zona occludens 3) (TJP3), mRNA
Human Kinase Plate 14	C11	RPS6KA6_2	CAUACUCUGCCCUGACUCATT	UGAGUCAGGGCAGAGUAUGTT	10	NM_014496	27330	Homo sapiens ribosomal protein S6 kinase, 90kDa, polypeptide 6 (RPS6KA6), mRNA
Human Kinase Plate 14	D11	LATS2_2	GAGUGAUUCUCUUCGAGAUTT	AUCUCGAAGAGAAUCACUCTT	10	NM_014572	26524	Homo sapiens LATS, large tumor suppressor, homolog 2 (Drosophila) (LATS2), mRNA
Human Kinase Plate 14	E11	HUNK_2	CUUUCACGGUGGAGCCUUUTT	AAAGGCUCCACCGUGAAAGTT	10	NM_014586	30811	Homo sapiens hormonally upregulated Neu-associated kinase (HUNK), mRNA
Human Kinase Plate 14	F11	PIK3R4_2	CGUAUUCUGGUUAUACGGATT	UCCGUAUAACCAGAAUACGTT	10	NM_014602	30849	Homo sapiens phosphoinositide-3-kinase, regulatory subunit 4, p150 (PIK3R4), mRNA
Human Kinase Plate 14	G11	ULK2_2	CCAAUAGUCCUCAAGACUUTT	AAGUCUUGAGGACUAUUGGTT	10	NM_014683	9706	Homo sapiens unc-51-like kinase 2 (C. elegans) (ULK2), mRNA
Human Kinase Plate 14	H11	AAK1_2	GCUGUAAUUGGUAAAGUCATT	UGACUUUACCAAUUACAGCTT	10	NM_014911	22848	Homo sapiens AP2 associated kinase 1 (AAK1), mRNA
Human Kinase Plate 15	A2	Control	GAGACCUACCUCCGGAUCATT	UGAUCCGGAGGUAGGUCUCTT	10	NM_005030	5347	Homo sapiens polo-like kinase 1 (Drosophila) (PLK1), mRNA
Human Kinase Plate 15	B2	SNF1LK_3	CACACAUCAUAAAGCUUUATT	UAAAGCUUUAUGAUGUGUGTT	10	NM_173354	150094	Homo sapiens SNF1-like kinase (SNF1LK), mRNA
Human Kinase Plate 15	C2	TTBK2_3	CUAACAACCACCACUACUUTT	AAGUAGUGGUGGUUGUUAGTT	10	NM_173500	146057	Homo sapiens tau tubulin kinase 2 (TTBK2), mRNA
Human Kinase Plate 15	D2	STK32C_3	CCGAGAAUGACUAUCUUCATT	UGAAGAUAGUCAUUCUCGGTT	10	NM_173575	282974	Homo sapiens serine/threonine kinase 32C (STK32C), mRNA
Human Kinase Plate 15	E2	KSR2_3	CGUCUUUGCCCUUGGCACATT	UGUGCCAAGGGCAAAGACGTT	10	NM_173598	283455	Homo sapiens kinase suppressor of ras 2 (KSR2), mRNA
Human Kinase Plate 15	F2	EPHA6_3	CUUAUACAACAACUGACCUTT	AGGUCAGUUGUUGUAUAAGTT	10	NM_173655	285220	Homo sapiens hypothetical protein DKFZp434C1418 (DKFZp434C1418), mRNA
Human Kinase Plate 15	G2	TSSK4_3	CACUAAGCGUGCCACCAUUTT	AAUGGUGGCACGCUUAGUGTT	10	NM_174944	283629	Homo sapiens testis-specific serine kinase 4 (TSSK4), mRNA
Human Kinase Plate 15	H2	PAN3_3	CGACUUACUUCUAUACAGATT	UCUGUAUAGAAGUAAGUCGTT	10	NM_175854	255967	Homo sapiens PAN3 polyA specific ribonuclease subunit homolog (S. cerevisiae) (PAN3), mRNA
Human Kinase Plate 15	A3	PRPS1L1_3	CUCUAUAGCAGGUGCGGAUTT	AUCCGCACCUGCUAUAGAGTT	10	NM_175886	221823	Homo sapiens phosphoribosyl pyrophosphate synthetase 1-like 1 (PRPS1L1), mRNA
Human Kinase Plate 15	B3	TXNDC6_3	CAUUUGAGAAGCUGGUACATT	UGUACCAGCUUCUCAAAUGTT	10	NM_178130	347736	Homo sapiens thioredoxin domain containing 6 (TXNDC6), mRNA
Human Kinase Plate 15	C3	PDZD2_3	GUCAUUUACUGGUCGGGCUTT	AGCCCGACCAGUAAAUGACTT	10	NM_178140	23037	Homo sapiens PDZ domain containing 2 (PDZD2), mRNA
Human Kinase Plate 15	D3	ANKK1_3	CCUAGAACAUCACGCAAAUTT	AUUUGCGUGAUGUUCUAGGTT	10	NM_178510	255239	Homo sapiens ankyrin repeat and kinase domain containing 1 (ANKK1), mRNA
Human Kinase Plate 15	E3	NRBP2_3	CCCUUUGACUCUGAGACCATT	UGGUCUCAGAGUCAAAGGGTT	10	NM_178564	340371	Homo sapiens nuclear receptor binding protein 2 (NRBP2), mRNA
Human Kinase Plate 15	F3	MLCK_3	CUGAACAUGCUGAACGAGATT	UCUCGUUCAGCAUGUUCAGTT	10	NM_182493	91807	Homo sapiens MLCK protein (MLCK), mRNA
Human Kinase Plate 15	G3	FLT4_3	GAGACUUUGAGCAGCCAUUTT	AAUGGCUGCUCAAAGUCUCTT	10	NM_002020	2324	Homo sapiens fms-related tyrosine kinase 4 (FLT4), transcript variant 2, mRNA
Human Kinase Plate 15	H3	AURKA_3	GAAUAUCACGGGUUGAAUUTT	AAUUCAACCCGUGAUAUUCTT	10	NM_198435	6790	Homo sapiens aurora kinase A (AURKA), transcript variant 4, mRNA
Human Kinase Plate 15	A4	NRK_3	CUAUCAAGCCUAUAUACGATT	UCGUAUAUAGGCUUGAUAGTT	10	NM_198465	203447	Homo sapiens Nik related kinase (NRK), mRNA
Human Kinase Plate 15	B4	LRRK2_3	GCCAAUUGAAUUUCCCGUATT	UACGGGAAAUUCAAUUGGCTT	10	NM_198578	120892	Homo sapiens leucine-rich repeat kinase 2 (LRRK2), mRNA
Human Kinase Plate 15	C4	MAP4K5_3	CAGGUUUCCAGACCGAAUATT	UAUUCGGUCUGGAAACCUGTT	10	NM_198794	11183	Homo sapiens mitogen-activated protein kinase kinase kinase kinase 5 (MAP4K5), transcript variant 2, mRNA
Human Kinase Plate 15	D4	NEK5_3	CUUGUAUUGGAACACCUUATT	UAAGGUGUUCCAAUACAAGTT	10	NM_199289	341676	Homo sapiens NIMA (never in mitosis gene a)-related kinase 5 (NEK5), mRNA
Human Kinase Plate 15	E4	DGKZ_3	GAGAUCGCACAGGAUGAGATT	UCUCAUCCUGUGCGAUCUCTT	10	NM_201532	8525	Homo sapiens diacylglycerol kinase, zeta 104kDa (DGKZ), transcript variant 1, mRNA
Human Kinase Plate 15	F4	PRKAR1A_3	CUACAACGUCGGUCAGAAATT	UUUCUGACCGACGUUGUAGTT	10	NM_002734	5573	Homo sapiens protein kinase, cAMP-dependent, regulatory, type I, alpha (tissue specific extinguisher 1) (PRKAR1A), transcript variant 1, mRNA
Human Kinase Plate 15	G4	PCTK3_3	GAACCUGAAGCACGCCAAUTT	AUUGGCGUGCUUCAGGUUCTT	10	NM_212503	5129	Homo sapiens PCTAIRE protein kinase 3 (PCTK3), transcript variant 1, mRNA
Human Kinase Plate 15	H4	Control	GAGACCUACCUCCGGAUCATT	UGAUCCGGAGGUAGGUCUCTT	10	NM_005030	5347	Homo sapiens polo-like kinase 1 (Drosophila) (PLK1), mRNA
Human Kinase Plate 15	A5	FGFR4_3	CUGACACAGUGCUCGACCUTT	AGGUCGAGCACUGUGUCAGTT	10	NM_002011	2264	Homo sapiens fibroblast growth factor receptor 4 (FGFR4), transcript variant 1, mRNA
Human Kinase Plate 15	B5	LOC126520_3	GAGAGCUCCCUGUCUGCGATT	UCGCAGACAGGGAGCUCUCTT	10	XM_059051	126520	PREDICTED: Homo sapiens hypothetical protein LOC126520 (LOC126520), mRNA
Human Kinase Plate 15	C5	LOC400301_3	CACAGCUCUAUCUCAGGUUTT	AACCUGAGAUAGAGCUGUGTT	10	XM_375150	400301	PREDICTED: Homo sapiens similar to protein kinase CHK2 isoform b (LOC400301), mRNA
Human Kinase Plate 15	D5	PRKXP1_3	GUCAUCUGCUCGUUCCUCATT	UGAGGAACGAGCAGAUGACTT	10	XM_497470	441733	PREDICTED: Homo sapiens similar to Serine/threonine-protein kinase PRKX (Protein kinase PKX1) (LOC441733), mRNA
Human Kinase Plate 15	E5	WEE2_3	GCGAAUUUGGUACAGUCUATT	UAGACUGUACCAAAUUCGCTT	10	AK131218	494551	Homo sapiens cDNA FLJ16107 fis, clone THYMU2004139, moderately similar to WEE1-LIKE PROTEIN KINASE (EC 2.7.1.112)
Human Kinase Plate 15	F5	GUK1_3	CUGUUUGAUGUGGUCAUCATT	UGAUGACCACAUCAAACAGTT	10	NM_000858	2987	Homo sapiens guanylate kinase 1 (GUK1), mRNA
Human Kinase Plate 15	G5	DYRK2_3	CAAGUUUGCCCACUCGAUUTT	AAUCGAGUGGGCAAACUUGTT	10	NM_006482	8445	Homo sapiens dual-specificity tyrosine-(Y)-phosphorylation regulated kinase 2 (DYRK2), transcript variant 2, mRNA
Human Kinase Plate 15	H5	CAMKK2_3	GAGAAGAUGGGCACAUCAATT	UUGAUGUGCCCAUCUUCUCTT	10	NM_006549	10645	Homo sapiens calcium/calmodulin-dependent protein kinase kinase 2, beta (CAMKK2), transcript variant 1, mRNA
Human Kinase Plate 15	A6	PMVK_3	GGACGAUGCUGAGUCAGAATT	UUCUGACUCAGCAUCGUCCTT	10	NM_006556	10654	Homo sapiens phosphomevalonate kinase (PMVK), mRNA
Human Kinase Plate 15	B6	PLK2_3	GUAGCUAAACCUCAUCAAATT	UUUGAUGAGGUUUAGCUACTT	10	NM_006622	10769	Homo sapiens polo-like kinase 2 (Drosophila) (PLK2), mRNA
Human Kinase Plate 15	C6	FASTK_3	GCAGCAAGGUGGUACAGAATT	UUCUGUACCACCUUGCUGCTT	10	NM_006712	10922	Homo sapiens Fas-activated serine/threonine kinase (FASTK), transcript variant 1, mRNA
Human Kinase Plate 15	D6	ADK_3	GUUAUGCCUUAUGUUGAUATT	UAUCAACAUAAGGCAUAACTT	10	NM_006721	132	Homo sapiens adenosine kinase (ADK), transcript variant ADK-long, mRNA
Human Kinase Plate 15	E6	AKAP13_3	GGAAGAAGCUUGUACGUGATT	UCACGUACAAGCUUCUUCCTT	10	NM_006738	11214	Homo sapiens A kinase (PRKA) anchor protein 13 (AKAP13), transcript variant 1, mRNA
Human Kinase Plate 15	F6	PSKH1_3	CCCUUCAGUGGCACUAAGATT	UCUUAGUGCCACUGAAGGGTT	10	NM_006742	5681	Homo sapiens protein serine kinase H1 (PSKH1), mRNA
Human Kinase Plate 15	G6	RAB32_3	GUGUUGCUGAUAUAUGGCUTT	AGCCAUAUAUCAGCAACACTT	10	NM_006834	10981	Homo sapiens RAB32, member RAS oncogene family (RAB32), mRNA
Human Kinase Plate 15	H6	TLK2_3	CAGAAGUGUUCCACCAGUUTT	AACUGGUGGAACACUUCUGTT	10	NM_006852	11011	Homo sapiens tousled-like kinase 2 (TLK2), mRNA
Human Kinase Plate 15	A7	PIM2_3	CACUGACUUUGAUGGGACATT	UGUCCCAUCAAAGUCAGUGTT	10	NM_006875	11040	Homo sapiens pim-2 oncogene (PIM2), mRNA
Human Kinase Plate 15	B7	PRKDC_3	CUUCAAGACUUCAAUCGUUTT	AACGAUUGAAGUCUUGAAGTT	10	NM_006904	5591	Homo sapiens protein kinase, DNA-activated, catalytic polypeptide (PRKDC), mRNA
Human Kinase Plate 15	C7	TRIO_3	GCAAGUUAGAGAACGGUUATT	UAACCGUUCUCUAACUUGCTT	10	NM_007118	7204	Homo sapiens triple functional domain (PTPRF interacting) (TRIO), mRNA
Human Kinase Plate 15	D7	TESK2_3	CUAAGAACUGCCUGAUAAATT	UUUAUCAGGCAGUUCUUAGTT	10	NM_007170	10420	Homo sapiens testis-specific kinase 2 (TESK2), mRNA
Human Kinase Plate 15	E7	CIT_3	CAAAUACUGCAUCCGGAAATT	UUUCCGGAUGCAGUAUUUGTT	10	NM_007174	11113	Homo sapiens citron (rho-interacting, serine/threonine kinase 21) (CIT), mRNA
Human Kinase Plate 15	F7	MAP4K1_3	CAUCGAACUGGCCGAGCUATT	UAGCUCGGCCAGUUCGAUGTT	10	NM_007181	11184	Homo sapiens mitogen-activated protein kinase kinase kinase kinase 1 (MAP4K1), transcript variant 2, mRNA
Human Kinase Plate 15	G7	Control	GAGACCUACCUCCGGAUCATT	UGAUCCGGAGGUAGGUCUCTT	10	NM_005030	5347	Homo sapiens polo-like kinase 1 (Drosophila) (PLK1), mRNA
Human Kinase Plate 15	H7	IRAK3_3	CAAAGACUUCCUAAUUGGATT	UCCAAUUAGGAAGUCUUUGTT	10	NM_007199	11213	Homo sapiens interleukin-1 receptor-associated kinase 3 (IRAK3), mRNA
Human Kinase Plate 15	A8	STK38_3	GUAAUAGGCAGAGGAGCAUTT	AUGCUCCUCUGCCUAUUACTT	10	NM_007271	11329	Homo sapiens serine/threonine kinase 38 (STK38), mRNA
Human Kinase Plate 15	B8	BRD3_3	GCAAGAAGCCCGCCCGGAATT	UUCCGGGCGGGCUUCUUGCTT	10	NM_007371	8019	Homo sapiens bromodomain containing 3 (BRD3), mRNA
Human Kinase Plate 15	C8	MIP_3	CGUCAAUCCUGCAGUCACUTT	AGUGACUGCAGGAUUGACGTT	10	NM_012064	4284	Homo sapiens major intrinsic protein of lens fiber (MIP), mRNA
Human Kinase Plate 15	D8	CCRK_3	CUCUUGAGGAGUCGCUGUUTT	AACAGCGACUCCUCAAGAGTT	10	NM_012119	23552	Homo sapiens cell cycle related kinase (CCRK), transcript variant 2, mRNA
Human Kinase Plate 15	E8	DTYMK_3	GGGAACAAGUGCCGUUAAUTT	AUUAACGGCACUUGUUCCCTT	10	NM_012145	1841	Homo sapiens deoxythymidylate kinase (thymidylate kinase) (DTYMK), mRNA
Human Kinase Plate 15	F8	NEK1_3	GAUUGAAGGCGGUGUCUAATT	UUAGACACCGCCUUCAAUCTT	10	NM_012224	4750	Homo sapiens NIMA (never in mitosis gene a)-related kinase 1 (NEK1), mRNA
Human Kinase Plate 15	G8	TLK1_3	GAAAUCUUCACAUACGUGATT	UCACGUAUGUGAAGAUUUCTT	10	NM_012290	9874	Homo sapiens tousled-like kinase 1 (TLK1), mRNA
Human Kinase Plate 15	H8	PFTK1_3	CAAUGCUUGCAUUAACUUUTT	AAAGUUAAUGCAAGCAUUGTT	10	NM_012395	5218	Homo sapiens PFTAIRE protein kinase 1 (PFTK1), mRNA
Human Kinase Plate 15	A9	PIP5K1C_3	CGCUGAUCGAGCUGUCCAATT	UUGGACAGCUCGAUCAGCGTT	10	NM_012398	23396	Homo sapiens phosphatidylinositol-4-phosphate 5-kinase, type I, gamma (PIP5K1C), mRNA
Human Kinase Plate 15	B9	RPS6KC1_3	GCGAUUUGAACCCAAACAATT	UUGUUUGGGUUCAAAUCGCTT	10	NM_012424	26750	Homo sapiens ribosomal protein S6 kinase, 52kDa, polypeptide 1 (RPS6KC1), mRNA
Human Kinase Plate 15	C9	SGK3_3	GUGUGUAUCUUCUGACUAUTT	AUAGUCAGAAGAUACACACTT	10	NM_013257	23678	Homo sapiens serum/glucocorticoid regulated kinase family, member 3 (SGK3), transcript variant 1, mRNA
Human Kinase Plate 15	D9	CARKL_3	CAAACGACUGCUGUGAAUUTT	AAUUCACAGCAGUCGUUUGTT	10	NM_013276	23729	Homo sapiens carbohydrate kinase-like (CARKL), mRNA
Human Kinase Plate 15	E9	NME7_3	CAGAGAAAUGGAGUUGUUUTT	AAACAACUCCAUUUCUCUGTT	10	NM_013330	29922	Homo sapiens non-metastatic cells 7, protein expressed in (nucleoside-diphosphate kinase) (NME7), transcript variant 1, mRNA
Human Kinase Plate 15	F9	PKN3_3	CUGCUUUGUGACUGAGUUUTT	AAACUCAGUCACAAAGCAGTT	10	NM_013355	29941	Homo sapiens protein kinase N3 (PKN3), mRNA
Human Kinase Plate 15	G9	NRBP1_3	GAAUACAUGUCAUCUGGGATT	UCCCAGAUGACAUGUAUUCTT	10	NM_013392	29959	Homo sapiens nuclear receptor binding protein 1 (NRBP1), mRNA
Human Kinase Plate 15	H9	AK2_3	GCAACUAUGGAUGCUGGGATT	UCCCAGCAUCCAUAGUUGCTT	10	NM_013411	204	Homo sapiens adenylate kinase 2 (AK2), transcript variant AK2B, mRNA
Human Kinase Plate 15	A10	IKBKE_3	GAAAGGACCUGCUUCUCCATT	UGGAGAAGCAGGUCCUUUCTT	10	NM_014002	9641	Homo sapiens inhibitor of kappa light polypeptide gene enhancer in B-cells, kinase epsilon (IKBKE), mRNA
Human Kinase Plate 15	B10	RAGE_3	CAAACUAAAGCUUUCGGGATT	UCCCGAAAGCUUUAGUUUGTT	10	NM_014226	5891	Homo sapiens renal tumor antigen (RAGE), mRNA
Human Kinase Plate 15	C10	KSR1_3	CUUAUUGCAGAAAGUUUAATT	UUAAACUUUCUGCAAUAAGTT	10	NM_014238	8844	Homo sapiens kinase suppressor of ras 1 (KSR1), mRNA
Human Kinase Plate 15	D10	PLK4_3	CAUUACAUCUCCGUUGGUUTT	AACCAACGGAGAUGUAAUGTT	10	NM_014264	10733	Homo sapiens polo-like kinase 4 (Drosophila) (PLK4), mRNA
Human Kinase Plate 15	E10	HSPB8_3	CUUGGUUGUGUUAGGCCAATT	UUGGCCUAACACAACCAAGTT	10	NM_014365	26353	Homo sapiens heat shock 22kDa protein 8 (HSPB8), mRNA
Human Kinase Plate 15	F10	Control	GAGACCUACCUCCGGAUCATT	UGAUCCGGAGGUAGGUCUCTT	10	NM_005030	5347	Homo sapiens polo-like kinase 1 (Drosophila) (PLK1), mRNA
Human Kinase Plate 15	G10	PKD2L2_3	CCAGUUAGGAUUUCUUGUUTT	AACAAGAAAUCCUAACUGGTT	10	NM_014386	27039	Homo sapiens polycystic kidney disease 2-like 2 (PKD2L2), mRNA
Human Kinase Plate 15	H10	NEK6_3	GCUACAACUUCAAGUCCGATT	UCGGACUUGAAGUUGUAGCTT	10	NM_014397	10783	Homo sapiens NIMA (never in mitosis gene a)-related kinase 6 (NEK6), mRNA
Human Kinase Plate 15	A11	EIF2AK1_3	GAGCUAUUACUCACUUAAUTT	AUUAAGUGAGUAAUAGCUCTT	10	NM_014413	27102	Homo sapiens eukaryotic translation initiation factor 2-alpha kinase 1 (EIF2AK1), mRNA
Human Kinase Plate 15	B11	TJP3_3	GCGUUAACAGCGACUACGATT	UCGUAGUCGCUGUUAACGCTT	10	NM_014428	27134	Homo sapiens tight junction protein 3 (zona occludens 3) (TJP3), mRNA
Human Kinase Plate 15	C11	RPS6KA6_3	CUGUUUGCAAGCGAUGCAUTT	AUGCAUCGCUUGCAAACAGTT	10	NM_014496	27330	Homo sapiens ribosomal protein S6 kinase, 90kDa, polypeptide 6 (RPS6KA6), mRNA
Human Kinase Plate 15	D11	LATS2_3	GGAAUCAGGUGGUCCACGUTT	ACGUGGACCACCUGAUUCCTT	10	NM_014572	26524	Homo sapiens LATS, large tumor suppressor, homolog 2 (Drosophila) (LATS2), mRNA
Human Kinase Plate 15	E11	HUNK_3	CUAUGAUGGGCAUCGGACATT	UGUCCGAUGCCCAUCAUAGTT	10	NM_014586	30811	Homo sapiens hormonally upregulated Neu-associated kinase (HUNK), mRNA
Human Kinase Plate 15	F11	PIK3R4_3	CCAAUUUAUGGAUACGUUATT	UAACGUAUCCAUAAAUUGGTT	10	NM_014602	30849	Homo sapiens phosphoinositide-3-kinase, regulatory subunit 4, p150 (PIK3R4), mRNA
Human Kinase Plate 15	G11	ULK2_3	CACUCUAUGAUGUUCAGGATT	UCCUGAACAUCAUAGAGUGTT	10	NM_014683	9706	Homo sapiens unc-51-like kinase 2 (C. elegans) (ULK2), mRNA
Human Kinase Plate 15	H11	AAK1_3	GCCUAAAGCUGGGCAGACUTT	AGUCUGCCCAGCUUUAGGCTT	10	NM_014911	22848	Homo sapiens AP2 associated kinase 1 (AAK1), mRNA
Human Kinase Plate 16	A2	Control	GAGACCUACCUCCGGAUCATT	UGAUCCGGAGGUAGGUCUCTT	10	NM_005030	5347	Homo sapiens polo-like kinase 1 (Drosophila) (PLK1), mRNA
Human Kinase Plate 16	B2	LMTK2_1	CUAUUAUAUCCAGUUAGAATT	UUCUAACUGGAUAUAAUAGTT	10	NM_014916	22853	Homo sapiens lemur tyrosine kinase 2 (LMTK2), mRNA
Human Kinase Plate 16	C2	MAST1_1	CUACGAACCCGACAGCGUUTT	AACGCUGUCGGGUUCGUAGTT	10	NM_014975	22983	Homo sapiens microtubule associated serine/threonine kinase 1 (MAST1), mRNA
Human Kinase Plate 16	D2	STK38L_1	GGAUAAGAGGAAUCUUUAUTT	AUAAAGAUUCCUCUUAUCCTT	10	NM_015000	23012	Homo sapiens serine/threonine kinase 38 like (STK38L), mRNA
Human Kinase Plate 16	E2	SMG1_1	GACUUGUGGUACCGAUUAUTT	AUAAUCGGUACCACAAGUCTT	10	NM_015092	23049	Homo sapiens PI-3-kinase-related kinase SMG-1 (SMG1), mRNA
Human Kinase Plate 16	F2	MAST2_1	CAGAGUUUAUUUCCUCCAATT	UUGGAGGAAAUAAACUCUGTT	10	NM_015112	23139	Homo sapiens microtubule associated serine/threonine kinase 2 (MAST2), mRNA
Human Kinase Plate 16	G2	SNF1LK2_1	CAUCCAACGUGGAGGCCUUTT	AAGGCCUCCACGUUGGAUGTT	10	NM_015191	23235	Homo sapiens SNF1-like kinase 2 (SNF1LK2), mRNA
Human Kinase Plate 16	H2	ULK3_1	CCUACAGUUUCCUCAGGCATT	UGCCUGAGGAAACUGUAGGTT	10	NM_015518	25989	Homo sapiens unc-51-like kinase 3 (C. elegans) (ULK3), mRNA
Human Kinase Plate 16	A3	MINK1_1	CGGAUUAAGUUCCUGGUCATT	UGACCAGGAACUUAAUCCGTT	10	NM_015716	50488	Homo sapiens misshapen-like kinase 1 (zebrafish) (MINK1), transcript variant 1, mRNA
Human Kinase Plate 16	B3	TRIM24_1	CAGGAUAUUAAAGUUGCUATT	UAGCAACUUUAAUAUCCUGTT	10	NM_015905	8805	Homo sapiens tripartite motif-containing 24 (TRIM24), transcript variant 1, mRNA
Human Kinase Plate 16	C3	TRIM33_1	CUGAUCAGGUGAAGGUCAATT	UUGACCUUCACCUGAUCAGTT	10	NM_015906	51592	Homo sapiens tripartite motif-containing 33 (TRIM33), transcript variant a, mRNA
Human Kinase Plate 16	D3	PKD2L1_1	GCUACAACAAGACCCUACUTT	AGUAGGGUCUUGUUGUAGCTT	10	NM_016112	9033	Homo sapiens polycystic kidney disease 2-like 1 (PKD2L1), mRNA
Human Kinase Plate 16	E3	IRAK4_1	GCAUUACUUCAAACUGGAATT	UUCCAGUUUGAAGUAAUGCTT	10	NM_016123	51135	Homo sapiens interleukin-1 receptor-associated kinase 4 (IRAK4), mRNA
Human Kinase Plate 16	F3	PRKAG2_1	GAUACUACAUUACAAGUUATT	UAACUUGUAAUGUAGUAUCTT	10	NM_016203	51422	Homo sapiens protein kinase, AMP-activated, gamma 2 non-catalytic subunit (PRKAG2), transcript variant a, mRNA
Human Kinase Plate 16	G3	POLK_1	GAAUUGAAGGAUAAACCCATT	UGGGUUUAUCCUUCAAUUCTT	10	NM_016218	51426	Homo sapiens polymerase (DNA directed) kappa (POLK), mRNA
Human Kinase Plate 16	H3	NLK_1	GUCAUUACAGCAAUGCUAUTT	AUAGCAUUGCUGUAAUGACTT	10	NM_016231	51701	Homo sapiens nemo-like kinase (NLK), mRNA
Human Kinase Plate 16	A4	MPP6_1	CUAUUCUUGAGGUUGUCCATT	UGGACAACCUCAAGAAUAGTT	10	NM_016447	51678	Homo sapiens membrane protein, palmitoylated 6 (MAGUK p55 subfamily member 6) (MPP6), mRNA
Human Kinase Plate 16	B4	PRKD2_1	GCUUCUACGGCCUUUACGATT	UCGUAAAGGCCGUAGAAGCTT	10	NM_016457	25865	Homo sapiens protein kinase D2 (PRKD2), mRNA
Human Kinase Plate 16	C4	CRKRS_1	GAUCGAUGAAGGACCGGAUTT	AUCCGGUCCUUCAUCGAUCTT	10	NM_016507	51755	Homo sapiens Cdc2-related kinase, arginine/serine-rich (CRKRS), mRNA
Human Kinase Plate 16	D4	IHPK1_1	CAUUACCUCUGCAGGAACATT	UGUUCCUGCAGAGGUAAUGTT	10	NM_001006115	9807	Homo sapiens inositol hexaphosphate kinase 1 (IHPK1), transcript variant 2, mRNA
Human Kinase Plate 16	E4	TAF9_1	GCAUCAGCUGCCCAGUAAUTT	AUUACUGGGCAGCUGAUGCTT	10	NM_001015891	6880	Homo sapiens TAF9 RNA polymerase II, TATA box binding protein (TBP)-associated factor, 32kDa (TAF9), transcript variant 3, mRNA
Human Kinase Plate 16	F4	DLG4_1	GACAUUCAGGCGCACAAGUTT	ACUUGUGCGCCUGAAUGUCTT	10	NM_001365	1742	Homo sapiens discs, large homolog 4 (Drosophila) (DLG4), mRNA
Human Kinase Plate 16	G4	ITPKA_1	GAGAGCAGGUGCUUCGCGUTT	ACGCGAAGCACCUGCUCUCTT	10	NM_002220	3706	Homo sapiens inositol 1,4,5-trisphosphate 3-kinase A (ITPKA), mRNA
Human Kinase Plate 16	H4	Control	GAGACCUACCUCCGGAUCATT	UGAUCCGGAGGUAGGUCUCTT	10	NM_005030	5347	Homo sapiens polo-like kinase 1 (Drosophila) (PLK1), mRNA
Human Kinase Plate 16	A5	ITPKB_1	CAUACCUGCUGUCAUCAUUTT	AAUGAUGACAGCAGGUAUGTT	10	NM_002221	3707	Homo sapiens inositol 1,4,5-trisphosphate 3-kinase B (ITPKB), mRNA
Human Kinase Plate 16	B5	DLG1_1	GAUAUCCUCCAUGUUAUUATT	UAAUAACAUGGAGGAUAUCTT	10	NM_004087	1739	Homo sapiens discs, large homolog 1 (Drosophila) (DLG1), mRNA
Human Kinase Plate 16	C5	MAGI1_1	GGGAUUUGGCUUUAGCCUUTT	AAGGCUAAAGCCAAAUCCCTT	10	NM_004742	9223	Homo sapiens membrane associated guanylate kinase, WW and PDZ domain containing 1 (MAGI1), transcript variant 2, mRNA
Human Kinase Plate 16	D5	MAGI2_1	GAAGUAGUGGAUAUACUUATT	UAAGUAUAUCCACUACUUCTT	10	NM_012301	9863	Homo sapiens membrane associated guanylate kinase, WW and PDZ domain containing 2 (MAGI2), mRNA
Human Kinase Plate 16	E5	UCK2_1	CUCUCACGCAGAGUAUUAATT	UUAAUACUCUGCGUGAGAGTT	10	NM_012474	7371	Homo sapiens uridine-cytidine kinase 2 (UCK2), mRNA
Human Kinase Plate 16	F5	DAK_1	GGAUGAGCCUCUCCUGAAATT	UUUCAGGAGAGGCUCAUCCTT	10	NM_015533	26007	Homo sapiens dihydroxyacetone kinase 2 homolog (S. cerevisiae) (DAK), mRNA
Human Kinase Plate 16	G5	IHPK2_1	GAACUUGUGUCUAAUAGCATT	UGCUAUUAGACACAAGUUCTT	10	NM_016291	51447	Homo sapiens inositol hexaphosphate kinase 2 (IHPK2), transcript variant 1, mRNA
Human Kinase Plate 16	H5	CMPK_1	GAUUGUACCAGUUGAGAUATT	UAUCUCAACUGGUACAAUCTT	10	NM_016308	51727	Homo sapiens cytidylate kinase (CMPK), mRNA
Human Kinase Plate 16	A6	UCKL1_1	GGAACUUUGGCGACCGCUATT	UAGCGGUCGCCAAAGUUCCTT	10	NM_017859	54963	Homo sapiens uridine-cytidine kinase 1-like 1 (UCKL1), mRNA
Human Kinase Plate 16	B6	ULK4_1	GCAUCUACCAACAUAUUCATT	UGAAUAUGUUGGUAGAUGCTT	10	NM_017886	54986	Homo sapiens hypothetical protein FLJ20574 (FLJ20574), mRNA
Human Kinase Plate 16	C6	ETNK2_1	GCUACAACUACCAAGCUUUTT	AAAGCUUGGUAGUUGUAGCTT	10	NM_018208	55224	Homo sapiens ethanolamine kinase 2 (ETNK2), mRNA
Human Kinase Plate 16	D6	FLJ10986_1	GUGUGUAAGUGGACAUAUUTT	AAUAUGUCCACUUACACACTT	10	NM_018291	55277	Homo sapiens hypothetical protein FLJ10986 (FLJ10986), mRNA
Human Kinase Plate 16	E6	RFK_1	GAUAAUCUUCCAGCUGAUATT	UAUCAGCUGGAAGAUUAUCTT	10	NM_018339	55312	Homo sapiens riboflavin kinase (RFK), mRNA
Human Kinase Plate 16	F6	ETNK1_1	GCAAUAAGACUGAGUUAUUTT	AAUAACUCAGUCUUAUUGCTT	10	NM_018638	55500	Homo sapiens ethanolamine kinase 1 (ETNK1), transcript variant 1, mRNA
Human Kinase Plate 16	G6	SPHK2_1	GAGGGUAGUGCCUGAUCAATT	UUGAUCAGGCACUACCCUCTT	10	NM_020126	56848	Homo sapiens sphingosine kinase 2 (SPHK2), mRNA
Human Kinase Plate 16	H6	DLG3_1	GUUUGAUUAUGAUCGGACUTT	AGUCCGAUCAUAAUCAAACTT	10	NM_021120	1741	Homo sapiens discs, large homolog 3 (neuroendocrine-dlg, Drosophila) (DLG3), mRNA
Human Kinase Plate 16	A7	SPHK1_1	CCUAGAGAGUGAGAAGUAUTT	AUACUUCUCACUCUCUAGGTT	10	NM_021972	8877	Homo sapiens sphingosine kinase 1 (SPHK1), transcript variant 1, mRNA
Human Kinase Plate 16	B7	RBKS_1	GAAAUAACUCCAGCAACUUTT	AAGUUGCUGGAGUUAUUUCTT	10	NM_022128	64080	Homo sapiens ribokinase (RBKS), mRNA
Human Kinase Plate 16	C7	CERK_1	GACAUCGCUGCUUGAUCCUTT	AGGAUCAAGCAGCGAUGUCTT	10	NM_022766	64781	Homo sapiens ceramide kinase (CERK), transcript variant 1, mRNA
Human Kinase Plate 16	D7	NADK_1	GACUCGACCUGUCCUUCAATT	UUGAAGGACAGGUCGAGUCTT	10	NM_023018	65220	Homo sapiens NAD kinase (NADK), mRNA
Human Kinase Plate 16	E7	CARD14_1	GGGAGAAGGUGAAUGCGCUTT	AGCGCAUUCACCUUCUCCCTT	10	NM_024110	79092	Homo sapiens caspase recruitment domain family, member 14 (CARD14), transcript variant 1, mRNA
Human Kinase Plate 16	F7	PANK3_1	GAAGAAGUUGAGAGUUUAATT	UUAAACUCUCAACUUCUUCTT	10	NM_024594	79646	Homo sapiens pantothenate kinase 3 (PANK3), mRNA
Human Kinase Plate 16	G7	Control	GAGACCUACCUCCGGAUCATT	UGAUCCGGAGGUAGGUCUCTT	10	NM_005030	5347	Homo sapiens polo-like kinase 1 (Drosophila) (PLK1), mRNA
Human Kinase Plate 16	H7	ITPKC_1	CUGAUAACCUCUGGACCCATT	UGGGUCCAGAGGUUAUCAGTT	10	NM_025194	80271	Homo sapiens inositol 1,4,5-trisphosphate 3-kinase C (ITPKC), mRNA
Human Kinase Plate 16	A8	COASY_1	CACGUUUGAGGUUCUUGAUTT	AUCAAGAACCUCAAACGUGTT	10	NM_025233	80347	Homo sapiens Coenzyme A synthase (COASY), transcript variant 1, mRNA
Human Kinase Plate 16	B8	C1orf57_1	GCACUACCCGUCUUGAGGATT	UCCUCAAGACGGGUAGUGCTT	10	NM_032324	84284	Homo sapiens chromosome 1 open reading frame 57 (C1orf57), mRNA
Human Kinase Plate 16	C8	FLJ32786_1	CAAAGUAUAUUUCUUCGAATT	UUCGAAGAAAUAUACUUUGTT	10	NM_144648	136332	Homo sapiens leucine-rich repeats and guanylate kinase domain containing (LRGUK), mRNA
Human Kinase Plate 16	D8	FUK_1	CUUACCAUGGCCUAUGUCUTT	AGACAUAGGCCAUGGUAAGTT	10	NM_145059	197258	Homo sapiens fucokinase (FUK), mRNA
Human Kinase Plate 16	E8	AK7_1	CAACUACCGGGACAUCAAUTT	AUUGAUGUCCCGGUAGUUGTT	10	NM_152327	122481	Homo sapiens adenylate kinase 7 (AK7), mRNA
Human Kinase Plate 16	F8	MGC26597 _1	CUUACACGUUUCUUAAGAATT	UUCUUAAGAAACGUGUAAGTT	10	NM_152700	206426	Homo sapiens hypothetical protein MGC26597 (MGC26597), mRNA
Human Kinase Plate 16	G8	AK5_1	GAUGAAGAGGGCAUUGUUATT	UAACAAUGCCCUCUUCAUCTT	10	NM_174858	26289	Homo sapiens adenylate kinase 5 (AK5), transcript variant 1, mRNA
Human Kinase Plate 16	H8	CERKL_1	GCACCUAAUACCAGAUUAATT	UUAAUCUGGUAUUAGGUGCTT	10	NM_201548	375298	Homo sapiens ceramide kinase-like (CERKL), transcript variant 1, mRNA
Human Kinase Plate 16	A9	LOC122134 _1	ACCCUAUUUAGUGAUGGAATT	UUCCAUCACUAAAUAGGGUTT	10	XM_062966	122134	Homo sapiens similar to MAP/microtubule affinity-regulating kinase 3 (LOC122134), mRNA
Human Kinase Plate 16	B9	PIM3_1	CGGACAAGGAGAGCUUCGATT	UCGAAGCUCUCCUUGUCCGTT	10	NM_001001852	415116	Homo sapiens pim-3 oncogene (PIM3), mRNA
Human Kinase Plate 16	C9	SBK1_1	CCAAGGAGGUGUUCCGCUUTT	AAGCGGAACACCUCCUUGGTT	10	NM_001024401	388228	Homo sapiens SH3-binding domain kinase 1 (SBK1), mRNA
Human Kinase Plate 16	D9	CDK2_1	CCAUCAAGCUAGCAGACUUTT	AAGUCUGCUAGCUUGAUGGTT	10	NM_001798	1017	Homo sapiens cyclin-dependent kinase 2 (CDK2), transcript variant 1, mRNA
Human Kinase Plate 16	E9	PANK1_1	CAAAUCCUGAAUUGUGUCATT	UGACACAAUUCAGGAUUUGTT	10	NM_148977	53354	Homo sapiens pantothenate kinase 1 (PANK1), transcript variant alpha, mRNA
Human Kinase Plate 16	F9	PNCK_1	CGAAGAUCAUGGUCUCUGATT	UCAGAGACCAUGAUCUUCGTT	10	NM_198452	139728	Homo sapiens pregnancy upregulated non-ubiquitously expressed CaM kinase (PNCK), mRNA
Human Kinase Plate 16	G9	CHKB_1	GGCUUUAGGGCCUGUCGCUTT	AGCGACAGGCCCUAAAGCCTT	10	NM_152253	1120	Homo sapiens choline kinase beta (CHKB), transcript variant 2, mRNA
Human Kinase Plate 16	H9	DCAMKL3_1	CAAAUCUACUACCUUGAAATT	UUUCAAGGUAGUAGAUUUGTT	10	XM_047355	85443	PREDICTED: Homo sapiens doublecortin and CaM kinase-like 3 (DCAMKL3), mRNA
Human Kinase Plate 16	A10	LMTK3_1	CCUUCAUGGUGGUGGACCATT	UGGUCCACCACCAUGAAGGTT	10	XM_936372	114783	PREDICTED: Homo sapiens lemur tyrosine kinase 3 (LMTK3), mRNA
Human Kinase Plate 16	B10	MAP3K1_1	GGAAUUUCCUGCUGAAUUUTT	AAAUUCAGCAGGAAAUUCCTT	10	XM_001128827	4214	PREDICTED: Homo sapiens mitogen-activated protein kinase kinase kinase 1 (MAP3K1), mRNA
Human Kinase Plate 16	C10	MAPK6_1	CAUACAGCAGCAUUCUGAATT	UUCAGAAUGCUGCUGUAUGTT	10	NM_002748	5597	Homo sapiens mitogen-activated protein kinase 6 (MAPK6), mRNA
Human Kinase Plate 16	D10	MAP2K5_1	GUAAUGGAACAGCAAGUAATT	UUACUUGCUGUUCCAUUACTT	10	NM_002757	5607	Homo sapiens mitogen-activated protein kinase kinase 5 (MAP2K5), transcript variant B, mRNA
Human Kinase Plate 16	E10	CDKL3_1	CUGCUAAGUAGUUCAGUUUTT	AAACUGAACUACUUAGCAGTT	10	NM_016508	51265	Homo sapiens cyclin-dependent kinase-like 3 (CDKL3), mRNA
Human Kinase Plate 16	F10	Control	GAGACCUACCUCCGGAUCATT	UGAUCCGGAGGUAGGUCUCTT	10	NM_005030	5347	Homo sapiens polo-like kinase 1 (Drosophila) (PLK1), mRNA
Human Kinase Plate 16	G10	RP6-213H19.1_1	CACCAAACCUACGUCAAGATT	UCUUGACGUAGGUUUGGUGTT	10	NM_016542	51765	Homo sapiens serine/threonine protein kinase MST4 (MST4), transcript variant 1, mRNA
Human Kinase Plate 16	H10	TXNDC3_1	CAGUUGUAUGGCAGCGAUUTT	AAUCGCUGCCAUACAACUGTT	10	NM_016616	51314	Homo sapiens thioredoxin domain containing 3 (spermatozoa) (TXNDC3), mRNA
Human Kinase Plate 16	A11	MYO3A_1	GAGUUAUCCACCAAGCUAUTT	AUAGCUUGGUGGAUAACUCTT	10	NM_017433	53904	Homo sapiens myosin IIIA (MYO3A), mRNA
Human Kinase Plate 16	B11	EPHB2_1	CCUCUAUUACUAUGAGGCUTT	AGCCUCAUAGUAAUAGAGGTT	10	NM_004442	2048	Homo sapiens EPH receptor B2 (EPHB2), transcript variant 2, mRNA
Human Kinase Plate 16	C11	BAIAP2_1	GGAAGAAAUGCUGAAGUCUTT	AGACUUCAGCAUUUCUUCCTT	10	NM_017451	10458	Homo sapiens BAI1-associated protein 2 (BAIAP2), transcript variant 2, mRNA
Human Kinase Plate 16	D11	MARK2_1	GAGCCAAAUUCCGCCAGAUTT	AUCUGGCGGAAUUUGGCUCTT	10	NM_004954	2011	Homo sapiens MAP/microtubule affinity-regulating kinase 2 (MARK2), transcript variant 2, mRNA
Human Kinase Plate 16	E11	CDC42BPG_1	CAUUCGUGGGCUUCACCUATT	UAGGUGAAGCCCACGAAUGTT	10	NM_017525	55561	Homo sapiens CDC42 binding protein kinase gamma (DMPK-like) (CDC42BPG), mRNA
Human Kinase Plate 16	F11	TRPM6_1	CUAUUGAGGUGGUCAGGGATT	UCCCUGACCACCUCAAUAGTT	10	NM_017662	140803	Homo sapiens transient receptor potential cation channel, subfamily M, member 6 (TRPM6), mRNA
Human Kinase Plate 16	G11	TRPM7_1	GUAUGUGAGGCUAUCAUAUTT	AUAUGAUAGCCUCACAUACTT	10	NM_017672	54822	Homo sapiens transient receptor potential cation channel, subfamily M, member 7 (TRPM7), mRNA
Human Kinase Plate 16	H11	SNRK_1	CAGGUAUAACCAUAUCACATT	UGUGAUAUGGUUAUACCUGTT	10	NM_017719	54861	Homo sapiens SNF related kinase (SNRK), mRNA
Human Kinase Plate 17	A2	Control	GAGACCUACCUCCGGAUCATT	UGAUCCGGAGGUAGGUCUCTT	10	NM_005030	5347	Homo sapiens polo-like kinase 1 (Drosophila) (PLK1), mRNA
Human Kinase Plate 17	B2	LMTK2_2	GUGUGUUGGACAGUGCGUATT	UACGCACUGUCCAACACACTT	10	NM_014916	22853	Homo sapiens lemur tyrosine kinase 2 (LMTK2), mRNA
Human Kinase Plate 17	C2	MAST1_2	GUGAAGAAGUUGCUUAUUATT	UAAUAAGCAACUUCUUCACTT	10	NM_014975	22983	Homo sapiens microtubule associated serine/threonine kinase 1 (MAST1), mRNA
Human Kinase Plate 17	D2	STK38L_2	GAAAGUCUGAUAUGCUUGATT	UCAAGCAUAUCAGACUUUCTT	10	NM_015000	23012	Homo sapiens serine/threonine kinase 38 like (STK38L), mRNA
Human Kinase Plate 17	E2	SMG1_2	CUGAGUUAGAGCUUCGUUUTT	AAACGAAGCUCUAACUCAGTT	10	NM_015092	23049	Homo sapiens PI-3-kinase-related kinase SMG-1 (SMG1), mRNA
Human Kinase Plate 17	F2	MAST2_2	GCAUUAUCCUGUAUGAGUUTT	AACUCAUACAGGAUAAUGCTT	10	NM_015112	23139	Homo sapiens microtubule associated serine/threonine kinase 2 (MAST2), mRNA
Human Kinase Plate 17	G2	SNF1LK2_2	GUCUCAACUGCAGGCCUAUTT	AUAGGCCUGCAGUUGAGACTT	10	NM_015191	23235	Homo sapiens SNF1-like kinase 2 (SNF1LK2), mRNA
Human Kinase Plate 17	H2	ULK3_2	CCUGUAUGGUGAGACCUCUTT	AGAGGUCUCACCAUACAGGTT	10	NM_015518	25989	Homo sapiens unc-51-like kinase 3 (C. elegans) (ULK3), mRNA
Human Kinase Plate 17	A3	MINK1_2	GUUCUGUGGUGCUGGUUCATT	UGAACCAGCACCACAGAACTT	10	NM_015716	50488	Homo sapiens misshapen-like kinase 1 (zebrafish) (MINK1), transcript variant 1, mRNA
Human Kinase Plate 17	B3	TRIM24_2	CUCAUCAGAGGGUAAAGUUTT	AACUUUACCCUCUGAUGAGTT	10	NM_015905	8805	Homo sapiens tripartite motif-containing 24 (TRIM24), transcript variant 1, mRNA
Human Kinase Plate 17	C3	TRIM33_2	GACAGAUGAAGUUACUACATT	UGUAGUAACUUCAUCUGUCTT	10	NM_015906	51592	Homo sapiens tripartite motif-containing 33 (TRIM33), transcript variant a, mRNA
Human Kinase Plate 17	D3	PKD2L1_2	CCUACUUUGUCACCUAUGUTT	ACAUAGGUGACAAAGUAGGTT	10	NM_016112	9033	Homo sapiens polycystic kidney disease 2-like 1 (PKD2L1), mRNA
Human Kinase Plate 17	E3	IRAK4_2	CAGCUAAUGGCAUCAAUUUTT	AAAUUGAUGCCAUUAGCUGTT	10	NM_016123	51135	Homo sapiens interleukin-1 receptor-associated kinase 4 (IRAK4), mRNA
Human Kinase Plate 17	F3	PRKAG2_2	CAAGUGUUAUGACAUCGUUTT	AACGAUGUCAUAACACUUGTT	10	NM_016203	51422	Homo sapiens protein kinase, AMP-activated, gamma 2 non-catalytic subunit (PRKAG2), transcript variant a, mRNA
Human Kinase Plate 17	G3	POLK_2	CAUUGCUAAGGAAUUGCUATT	UAGCAAUUCCUUAGCAAUGTT	10	NM_016218	51426	Homo sapiens polymerase (DNA directed) kappa (POLK), mRNA
Human Kinase Plate 17	H3	NLK_2	CUACUGAAGAUGUAAUGUATT	UACAUUACAUCUUCAGUAGTT	10	NM_016231	51701	Homo sapiens nemo-like kinase (NLK), mRNA
Human Kinase Plate 17	A4	MPP6_2	CCAUUACUCCUCAACAGGUTT	ACCUGUUGAGGAGUAAUGGTT	10	NM_016447	51678	Homo sapiens membrane protein, palmitoylated 6 (MAGUK p55 subfamily member 6) (MPP6), mRNA
Human Kinase Plate 17	B4	PRKD2_2	GCUAUACACGGCCCACCGUTT	ACGGUGGGCCGUGUAUAGCTT	10	NM_016457	25865	Homo sapiens protein kinase D2 (PRKD2), mRNA
Human Kinase Plate 17	C4	CRKRS_2	GAGUUGAACCCAGCCGUGATT	UCACGGCUGGGUUCAACUCTT	10	NM_016507	51755	Homo sapiens Cdc2-related kinase, arginine/serine-rich (CRKRS), mRNA
Human Kinase Plate 17	D4	IHPK1_2	CUUGGACAUUGGUUUCUCUTT	AGAGAAACCAAUGUCCAAGTT	10	NM_001006115	9807	Homo sapiens inositol hexaphosphate kinase 1 (IHPK1), transcript variant 2, mRNA
Human Kinase Plate 17	E4	TAF9_2	CAUCAGCUGCCCAGUAAUATT	UAUUACUGGGCAGCUGAUGTT	10	NM_001015891	6880	Homo sapiens TAF9 RNA polymerase II, TATA box binding protein (TBP)-associated factor, 32kDa (TAF9), transcript variant 3, mRNA
Human Kinase Plate 17	F4	DLG4_2	GACAUCACAACCUCUUAUUTT	AAUAAGAGGUUGUGAUGUCTT	10	NM_001365	1742	Homo sapiens discs, large homolog 4 (Drosophila) (DLG4), mRNA
Human Kinase Plate 17	G4	ITPKA_2	CCUUGUGUGCUCGACUGCATT	UGCAGUCGAGCACACAAGGTT	10	NM_002220	3706	Homo sapiens inositol 1,4,5-trisphosphate 3-kinase A (ITPKA), mRNA
Human Kinase Plate 17	H4	Control	GAGACCUACCUCCGGAUCATT	UGAUCCGGAGGUAGGUCUCTT	10	NM_005030	5347	Homo sapiens polo-like kinase 1 (Drosophila) (PLK1), mRNA
Human Kinase Plate 17	A5	ITPKB_2	GGAAUUCCUUCUGGCAGAATT	UUCUGCCAGAAGGAAUUCCTT	10	NM_002221	3707	Homo sapiens inositol 1,4,5-trisphosphate 3-kinase B (ITPKB), mRNA
Human Kinase Plate 17	B5	DLG1_2	GAUAAAGGGCAGUCAUUCATT	UGAAUGACUGCCCUUUAUCTT	10	NM_004087	1739	Homo sapiens discs, large homolog 1 (Drosophila) (DLG1), mRNA
Human Kinase Plate 17	C5	MAGI1_2	CAAACCAAAGCAGGAAUCUTT	AGAUUCCUGCUUUGGUUUGTT	10	NM_004742	9223	Homo sapiens membrane associated guanylate kinase, WW and PDZ domain containing 1 (MAGI1), transcript variant 2, mRNA
Human Kinase Plate 17	D5	MAGI2_2	CAAGCAAGGAGGAAUUGUUTT	AACAAUUCCUCCUUGCUUGTT	10	NM_012301	9863	Homo sapiens membrane associated guanylate kinase, WW and PDZ domain containing 2 (MAGI2), mRNA
Human Kinase Plate 17	E5	UCK2_2	CCCUAGAGGUGCAGAUAAUTT	AUUAUCUGCACCUCUAGGGTT	10	NM_012474	7371	Homo sapiens uridine-cytidine kinase 2 (UCK2), mRNA
Human Kinase Plate 17	F5	DAK_2	CAACCUGGGUGGCCUGUCATT	UGACAGGCCACCCAGGUUGTT	10	NM_015533	26007	Homo sapiens dihydroxyacetone kinase 2 homolog (S. cerevisiae) (DAK), mRNA
Human Kinase Plate 17	G5	IHPK2_2	GAAUUGUGGACAUUGUAGATT	UCUACAAUGUCCACAAUUCTT	10	NM_016291	51447	Homo sapiens inositol hexaphosphate kinase 2 (IHPK2), transcript variant 1, mRNA
Human Kinase Plate 17	H5	CMPK_2	GCCAAUUAUUGACUUAUAUTT	AUAUAAGUCAAUAAUUGGCTT	10	NM_016308	51727	Homo sapiens cytidylate kinase (CMPK), mRNA
Human Kinase Plate 17	A6	UCKL1_2	CAGAUCACCGGUGUGUCCATT	UGGACACACCGGUGAUCUGTT	10	NM_017859	54963	Homo sapiens uridine-cytidine kinase 1-like 1 (UCKL1), mRNA
Human Kinase Plate 17	B6	ULK4_2	GAAACAGCCACCAGUUAAATT	UUUAACUGGUGGCUGUUUCTT	10	NM_017886	54986	Homo sapiens hypothetical protein FLJ20574 (FLJ20574), mRNA
Human Kinase Plate 17	C6	ETNK2_2	CGAUUCAACCAGUACUUCATT	UGAAGUACUGGUUGAAUCGTT	10	NM_018208	55224	Homo sapiens ethanolamine kinase 2 (ETNK2), mRNA
Human Kinase Plate 17	D6	FLJ10986_2	CUUAGCAGAUCUGACACUATT	UAGUGUCAGAUCUGCUAAGTT	10	NM_018291	55277	Homo sapiens hypothetical protein FLJ10986 (FLJ10986), mRNA
Human Kinase Plate 17	E6	RFK_2	GCAUAGGAUGGAACCCAUATT	UAUGGGUUCCAUCCUAUGCTT	10	NM_018339	55312	Homo sapiens riboflavin kinase (RFK), mRNA
Human Kinase Plate 17	F6	ETNK1_2	CCACUAUUGAGUUUGAUUUTT	AAAUCAAACUCAAUAGUGGTT	10	NM_018638	55500	Homo sapiens ethanolamine kinase 1 (ETNK1), transcript variant 1, mRNA
Human Kinase Plate 17	G6	SPHK2_2	GGUAGUGCCUGAUCAAUGATT	UCAUUGAUCAGGCACUACCTT	10	NM_020126	56848	Homo sapiens sphingosine kinase 2 (SPHK2), mRNA
Human Kinase Plate 17	H6	DLG3_2	CCUUGUAUGUCAGGGCCCUTT	AGGGCCCUGACAUACAAGGTT	10	NM_021120	1741	Homo sapiens discs, large homolog 3 (neuroendocrine-dlg, Drosophila) (DLG3), mRNA
Human Kinase Plate 17	A7	SPHK1_2	CUGACCAACUGCACGCUAUTT	AUAGCGUGCAGUUGGUCAGTT	10	NM_021972	8877	Homo sapiens sphingosine kinase 1 (SPHK1), transcript variant 1, mRNA
Human Kinase Plate 17	B7	RBKS_2	GACUAAAGAUGCUGCUACATT	UGUAGCAGCAUCUUUAGUCTT	10	NM_022128	64080	Homo sapiens ribokinase (RBKS), mRNA
Human Kinase Plate 17	C7	CERK_2	GACUUAUUCUGUAACGGUUTT	AACCGUUACAGAAUAAGUCTT	10	NM_022766	64781	Homo sapiens ceramide kinase (CERK), transcript variant 1, mRNA
Human Kinase Plate 17	D7	NADK_2	CCGCAAAUCAGUCGGUUGATT	UCAACCGACUGAUUUGCGGTT	10	NM_023018	65220	Homo sapiens NAD kinase (NADK), mRNA
Human Kinase Plate 17	E7	CARD14_2	GAAGAACCCUGGUCUUUCATT	UGAAAGACCAGGGUUCUUCTT	10	NM_024110	79092	Homo sapiens caspase recruitment domain family, member 14 (CARD14), transcript variant 1, mRNA
Human Kinase Plate 17	F7	PANK3_2	GCAUUAUUACUGCAUUGUUTT	AACAAUGCAGUAAUAAUGCTT	10	NM_024594	79646	Homo sapiens pantothenate kinase 3 (PANK3), mRNA
Human Kinase Plate 17	G7	Control	GAGACCUACCUCCGGAUCATT	UGAUCCGGAGGUAGGUCUCTT	10	NM_005030	5347	Homo sapiens polo-like kinase 1 (Drosophila) (PLK1), mRNA
Human Kinase Plate 17	H7	ITPKC_2	GAAUUGCUGACUCACCUGUTT	ACAGGUGAGUCAGCAAUUCTT	10	NM_025194	80271	Homo sapiens inositol 1,4,5-trisphosphate 3-kinase C (ITPKC), mRNA
Human Kinase Plate 17	A8	COASY_2	GACAUCAAGCCCUCCUUGATT	UCAAGGAGGGCUUGAUGUCTT	10	NM_025233	80347	Homo sapiens Coenzyme A synthase (COASY), transcript variant 1, mRNA
Human Kinase Plate 17	B8	C1orf57_2	CCGUCUUGAGGAAUGCCGATT	UCGGCAUUCCUCAAGACGGTT	10	NM_032324	84284	Homo sapiens chromosome 1 open reading frame 57 (C1orf57), mRNA
Human Kinase Plate 17	C8	FLJ32786_2	GCAACAACCUAAUUCACCUTT	AGGUGAAUUAGGUUGUUGCTT	10	NM_144648	136332	Homo sapiens leucine-rich repeats and guanylate kinase domain containing (LRGUK), mRNA
Human Kinase Plate 17	D8	FUK_2	GAGAUUCAGCGGUGUGUCATT	UGACACACCGCUGAAUCUCTT	10	NM_145059	197258	Homo sapiens fucokinase (FUK), mRNA
Human Kinase Plate 17	E8	AK7_2	CAAUCCAUGUUCUUGAUCUTT	AGAUCAAGAACAUGGAUUGTT	10	NM_152327	122481	Homo sapiens adenylate kinase 7 (AK7), mRNA
Human Kinase Plate 17	F8	MGC26597 _2	GUGUCAAUCGACACUCAAATT	UUUGAGUGUCGAUUGACACTT	10	NM_152700	206426	Homo sapiens hypothetical protein MGC26597 (MGC26597), mRNA
Human Kinase Plate 17	G8	AK5_2	GAUAUGGAUUCCAAUACAUTT	AUGUAUUGGAAUCCAUAUCTT	10	NM_174858	26289	Homo sapiens adenylate kinase 5 (AK5), transcript variant 1, mRNA
Human Kinase Plate 17	H8	CERKL_2	GCAAUUCCUUGCCUGUGUUTT	AACACAGGCAAGGAAUUGCTT	10	NM_201548	375298	Homo sapiens ceramide kinase-like (CERKL), transcript variant 1, mRNA
Human Kinase Plate 17	A9	LOC122134 _2	CCCGGGCCAUGUUUAAGCATT	UGCUUAAACAUGGCCCGGGTT	10	XM_062966	122134	Homo sapiens similar to MAP/microtubule affinity-regulating kinase 3 (LOC122134), mRNA
Human Kinase Plate 17	B9	PIM3_2	CUGAUCCGGUGGUGCCUGUTT	ACAGGCACCACCGGAUCAGTT	10	NM_001001852	415116	Homo sapiens pim-3 oncogene (PIM3), mRNA
Human Kinase Plate 17	C9	SBK1_2	GCACCUAUGGGAAGGUUGATT	UCAACCUUCCCAUAGGUGCTT	10	NM_001024401	388228	Homo sapiens SH3-binding domain kinase 1 (SBK1), mRNA
Human Kinase Plate 17	D9	CDK2_2	GCUUAACCAUCCUAAUAUUTT	AAUAUUAGGAUGGUUAAGCTT	10	NM_001798	1017	Homo sapiens cyclin-dependent kinase 2 (CDK2), transcript variant 1, mRNA
Human Kinase Plate 17	E9	PANK1_2	GUAUUUGACUUCUAAUACUTT	AGUAUUAGAAGUCAAAUACTT	10	NM_148977	53354	Homo sapiens pantothenate kinase 1 (PANK1), transcript variant alpha, mRNA
Human Kinase Plate 17	F9	PNCK_2	CCCUUUGAGGACUCGAAGATT	UCUUCGAGUCCUCAAAGGGTT	10	NM_198452	139728	Homo sapiens pregnancy upregulated non-ubiquitously expressed CaM kinase (PNCK), mRNA
Human Kinase Plate 17	G9	CHKB_2	CUAUGUGUAUCCGCCUUCUTT	AGAAGGCGGAUACACAUAGTT	10	NM_152253	1120	Homo sapiens choline kinase beta (CHKB), transcript variant 2, mRNA
Human Kinase Plate 17	H9	DCAMKL3_2	GUGAAAUUAUCAGAUGCGATT	UCGCAUCUGAUAAUUUCACTT	10	XM_047355	85443	PREDICTED: Homo sapiens doublecortin and CaM kinase-like 3 (DCAMKL3), mRNA
Human Kinase Plate 17	A10	LMTK3_2	GAGAAAGUCCCGGGCCUGATT	UCAGGCCCGGGACUUUCUCTT	10	XM_936372	114783	PREDICTED: Homo sapiens lemur tyrosine kinase 3 (LMTK3), mRNA
Human Kinase Plate 17	B10	MAP3K1_2	GAUAGACUGUUGUUGGAAUTT	AUUCCAACAACAGUCUAUCTT	10	XM_001128827	4214	PREDICTED: Homo sapiens mitogen-activated protein kinase kinase kinase 1 (MAP3K1), mRNA
Human Kinase Plate 17	C10	MAPK6_2	CUAGGUAUAUGGACUUAAATT	UUUAAGUCCAUAUACCUAGTT	10	NM_002748	5597	Homo sapiens mitogen-activated protein kinase 6 (MAPK6), mRNA
Human Kinase Plate 17	D10	MAP2K5_2	GAUCGAAUUACAGUGAGAATT	UUCUCACUGUAAUUCGAUCTT	10	NM_002757	5607	Homo sapiens mitogen-activated protein kinase kinase 5 (MAP2K5), transcript variant B, mRNA
Human Kinase Plate 17	E10	CDKL3_2	GCACUAACUGUAAUGGCUUTT	AAGCCAUUACAGUUAGUGCTT	10	NM_016508	51265	Homo sapiens cyclin-dependent kinase-like 3 (CDKL3), mRNA
Human Kinase Plate 17	F10	Control	GAGACCUACCUCCGGAUCATT	UGAUCCGGAGGUAGGUCUCTT	10	NM_005030	5347	Homo sapiens polo-like kinase 1 (Drosophila) (PLK1), mRNA
Human Kinase Plate 17	G10	RP6-213H19.1_2	CAGAUUGCUACCAUGCUAATT	UUAGCAUGGUAGCAAUCUGTT	10	NM_016542	51765	Homo sapiens serine/threonine protein kinase MST4 (MST4), transcript variant 1, mRNA
Human Kinase Plate 17	H10	TXNDC3_2	GCACUUUAGGCUUGAUUAATT	UUAAUCAAGCCUAAAGUGCTT	10	NM_016616	51314	Homo sapiens thioredoxin domain containing 3 (spermatozoa) (TXNDC3), mRNA
Human Kinase Plate 17	A11	MYO3A_2	GAAUUCGAAGACUAGGAUUTT	AAUCCUAGUCUUCGAAUUCTT	10	NM_017433	53904	Homo sapiens myosin IIIA (MYO3A), mRNA
Human Kinase Plate 17	B11	EPHB2_2	CUAUGAGCUGCAGUACUAUTT	AUAGUACUGCAGCUCAUAGTT	10	NM_004442	2048	Homo sapiens EPH receptor B2 (EPHB2), transcript variant 2, mRNA
Human Kinase Plate 17	C11	BAIAP2_2	GUAUGCGGGUGAAGGCCAUTT	AUGGCCUUCACCCGCAUACTT	10	NM_017451	10458	Homo sapiens BAI1-associated protein 2 (BAIAP2), transcript variant 2, mRNA
Human Kinase Plate 17	D11	MARK2_2	CGCUAGUGGCGGAGAGGUATT	UACCUCUCCGCCACUAGCGTT	10	NM_004954	2011	Homo sapiens MAP/microtubule affinity-regulating kinase 2 (MARK2), transcript variant 2, mRNA
Human Kinase Plate 17	E11	CDC42BPG_2	CCUUCUAUGCUGAGUCCUUTT	AAGGACUCAGCAUAGAAGGTT	10	NM_017525	55561	Homo sapiens CDC42 binding protein kinase gamma (DMPK-like) (CDC42BPG), mRNA
Human Kinase Plate 17	F11	TRPM6_2	GCAAGAACUGGUUCACAGUTT	ACUGUGAACCAGUUCUUGCTT	10	NM_017662	140803	Homo sapiens transient receptor potential cation channel, subfamily M, member 6 (TRPM6), mRNA
Human Kinase Plate 17	G11	TRPM7_2	CAGUAUAUCAUUAUGGUUATT	UAACCAUAAUGAUAUACUGTT	10	NM_017672	54822	Homo sapiens transient receptor potential cation channel, subfamily M, member 7 (TRPM7), mRNA
Human Kinase Plate 17	H11	SNRK_2	CUAACAUCGUCCGCCUUUATT	UAAAGGCGGACGAUGUUAGTT	10	NM_017719	54861	Homo sapiens SNF related kinase (SNRK), mRNA
Human Kinase Plate 18	A2	Control	GAGACCUACCUCCGGAUCATT	UGAUCCGGAGGUAGGUCUCTT	10	NM_005030	5347	Homo sapiens polo-like kinase 1 (Drosophila) (PLK1), mRNA
Human Kinase Plate 18	B2	LMTK2_3	GUAACUUGGAGCUUGAUUATT	UAAUCAAGCUCCAAGUUACTT	10	NM_014916	22853	Homo sapiens lemur tyrosine kinase 2 (LMTK2), mRNA
Human Kinase Plate 18	C2	MAST1_3	CGUUUGUGGUCGGCAUGUUTT	AACAUGCCGACCACAAACGTT	10	NM_014975	22983	Homo sapiens microtubule associated serine/threonine kinase 1 (MAST1), mRNA
Human Kinase Plate 18	D2	STK38L_3	CACACAACCCACCAAGUGATT	UCACUUGGUGGGUUGUGUGTT	10	NM_015000	23012	Homo sapiens serine/threonine kinase 38 like (STK38L), mRNA
Human Kinase Plate 18	E2	SMG1_3	CAGUGAAGCUUUACGUUCATT	UGAACGUAAAGCUUCACUGTT	10	NM_015092	23049	Homo sapiens PI-3-kinase-related kinase SMG-1 (SMG1), mRNA
Human Kinase Plate 18	F2	MAST2_3	GAAACCAGUCCCUUGGACATT	UGUCCAAGGGACUGGUUUCTT	10	NM_015112	23139	Homo sapiens microtubule associated serine/threonine kinase 2 (MAST2), mRNA
Human Kinase Plate 18	G2	SNF1LK2_3	GGCAAAUCCUGUCUGCUGUTT	ACAGCAGACAGGAUUUGCCTT	10	NM_015191	23235	Homo sapiens SNF1-like kinase 2 (SNF1LK2), mRNA
Human Kinase Plate 18	H2	ULK3_3	CUACUGAGCUCCUUGGAGATT	UCUCCAAGGAGCUCAGUAGTT	10	NM_015518	25989	Homo sapiens unc-51-like kinase 3 (C. elegans) (ULK3), mRNA
Human Kinase Plate 18	A3	MINK1_3	GGUCUAAGAAGUUCAUUGATT	UCAAUGAACUUCUUAGACCTT	10	NM_015716	50488	Homo sapiens misshapen-like kinase 1 (zebrafish) (MINK1), transcript variant 1, mRNA
Human Kinase Plate 18	B3	TRIM24_3	CAAAGUAUUCCAUCUUUCUTT	AGAAAGAUGGAAUACUUUGTT	10	NM_015905	8805	Homo sapiens tripartite motif-containing 24 (TRIM24), transcript variant 1, mRNA
Human Kinase Plate 18	C3	TRIM33_3	GAAUCUACUGGCGAAACUUTT	AAGUUUCGCCAGUAGAUUCTT	10	NM_015906	51592	Homo sapiens tripartite motif-containing 33 (TRIM33), transcript variant a, mRNA
Human Kinase Plate 18	D3	PKD2L1_3	CCUAUGUCUUCUUCGUCUUTT	AAGACGAAGAAGACAUAGGTT	10	NM_016112	9033	Homo sapiens polycystic kidney disease 2-like 1 (PKD2L1), mRNA
Human Kinase Plate 18	E3	IRAK4_3	GAAUCUUGAACAAAGCUAUTT	AUAGCUUUGUUCAAGAUUCTT	10	NM_016123	51135	Homo sapiens interleukin-1 receptor-associated kinase 4 (IRAK4), mRNA
Human Kinase Plate 18	F3	PRKAG2_3	CAUAUUUGUGGAAAGACGATT	UCGUCUUUCCACAAAUAUGTT	10	NM_016203	51422	Homo sapiens protein kinase, AMP-activated, gamma 2 non-catalytic subunit (PRKAG2), transcript variant a, mRNA
Human Kinase Plate 18	G3	POLK_3	CAUCUACAGUUUCAUCUGUTT	ACAGAUGAAACUGUAGAUGTT	10	NM_016218	51426	Homo sapiens polymerase (DNA directed) kappa (POLK), mRNA
Human Kinase Plate 18	H3	NLK_3	GGUUAAUCAUGCUUGUACUTT	AGUACAAGCAUGAUUAACCTT	10	NM_016231	51701	Homo sapiens nemo-like kinase (NLK), mRNA
Human Kinase Plate 18	A4	MPP6_3	CUUACCAAGUUAUAGAGAUTT	AUCUCUAUAACUUGGUAAGTT	10	NM_016447	51678	Homo sapiens membrane protein, palmitoylated 6 (MAGUK p55 subfamily member 6) (MPP6), mRNA
Human Kinase Plate 18	B4	PRKD2_3	CGAUACAUCACGCAUGAGATT	UCUCAUGCGUGAUGUAUCGTT	10	NM_016457	25865	Homo sapiens protein kinase D2 (PRKD2), mRNA
Human Kinase Plate 18	C4	CRKRS_3	CAGUUCACGCAGUCGUCAUTT	AUGACGACUGCGUGAACUGTT	10	NM_016507	51755	Homo sapiens Cdc2-related kinase, arginine/serine-rich (CRKRS), mRNA
Human Kinase Plate 18	D4	IHPK1_3	GGACCAUUGUUCUGAACUUTT	AAGUUCAGAACAAUGGUCCTT	10	NM_001006115	9807	Homo sapiens inositol hexaphosphate kinase 1 (IHPK1), transcript variant 2, mRNA
Human Kinase Plate 18	E4	TAF9_3	GAAACUAACAGACAAUAUUTT	AAUAUUGUCUGUUAGUUUCTT	10	NM_001015891	6880	Homo sapiens TAF9 RNA polymerase II, TATA box binding protein (TBP)-associated factor, 32kDa (TAF9), transcript variant 3, mRNA
Human Kinase Plate 18	F4	DLG4_3	GACAAGAUCCUGGCGGUCATT	UGACCGCCAGGAUCUUGUCTT	10	NM_001365	1742	Homo sapiens discs, large homolog 4 (Drosophila) (DLG4), mRNA
Human Kinase Plate 18	G4	ITPKA_3	GGCAGAAGAUCCGGACCAUTT	AUGGUCCGGAUCUUCUGCCTT	10	NM_002220	3706	Homo sapiens inositol 1,4,5-trisphosphate 3-kinase A (ITPKA), mRNA
Human Kinase Plate 18	H4	Control	GAGACCUACCUCCGGAUCATT	UGAUCCGGAGGUAGGUCUCTT	10	NM_005030	5347	Homo sapiens polo-like kinase 1 (Drosophila) (PLK1), mRNA
Human Kinase Plate 18	A5	ITPKB_3	CAUUCGAACCACUCUAGAATT	UUCUAGAGUGGUUCGAAUGTT	10	NM_002221	3707	Homo sapiens inositol 1,4,5-trisphosphate 3-kinase B (ITPKB), mRNA
Human Kinase Plate 18	B5	DLG1_3	GAAAUUCAGGGCUUGGUUUTT	AAACCAAGCCCUGAAUUUCTT	10	NM_004087	1739	Homo sapiens discs, large homolog 1 (Drosophila) (DLG1), mRNA
Human Kinase Plate 18	C5	MAGI1_3	CUUUACAGCCGAUUCUGGUTT	ACCAGAAUCGGCUGUAAAGTT	10	NM_004742	9223	Homo sapiens membrane associated guanylate kinase, WW and PDZ domain containing 1 (MAGI1), transcript variant 2, mRNA
Human Kinase Plate 18	D5	MAGI2_3	CAAUGGAAAUGGAGUAGUATT	UACUACUCCAUUUCCAUUGTT	10	NM_012301	9863	Homo sapiens membrane associated guanylate kinase, WW and PDZ domain containing 2 (MAGI2), mRNA
Human Kinase Plate 18	E5	UCK2_3	GGAAUUCUGCUUGCCAACATT	UGUUGGCAAGCAGAAUUCCTT	10	NM_012474	7371	Homo sapiens uridine-cytidine kinase 2 (UCK2), mRNA
Human Kinase Plate 18	F5	DAK_3	CAUGCUGGUUUCAUAGGGATT	UCCCUAUGAAACCAGCAUGTT	10	NM_015533	26007	Homo sapiens dihydroxyacetone kinase 2 homolog (S. cerevisiae) (DAK), mRNA
Human Kinase Plate 18	G5	IHPK2_3	GAAUGAAGGAGAAUGCAAATT	UUUGCAUUCUCCUUCAUUCTT	10	NM_016291	51447	Homo sapiens inositol hexaphosphate kinase 2 (IHPK2), transcript variant 1, mRNA
Human Kinase Plate 18	H5	CMPK_3	GUCAACAAAGCCAAUUAUUTT	AAUAAUUGGCUUUGUUGACTT	10	NM_016308	51727	Homo sapiens cytidylate kinase (CMPK), mRNA
Human Kinase Plate 18	A6	UCKL1_3	CACACAACAACUUCAACUUTT	AAGUUGAAGUUGUUGUGUGTT	10	NM_017859	54963	Homo sapiens uridine-cytidine kinase 1-like 1 (UCKL1), mRNA
Human Kinase Plate 18	B6	ULK4_3	GAAUCCAUGUUUCUUCUCATT	UGAGAAGAAACAUGGAUUCTT	10	NM_017886	54986	Homo sapiens hypothetical protein FLJ20574 (FLJ20574), mRNA
Human Kinase Plate 18	C6	ETNK2_3	CUACUACCUGCAGGCACAATT	UUGUGCCUGCAGGUAGUAGTT	10	NM_018208	55224	Homo sapiens ethanolamine kinase 2 (ETNK2), mRNA
Human Kinase Plate 18	D6	FLJ10986_3	CACUCAAUCAGUACUCUUUTT	AAAGAGUACUGAUUGAGUGTT	10	NM_018291	55277	Homo sapiens hypothetical protein FLJ10986 (FLJ10986), mRNA
Human Kinase Plate 18	E6	RFK_3	GUCACUUAUUUCAGCAAUUTT	AAUUGCUGAAAUAAGUGACTT	10	NM_018339	55312	Homo sapiens riboflavin kinase (RFK), mRNA
Human Kinase Plate 18	F6	ETNK1_3	GAUACAACUACCUGGCAUATT	UAUGCCAGGUAGUUGUAUCTT	10	NM_018638	55500	Homo sapiens ethanolamine kinase 1 (ETNK1), transcript variant 1, mRNA
Human Kinase Plate 18	G6	SPHK2_3	CACUGGACCUGCUCUCCGUTT	ACGGAGAGCAGGUCCAGUGTT	10	NM_020126	56848	Homo sapiens sphingosine kinase 2 (SPHK2), mRNA
Human Kinase Plate 18	H6	DLG3_3	GAGAGUACUUUACAGCCAUTT	AUGGCUGUAAAGUACUCUCTT	10	NM_021120	1741	Homo sapiens discs, large homolog 3 (neuroendocrine-dlg, Drosophila) (DLG3), mRNA
Human Kinase Plate 18	A7	SPHK1_3	CUACCUCCCUGUAGGAAGATT	UCUUCCUACAGGGAGGUAGTT	10	NM_021972	8877	Homo sapiens sphingosine kinase 1 (SPHK1), transcript variant 1, mRNA
Human Kinase Plate 18	B7	RBKS_3	GGUGUGUAAGGUUGGCAAATT	UUUGCCAACCUUACACACCTT	10	NM_022128	64080	Homo sapiens ribokinase (RBKS), mRNA
Human Kinase Plate 18	C7	CERK_3	CGUUAGUGGCUCUAUUGCATT	UGCAAUAGAGCCACUAACGTT	10	NM_022766	64781	Homo sapiens ceramide kinase (CERK), transcript variant 1, mRNA
Human Kinase Plate 18	D7	NADK_3	CCAUUGAAAGCAUGGUCUUTT	AAGACCAUGCUUUCAAUGGTT	10	NM_023018	65220	Homo sapiens NAD kinase (NADK), mRNA
Human Kinase Plate 18	E7	CARD14_3	CCUGGAUUAUGAGCUCCUATT	UAGGAGCUCAUAAUCCAGGTT	10	NM_024110	79092	Homo sapiens caspase recruitment domain family, member 14 (CARD14), transcript variant 1, mRNA
Human Kinase Plate 18	F7	PANK3_3	GUUACUAUCACCAAUAACATT	UGUUAUUGGUGAUAGUAACTT	10	NM_024594	79646	Homo sapiens pantothenate kinase 3 (PANK3), mRNA
Human Kinase Plate 18	G7	Control	GAGACCUACCUCCGGAUCATT	UGAUCCGGAGGUAGGUCUCTT	10	NM_005030	5347	Homo sapiens polo-like kinase 1 (Drosophila) (PLK1), mRNA
Human Kinase Plate 18	H7	ITPKC_3	GAAACCAUGAGCUCCACCUTT	AGGUGGAGCUCAUGGUUUCTT	10	NM_025194	80271	Homo sapiens inositol 1,4,5-trisphosphate 3-kinase C (ITPKC), mRNA
Human Kinase Plate 18	A8	COASY_3	CUGAAGAUACUCACGGACATT	UGUCCGUGAGUAUCUUCAGTT	10	NM_025233	80347	Homo sapiens Coenzyme A synthase (COASY), transcript variant 1, mRNA
Human Kinase Plate 18	B8	C1orf57_3	GGCAGUAUGUGGUCGACCUTT	AGGUCGACCACAUACUGCCTT	10	NM_032324	84284	Homo sapiens chromosome 1 open reading frame 57 (C1orf57), mRNA
Human Kinase Plate 18	C8	FLJ32786_3	CGUAGAAGGUAUCGCAAGATT	UCUUGCGAUACCUUCUACGTT	10	NM_144648	136332	Homo sapiens leucine-rich repeats and guanylate kinase domain containing (LRGUK), mRNA
Human Kinase Plate 18	D8	FUK_3	GAAUCUGCUCCCAAAGGAATT	UUCCUUUGGGAGCAGAUUCTT	10	NM_145059	197258	Homo sapiens fucokinase (FUK), mRNA
Human Kinase Plate 18	E8	AK7_3	GAAAUUAUGGUUUAACAGATT	UCUGUUAAACCAUAAUUUCTT	10	NM_152327	122481	Homo sapiens adenylate kinase 7 (AK7), mRNA
Human Kinase Plate 18	F8	MGC26597 _3	CUAUUACUGACCACAGUUUTT	AAACUGUGGUCAGUAAUAGTT	10	NM_152700	206426	Homo sapiens hypothetical protein MGC26597 (MGC26597), mRNA
Human Kinase Plate 18	G8	AK5_3	GAAUGCUGCUCCAUUGGUUTT	AACCAAUGGAGCAGCAUUCTT	10	NM_174858	26289	Homo sapiens adenylate kinase 5 (AK5), transcript variant 1, mRNA
Human Kinase Plate 18	H8	CERKL_3	CUCCCAAAUCUGACUGUAATT	UUACAGUCAGAUUUGGGAGTT	10	NM_201548	375298	Homo sapiens ceramide kinase-like (CERKL), transcript variant 1, mRNA
Human Kinase Plate 18	A9	LOC122134 _3	AAGGCCCGGGCCAUGUUUATT	UAAACAUGGCCCGGGCCUUTT	10	XM_062966	122134	Homo sapiens similar to MAP/microtubule affinity-regulating kinase 3 (LOC122134), mRNA
Human Kinase Plate 18	B9	PIM3_3	CUGUGAAGCACGUGGUGAATT	UUCACCACGUGCUUCACAGTT	10	NM_001001852	415116	Homo sapiens pim-3 oncogene (PIM3), mRNA
Human Kinase Plate 18	C9	SBK1_3	CGCUCAAGCGGACGGUGCUTT	AGCACCGUCCGCUUGAGCGTT	10	NM_001024401	388228	Homo sapiens SH3-binding domain kinase 1 (SBK1), mRNA
Human Kinase Plate 18	D9	CDK2_3	CGUUAGAUUUGCCGUACCATT	UGGUACGGCAAAUCUAACGTT	10	NM_001798	1017	Homo sapiens cyclin-dependent kinase 2 (CDK2), transcript variant 1, mRNA
Human Kinase Plate 18	E9	PANK1_3	GAAUCAAUAUGGUCUCCAUTT	AUGGAGACCAUAUUGAUUCTT	10	NM_148977	53354	Homo sapiens pantothenate kinase 1 (PANK1), transcript variant alpha, mRNA
Human Kinase Plate 18	F9	PNCK_3	GCGUCUACGAGAUCCGCGATT	UCGCGGAUCUCGUAGACGCTT	10	NM_198452	139728	Homo sapiens pregnancy upregulated non-ubiquitously expressed CaM kinase (PNCK), mRNA
Human Kinase Plate 18	G9	CHKB_3	GGGUUUAUGAUUAUACUCATT	UGAGUAUAAUCAUAAACCCTT	10	NM_152253	1120	Homo sapiens choline kinase beta (CHKB), transcript variant 2, mRNA
Human Kinase Plate 18	H9	DCAMKL3_3	CAAUAUCUCUGAUGCUGCUTT	AGCAGCAUCAGAGAUAUUGTT	10	XM_047355	85443	PREDICTED: Homo sapiens doublecortin and CaM kinase-like 3 (DCAMKL3), mRNA
Human Kinase Plate 18	A10	LMTK3_3	GUGAUCCUGGGAGAGAUUUTT	AAAUCUCUCCCAGGAUCACTT	10	XM_936372	114783	PREDICTED: Homo sapiens lemur tyrosine kinase 3 (LMTK3), mRNA
Human Kinase Plate 18	B10	MAP3K1_3	GAGACUUCUCCAGCCAGUUTT	AACUGGCUGGAGAAGUCUCTT	10	XM_001128827	4214	PREDICTED: Homo sapiens mitogen-activated protein kinase kinase kinase 1 (MAP3K1), mRNA
Human Kinase Plate 18	C10	MAPK6_3	CAGACAUUUAUCUUUGUAUTT	AUACAAAGAUAAAUGUCUGTT	10	NM_002748	5597	Homo sapiens mitogen-activated protein kinase 6 (MAPK6), mRNA
Human Kinase Plate 18	D10	MAP2K5_3	CUUUGGAUGUAUAUAGGAATT	UUCCUAUAUACAUCCAAAGTT	10	NM_002757	5607	Homo sapiens mitogen-activated protein kinase kinase 5 (MAP2K5), transcript variant B, mRNA
Human Kinase Plate 18	E10	CDKL3_3	GUAUGAAGGUGGACUUGGUTT	ACCAAGUCCACCUUCAUACTT	10	NM_016508	51265	Homo sapiens cyclin-dependent kinase-like 3 (CDKL3), mRNA
Human Kinase Plate 18	F10	Control	GAGACCUACCUCCGGAUCATT	UGAUCCGGAGGUAGGUCUCTT	10	NM_005030	5347	Homo sapiens polo-like kinase 1 (Drosophila) (PLK1), mRNA
Human Kinase Plate 18	G10	RP6-213H19.1_3	CAGGAAUCAGGCGAUUGAATT	UUCAAUCGCCUGAUUCCUGTT	10	NM_016542	51765	Homo sapiens serine/threonine protein kinase MST4 (MST4), transcript variant 1, mRNA
Human Kinase Plate 18	H10	TXNDC3_3	GUUACACCUGGAAUGAUGATT	UCAUCAUUCCAGGUGUAACTT	10	NM_016616	51314	Homo sapiens thioredoxin domain containing 3 (spermatozoa) (TXNDC3), mRNA
Human Kinase Plate 18	A11	MYO3A_3	CUAACUUUAUAAAGCGGUATT	UACCGCUUUAUAAAGUUAGTT	10	NM_017433	53904	Homo sapiens myosin IIIA (MYO3A), mRNA
Human Kinase Plate 18	B11	EPHB2_3	CUGUGAACGGCGUUACUGATT	UCAGUAACGCCGUUCACAGTT	10	NM_004442	2048	Homo sapiens EPH receptor B2 (EPHB2), transcript variant 2, mRNA
Human Kinase Plate 18	C11	BAIAP2_3	CUGAGUGCUGCGCUGAAGATT	UCUUCAGCGCAGCACUCAGTT	10	NM_017451	10458	Homo sapiens BAI1-associated protein 2 (BAIAP2), transcript variant 2, mRNA
Human Kinase Plate 18	D11	MARK2_3	CUAUUCCGCGAAGUAAGAATT	UUCUUACUUCGCGGAAUAGTT	10	NM_004954	2011	Homo sapiens MAP/microtubule affinity-regulating kinase 2 (MARK2), transcript variant 2, mRNA
Human Kinase Plate 18	E11	CDC42BPG_3	CUGCUAAGCCCGGCUCACATT	UGUGAGCCGGGCUUAGCAGTT	10	NM_017525	55561	Homo sapiens CDC42 binding protein kinase gamma (DMPK-like) (CDC42BPG), mRNA
Human Kinase Plate 18	F11	TRPM6_3	CAAUUCGACCUGCCUUAAATT	UUUAAGGCAGGUCGAAUUGTT	10	NM_017662	140803	Homo sapiens transient receptor potential cation channel, subfamily M, member 6 (TRPM6), mRNA
Human Kinase Plate 18	G11	TRPM7_3	GAAGCUAGCAAAGUUCAUATT	UAUGAACUUUGCUAGCUUCTT	10	NM_017672	54822	Homo sapiens transient receptor potential cation channel, subfamily M, member 7 (TRPM7), mRNA
Human Kinase Plate 18	H11	SNRK_3	GAAACAUGAGGAGGGUCUUTT	AAGACCCUCCUCAUGUUUCTT	10	NM_017719	54861	Homo sapiens SNF related kinase (SNRK), mRNA
Human Kinase Plate 19	A2	Control	GAGACCUACCUCCGGAUCATT	UGAUCCGGAGGUAGGUCUCTT	10	NM_005030	5347	Homo sapiens polo-like kinase 1 (Drosophila) (PLK1), mRNA
Human Kinase Plate 19	B2	PXK_1	GAAUCCUCAGCGUUGCUAATT	UUAGCAACGCUGAGGAUUCTT	10	NM_017771	54899	Homo sapiens PX domain containing serine/threonine kinase (PXK), mRNA
Human Kinase Plate 19	C2	PI4K2B_1	GCCUUAUGGUCAACUCAAUTT	AUUGAGUUGACCAUAAGGCTT	10	NM_018323	55300	Homo sapiens phosphatidylinositol 4-kinase type 2 beta (PI4K2B), mRNA
Human Kinase Plate 19	D2	STK32B_1	CCAAUAAAGGGAGGUUGAATT	UUCAACCUCCCUUUAUUGGTT	10	NM_018401	55351	Homo sapiens serine/threonine kinase 32B (STK32B), mRNA
Human Kinase Plate 19	E2	STYK1_1	CCAUGUACAGUAUCAUGAATT	UUCAUGAUACUGUACAUGGTT	10	NM_018423	55359	Homo sapiens serine/threonine/tyrosine kinase 1 (STYK1), mRNA
Human Kinase Plate 19	F2	PI4KII_1	GCUACAAAGAUGCAGACUATT	UAGUCUGCAUCUUUGUAGCTT	10	NM_018425	55361	Homo sapiens phosphatidylinositol 4-kinase type II (PI4KII), mRNA
Human Kinase Plate 19	G2	PBK_1	CCUAUAUGUAAUGAUCAUUTT	AAUGAUCAUUACAUAUAGGTT	10	NM_018492	55872	Homo sapiens PDZ binding kinase (PBK), mRNA
Human Kinase Plate 19	H2	ALS2CR2_1	CAGUAAAUAGUGACCGAUUTT	AAUCGGUCACUAUUUACUGTT	10	NM_018571	55437	Homo sapiens amyotrophic lateral sclerosis 2 (juvenile) chromosome region, candidate 2 (ALS2CR2), mRNA
Human Kinase Plate 19	A3	MARK1_1	GCUAAAUCCUACCAGUCUATT	UAGACUGGUAGGAUUUAGCTT	10	NM_018650	4139	Homo sapiens MAP/microtubule affinity-regulating kinase 1 (MARK1), mRNA
Human Kinase Plate 19	B3	WNK1_1	CAGGUAACCUGUCUGGUCATT	UGACCAGACAGGUUACCUGTT	10	NM_018979	65125	Homo sapiens WNK lysine deficient protein kinase 1 (WNK1), mRNA
Human Kinase Plate 19	C3	GSK3A_1	CACUCUAGGCCAAGGCCCATT	UGGGCCUUGGCCUAGAGUGTT	10	NM_019884	2931	Homo sapiens glycogen synthase kinase 3 alpha (GSK3A), mRNA
Human Kinase Plate 19	D3	CABC1_1	GCUACAACAUCCUGGUUCUTT	AGAACCAGGAUGUUGUAGCTT	10	NM_020247	56997	Homo sapiens chaperone, ABC1 activity of bc1 complex homolog (S. pombe) (CABC1), nuclear gene encoding mitochondrial protein, mRNA
Human Kinase Plate 19	E3	ADCK1_1	GCAAUGUACUGGUGCGGAATT	UUCCGCACCAGUACAUUGCTT	10	NM_020421	57143	Homo sapiens aarF domain containing kinase 1 (ADCK1), mRNA
Human Kinase Plate 19	F3	SCYL3_1	CUUGUCAGAGGAAUUGAUATT	UAUCAAUUCCUCUGACAAGTT	10	NM_020423	57147	Homo sapiens SCY1-like 3 (S. cerevisiae) (SCYL3), transcript variant 1, mRNA
Human Kinase Plate 19	G3	CAMK1G_1	CUAAGAUCAUGAUCACUGATT	UCAGUGAUCAUGAUCUUAGTT	10	NM_020439	57172	Homo sapiens calcium/calmodulin-dependent protein kinase IG (CAMK1G), mRNA
Human Kinase Plate 19	H3	EPHA8_1	GUCUCAAGCUCAACACGGATT	UCCGUGUUGAGCUUGAGACTT	10	NM_020526	2046	Homo sapiens EPH receptor A8 (EPHA8), transcript variant 1, mRNA
Human Kinase Plate 19	A4	AMHR2_1	GCCACUACUUGACCCAGUATT	UACUGGGUCAAGUAGUGGCTT	10	NM_020547	269	Homo sapiens anti-Mullerian hormone receptor, type II (AMHR2), mRNA
Human Kinase Plate 19	B4	RIPK4_1	CUGUCAAGCUGCUUGUCGATT	UCGACAAGCAGCUUGACAGTT	10	NM_020639	54101	Homo sapiens receptor-interacting serine-threonine kinase 4 (RIPK4), mRNA
Human Kinase Plate 19	C4	CLK4_1	GGAAUCAGUGGUCUUACUATT	UAGUAAGACCACUGAUUCCTT	10	NM_020666	57396	Homo sapiens CDC-like kinase 4 (CLK4), mRNA
Human Kinase Plate 19	D4	TAOK1_1	GAGAGUAUAAACUUCGAAATT	UUUCGAAGUUUAUACUCUCTT	10	NM_020791	57551	Homo sapiens TAO kinase 1 (TAOK1), mRNA
Human Kinase Plate 19	E4	WNK3_1	GACCUUAAAGACGUACUUATT	UAAGUACGUCUUUAAGGUCTT	10	NM_020922	65267	Homo sapiens WNK lysine deficient protein kinase 3 (WNK3), transcript variant 1, mRNA
Human Kinase Plate 19	F4	RET_1	CCAGUUAAAUGGAUGGCAATT	UUGCCAUCCAUUUAACUGGTT	10	NM_020975	5979	Homo sapiens ret proto-oncogene (multiple endocrine neoplasia and medullary thyroid carcinoma 1, Hirschsprung disease) (RET), transcript variant 2, mRNA
Human Kinase Plate 19	G4	RNASEL_1	CCUAUGAUUGGCAAACUCATT	UGAGUUUGCCAAUCAUAGGTT	10	NM_021133	6041	Homo sapiens ribonuclease L (2',5'-oligoisoadenylate synthetase-dependent) (RNASEL), mRNA
Human Kinase Plate 19	H4	Control	GAGACCUACCUCCGGAUCATT	UGAUCCGGAGGUAGGUCUCTT	10	NM_005030	5347	Homo sapiens polo-like kinase 1 (Drosophila) (PLK1), mRNA
Human Kinase Plate 19	A5	TRIB2_1	CGAAUUGCCUGGCUGAGUATT	UACUCAGCCAGGCAAUUCGTT	10	NM_021643	28951	Homo sapiens tribbles homolog 2 (Drosophila) (TRIB2), mRNA
Human Kinase Plate 19	B5	FN3K_1	CCGAAGAGGUGAGGGUGCUTT	AGCACCCUCACCUCUUCGGTT	10	NM_022158	64122	Homo sapiens fructosamine 3 kinase (FN3K), mRNA
Human Kinase Plate 19	C5	RAB38_1	GUAAACGUCAGGAUAGAUATT	UAUCUAUCCUGACGUUUACTT	10	NM_022337	23682	Homo sapiens RAB38, member RAS oncogene family (RAB38), mRNA
Human Kinase Plate 19	D5	MPP5_1	GACCUUAAUUCUUCCAUGATT	UCAUGGAAGAAUUAAGGUCTT	10	NM_022474	64398	Homo sapiens membrane protein, palmitoylated 5 (MAGUK p55 subfamily member 5) (MPP5), mRNA
Human Kinase Plate 19	E5	HIPK2_1	GAGUUCAUUGACCUGUUGATT	UCAACAGGUCAAUGAACUCTT	10	NM_022740	28996	Homo sapiens homeodomain interacting protein kinase 2 (HIPK2), mRNA
Human Kinase Plate 19	F5	KIAA2002_1	GGCUUAUAGUGAGCAACUUTT	AAGUUGCUCACUAUAAGCCTT	10	NM_024776	79834	Homo sapiens hypothetical protein FLJ21140 (FLJ21140), mRNA
Human Kinase Plate 19	G5	PIP5K2C_1	GGGAUAUGGACUUUCUCAATT	UUGAGAAAGUCCAUAUCCCTT	10	NM_024779	79837	Homo sapiens phosphatidylinositol-4-phosphate 5-kinase, type II, gamma (PIP5K2C), mRNA
Human Kinase Plate 19	H5	NEK11_1	GAACAAGAAUCCUUCAUUATT	UAAUGAAGGAUUCUUGUUCTT	10	NM_024800	79858	Homo sapiens NIMA (never in mitosis gene a)- related kinase 11 (NEK11), transcript variant 1, mRNA
Human Kinase Plate 19	A6	ADCK4_1	CGCAUCAGCCGCUUGGCCATT	UGGCCAAGCGGCUGAUGCGTT	10	NM_024876	79934	Homo sapiens aarF domain containing kinase 4 (ADCK4), mRNA
Human Kinase Plate 19	B6	ALPK1_1	GAAUAUCCGUGGCACGUGUTT	ACACGUGCCACGGAUAUUCTT	10	NM_025144	80216	Homo sapiens alpha-kinase 1 (ALPK1), mRNA
Human Kinase Plate 19	C6	KIAA0999_1	CUAUGAUCACUAUAGUGCATT	UGCACUAUAGUGAUCAUAGTT	10	NM_025164	23387	Homo sapiens KIAA0999 protein (KIAA0999), mRNA
Human Kinase Plate 19	D6	TRIB1_1	GUCUAGAAGACACACACAUTT	AUGUGUGUGUCUUCUAGACTT	10	NM_025195	10221	Homo sapiens tribbles homolog 1 (Drosophila) (TRIB1), mRNA
Human Kinase Plate 19	E6	MAP2K2_1	CUGCCAUGGCCAUCUUUGATT	UCAAAGAUGGCCAUGGCAGTT	10	NM_030662	5605	Homo sapiens mitogen-activated protein kinase kinase 2 (MAP2K2), mRNA
Human Kinase Plate 19	F6	STK31_1	GAUGUCACCUGAGUUGAAATT	UUUCAACUCAGGUGACAUCTT	10	NM_031414	56164	Homo sapiens serine/threonine kinase 31 (STK31), transcript variant 1, mRNA
Human Kinase Plate 19	G6	MARK4_1	GAUCGAAGCUGGACACGUUTT	AACGUGUCCAGCUUCGAUCTT	10	NM_031417	57787	Homo sapiens MAP/microtubule affinity-regulating kinase 4 (MARK4), mRNA
Human Kinase Plate 19	H6	RPS6KL1_1	GCGAUGUUAGUGAGGACUATT	UAGUCCUCACUAACAUCGCTT	10	NM_031464	83694	Homo sapiens ribosomal protein S6 kinase-like 1 (RPS6KL1), mRNA
Human Kinase Plate 19	A7	RIOK1_1	GUAUCAGGAUGCCAGACUUTT	AAGUCUGGCAUCCUGAUACTT	10	NM_031480	83732	Homo sapiens RIO kinase 1 (yeast) (RIOK1), transcript variant 1, mRNA
Human Kinase Plate 19	B7	STK40_1	GAAUCCAGCCGGAUGGUUATT	UAACCAUCCGGCUGGAUUCTT	10	NM_032017	83931	Homo sapiens serine/threonine kinase 40 (STK40), mRNA
Human Kinase Plate 19	C7	TSSK1_1	GGCUUAAAGCCCAAGCUCUTT	AGAGCUUGGGCUUUAAGCCTT	10	NM_032028	83942	Homo sapiens testis-specific serine kinase 1 (TSSK1), mRNA
Human Kinase Plate 19	D7	TSSK6_1	CAGUUGCCCUUGUUCGGAATT	UUCCGAACAAGGGCAACUGTT	10	NM_032037	83983	Homo sapiens testis-specific serine kinase 6 (TSSK6), mRNA
Human Kinase Plate 19	E7	CAMKK1_1	GACAGACACUAUGCAAUGATT	UCAUUGCAUAGUGUCUGUCTT	10	NM_032294	84254	Homo sapiens calcium/calmodulin-dependent protein kinase kinase 1, alpha (CAMKK1), transcript variant 1, mRNA
Human Kinase Plate 19	F7	PINK1_1	CCUAUGAAAUCUUCGGGCUTT	AGCCCGAAGAUUUCAUAGGTT	10	NM_032409	65018	Homo sapiens PTEN induced putative kinase 1 (PINK1), nuclear gene encoding mitochondrial protein, mRNA
Human Kinase Plate 19	G7	Control	GAGACCUACCUCCGGAUCATT	UGAUCCGGAGGUAGGUCUCTT	10	NM_005030	5347	Homo sapiens polo-like kinase 1 (Drosophila) (PLK1), mRNA
Human Kinase Plate 19	H7	BRSK1_1	CCAAGGAGGCCCGAAAGUUTT	AACUUUCGGGCCUCCUUGGTT	10	NM_032430	84446	Homo sapiens BR serine/threonine kinase 1 (BRSK1), mRNA
Human Kinase Plate 19	A8	KIAA1804_1	CCUUACUGUUGUUUAAGCATT	UGCUUAAACAACAGUAAGGTT	10	NM_032435	84451	Homo sapiens mixed lineage kinase 4 (KIAA1804), mRNA
Human Kinase Plate 19	B8	STK19_1	CUAGUGGACUGCAUCUCUATT	UAGAGAUGCAGUCCACUAGTT	10	NM_032454	8859	Homo sapiens serine/threonine kinase 19 (STK19), transcript variant 2, mRNA
Human Kinase Plate 19	C8	TTBK1_1	CAGUUGAUCAUGUCAGUGUTT	ACACUGACAUGAUCAACUGTT	10	NM_032538	84630	Homo sapiens tau tubulin kinase 1 (TTBK1), mRNA
Human Kinase Plate 19	D8	MASTL_1	GGAUUUAGUCUGUAGCACATT	UGUGCUACAGACUAAAUCCTT	10	NM_032844	84930	Homo sapiens microtubule associated serine/threonine kinase-like (MASTL), mRNA
Human Kinase Plate 19	E8	NEK9_1	GUUAAAGUGUCUGGCUGAATT	UUCAGCCAGACACUUUAACTT	10	NM_033116	91754	Homo sapiens NIMA (never in mitosis gene a)- related kinase 9 (NEK9), mRNA
Human Kinase Plate 19	F8	MYLK2_1	GCUGUAACCGACGCCUUAATT	UUAAGGCGUCGGUUACAGCTT	10	NM_033118	85366	Homo sapiens myosin light chain kinase 2, skeletal muscle (MYLK2), mRNA
Human Kinase Plate 19	G8	MAP3K9_1	GAAAUUGUCGUGUAUGAGATT	UCUCAUACACGACAAUUUCTT	10	NM_033141	4293	Homo sapiens mitogen-activated protein kinase kinase kinase 9 (MAP3K9), mRNA
Human Kinase Plate 19	H8	GK2_1	GACAUUGAAAGACUUGCUATT	UAGCAAGUCUUUCAAUGUCTT	10	NM_033214	2712	Homo sapiens glycerol kinase 2 (GK2), mRNA
Human Kinase Plate 19	A9	ERN2_1	GGGAUUAAUGAAACUGCCATT	UGGCAGUUUCAUUAAUCCCTT	10	NM_033266	10595	Homo sapiens endoplasmic reticulum to nucleus signalling 2 (ERN2), mRNA
Human Kinase Plate 19	B9	CDC14B_1	GUGAUAGACUUCGGGCCUUTT	AAGGCCCGAAGUCUAUCACTT	10	NM_033332	8555	Homo sapiens CDC14 cell division cycle 14 homolog B (S. cerevisiae) (CDC14B), transcript variant 3, mRNA
Human Kinase Plate 19	C9	HK1_1	CACAGUAUUCCCGGCGUUUTT	AAACGCCGGGAAUACUGUGTT	10	NM_033497	3098	Homo sapiens hexokinase 1 (HK1), nuclear gene encoding mitochondrial protein, transcript variant 3, mRNA
Human Kinase Plate 19	D9	HK3_1	GAGACUGUGGCCCAGGGUUTT	AACCCUGGGCCACAGUCUCTT	10	NM_002115	3101	Homo sapiens hexokinase 3 (white cell) (HK3), nuclear gene encoding mitochondrial protein, mRNA
Human Kinase Plate 19	E9	KDR_1	GGAUAUCACUCCGAUGACATT	UGUCAUCGGAGUGAUAUCCTT	10	NM_002253	3791	Homo sapiens kinase insert domain receptor (a type III receptor tyrosine kinase) (KDR), mRNA
Human Kinase Plate 19	F9	MAP3K11_1	CCCUGAAGAUCACCGACUUTT	AAGUCGGUGAUCUUCAGGGTT	10	NM_002419	4296	Homo sapiens mitogen-activated protein kinase kinase kinase 11 (MAP3K11), mRNA
Human Kinase Plate 19	G9	MPP1_1	GGUUUACUAAGCUUGUAGATT	UCUACAAGCUUAGUAAACCTT	10	NM_002436	4354	Homo sapiens membrane protein, palmitoylated 1, 55kDa (MPP1), mRNA
Human Kinase Plate 19	H9	PAK2_1	GGAUUUCUUAAAUCGAUGUTT	ACAUCGAUUUAAGAAAUCCTT	10	NM_002577	5062	Homo sapiens p21 (CDKN1A)-activated kinase 2 (PAK2), mRNA
Human Kinase Plate 19	A10	PAK3_1	CUGUUAAAUUGACUGACUUTT	AAGUCAGUCAAUUUAACAGTT	10	NM_002578	5063	Homo sapiens p21 (CDKN1A)-activated kinase 3 (PAK3), mRNA
Human Kinase Plate 19	B10	PFKL_1	GACUGAACAUCAUCAUCAUTT	AUGAUGAUGAUGUUCAGUCTT	10	NM_002626	5211	Homo sapiens phosphofructokinase, liver (PFKL), transcript variant 2, mRNA
Human Kinase Plate 19	C10	PFKP_1	GGAAGAACGUGCUGGGUCATT	UGACCCAGCACGUUCUUCCTT	10	NM_002627	5214	Homo sapiens phosphofructokinase, platelet (PFKP), mRNA
Human Kinase Plate 19	D10	PRKACA_1	CCUGCAAGCUGUCAACUUUTT	AAAGUUGACAGCUUGCAGGTT	10	NM_002730	5566	Homo sapiens protein kinase, cAMP-dependent, catalytic, alpha (PRKACA), transcript variant 1, mRNA
Human Kinase Plate 19	E10	PRKACB_1	CGAGUACCUCCAUUCACUATT	UAGUGAAUGGAGGUACUCGTT	10	NM_002731	5567	Homo sapiens protein kinase, cAMP-dependent, catalytic, beta (PRKACB), transcript variant 2, mRNA
Human Kinase Plate 19	F10	Control	GAGACCUACCUCCGGAUCATT	UGAUCCGGAGGUAGGUCUCTT	10	NM_005030	5347	Homo sapiens polo-like kinase 1 (Drosophila) (PLK1), mRNA
Human Kinase Plate 19	G10	PRKD1_1	CAAGGAAAUUCCUUUAUCUTT	AGAUAAAGGAAUUUCCUUGTT	10	NM_002742	5587	Homo sapiens protein kinase D1 (PRKD1), mRNA
Human Kinase Plate 19	H10	PRKCZ_1	GAUUGACCCUUUAACUGUATT	UACAGUUAAAGGGUCAAUCTT	10	NM_002744	5590	Homo sapiens protein kinase C, zeta (PRKCZ), transcript variant 1, mRNA
Human Kinase Plate 19	A11	MAPK13_1	CAGUACCUGGUGUAUCAGATT	UCUGAUACACCAGGUACUGTT	10	NM_002754	5603	Homo sapiens mitogen-activated protein kinase 13 (MAPK13), mRNA
Human Kinase Plate 19	B11	MAP2K1_1	GCUUCUAUGGUGCGUUCUATT	UAGAACGCACCAUAGAAGCTT	10	NM_002755	5604	Homo sapiens mitogen-activated protein kinase kinase 1 (MAP2K1), mRNA
Human Kinase Plate 19	C11	ROS1_1	GAAGAACCGAGAAGGGUUATT	UAACCCUUCUCGGUUCUUCTT	10	NM_002944	6098	Homo sapiens v-ros UR2 sarcoma virus oncogene homolog 1 (avian) (ROS1), mRNA
Human Kinase Plate 19	D11	SRPK1_1	GGAUCUACAUAAUGCUAAUTT	AUUAGCAUUAUGUAGAUCCTT	10	NM_003137	6732	Homo sapiens SFRS protein kinase 1 (SRPK1), mRNA
Human Kinase Plate 19	E11	FGFR2_1	GCCACAGAGAAAGACCUUUTT	AAAGGUCUUUCUCUGUGGCTT	10	NM_000141	2263	Homo sapiens fibroblast growth factor receptor 2 (bacteria-expressed kinase, keratinocyte growth factor receptor, craniofacial dysostosis 1, Crouzon syndrome, Pfeiffer syndrome, Jackson-Weiss syndrome) (FGFR2), transcript variant 1, mRNA
Human Kinase Plate 19	F11	FGFR3_1	CACACGACCUGUACAUGAUTT	AUCAUGUACAGGUCGUGUGTT	10	NM_000142	2261	Homo sapiens fibroblast growth factor receptor 3 (achondroplasia, thanatophoric dwarfism) (FGFR3), transcript variant 1, mRNA
Human Kinase Plate 19	G11	KHK_1	GGCUUUGAUGGCAUCGUGUTT	ACACGAUGCCAUCAAAGCCTT	10	NM_000221	3795	Homo sapiens ketohexokinase (fructokinase) (KHK), transcript variant a, mRNA
Human Kinase Plate 19	H11	KIT_1	GAAUGAAUGGAUCACGGAATT	UUCCGUGAUCCAUUCAUUCTT	10	NM_000222	3815	Homo sapiens v-kit Hardy-Zuckerman 4 feline sarcoma viral oncogene homolog (KIT), mRNA
Human Kinase Plate 20	A2	Control	GAGACCUACCUCCGGAUCATT	UGAUCCGGAGGUAGGUCUCTT	10	NM_005030	5347	Homo sapiens polo-like kinase 1 (Drosophila) (PLK1), mRNA
Human Kinase Plate 20	B2	PXK_2	GAUUGCAGGCCUAAGUCUATT	UAGACUUAGGCCUGCAAUCTT	10	NM_017771	54899	Homo sapiens PX domain containing serine/threonine kinase (PXK), mRNA
Human Kinase Plate 20	C2	PI4K2B_2	GGUAGAAAGUUUCAUAGGATT	UCCUAUGAAACUUUCUACCTT	10	NM_018323	55300	Homo sapiens phosphatidylinositol 4-kinase type 2 beta (PI4K2B), mRNA
Human Kinase Plate 20	D2	STK32B_2	GCUUGAAGAGAUGAUUCUATT	UAGAAUCAUCUCUUCAAGCTT	10	NM_018401	55351	Homo sapiens serine/threonine kinase 32B (STK32B), mRNA
Human Kinase Plate 20	E2	STYK1_2	CUUCUAAGCCCAAGAGUGUTT	ACACUCUUGGGCUUAGAAGTT	10	NM_018423	55359	Homo sapiens serine/threonine/tyrosine kinase 1 (STYK1), mRNA
Human Kinase Plate 20	F2	PI4KII_2	GGAUCAUUGCUGUCUUCAATT	UUGAAGACAGCAAUGAUCCTT	10	NM_018425	55361	Homo sapiens phosphatidylinositol 4-kinase type II (PI4KII), mRNA
Human Kinase Plate 20	G2	PBK_2	GGCAUAUUUGAGGACCAUATT	UAUGGUCCUCAAAUAUGCCTT	10	NM_018492	55872	Homo sapiens PDZ binding kinase (PBK), mRNA
Human Kinase Plate 20	H2	ALS2CR2_2	GAAUUCUAGGGCUGCCAAATT	UUUGGCAGCCCUAGAAUUCTT	10	NM_018571	55437	Homo sapiens amyotrophic lateral sclerosis 2 (juvenile) chromosome region, candidate 2 (ALS2CR2), mRNA
Human Kinase Plate 20	A3	MARK1_2	CACAUUGGAAAUUACCGUUTT	AACGGUAAUUUCCAAUGUGTT	10	NM_018650	4139	Homo sapiens MAP/microtubule affinity-regulating kinase 1 (MARK1), mRNA
Human Kinase Plate 20	B3	WNK1_2	GCUAUCAAGUAGUAGUCCATT	UGGACUACUACUUGAUAGCTT	10	NM_018979	65125	Homo sapiens WNK lysine deficient protein kinase 1 (WNK1), mRNA
Human Kinase Plate 20	C3	GSK3A_2	CCAUCAAGAAGGUUCUCCATT	UGGAGAACCUUCUUGAUGGTT	10	NM_019884	2931	Homo sapiens glycogen synthase kinase 3 alpha (GSK3A), mRNA
Human Kinase Plate 20	D3	CABC1_2	GGGAAUAUGACAGAUCCUUTT	AAGGAUCUGUCAUAUUCCCTT	10	NM_020247	56997	Homo sapiens chaperone, ABC1 activity of bc1 complex homolog (S. pombe) (CABC1), nuclear gene encoding mitochondrial protein, mRNA
Human Kinase Plate 20	E3	ADCK1_2	CUUUGGAGCUGGAUUUCCUTT	AGGAAAUCCAGCUCCAAAGTT	10	NM_020421	57143	Homo sapiens aarF domain containing kinase 1 (ADCK1), mRNA
Human Kinase Plate 20	F3	SCYL3_2	CUUGUACUGUGGAAGCGGATT	UCCGCUUCCACAGUACAAGTT	10	NM_020423	57147	Homo sapiens SCY1-like 3 (S. cerevisiae) (SCYL3), transcript variant 1, mRNA
Human Kinase Plate 20	G3	CAMK1G_2	GACAUCUACCCAUCAGUCATT	UGACUGAUGGGUAGAUGUCTT	10	NM_020439	57172	Homo sapiens calcium/calmodulin-dependent protein kinase IG (CAMK1G), mRNA
Human Kinase Plate 20	H3	EPHA8_2	CCUGUGAGCUGGGCUUCUATT	UAGAAGCCCAGCUCACAGGTT	10	NM_020526	2046	Homo sapiens EPH receptor A8 (EPHA8), transcript variant 1, mRNA
Human Kinase Plate 20	A4	AMHR2_2	GAAUGUGCUCAUUCGGGAATT	UUCCCGAAUGAGCACAUUCTT	10	NM_020547	269	Homo sapiens anti-Mullerian hormone receptor, type II (AMHR2), mRNA
Human Kinase Plate 20	B4	RIPK4_2	CUUAUCAGCUGUUGCUUGATT	UCAAGCAACAGCUGAUAAGTT	10	NM_020639	54101	Homo sapiens receptor-interacting serine-threonine kinase 4 (RIPK4), mRNA
Human Kinase Plate 20	C4	CLK4_2	GGAGAUACGUUGACGAAUATT	UAUUCGUCAACGUAUCUCCTT	10	NM_020666	57396	Homo sapiens CDC-like kinase 4 (CLK4), mRNA
Human Kinase Plate 20	D4	TAOK1_2	CUACUUACAUUCUCAUACUTT	AGUAUGAGAAUGUAAGUAGTT	10	NM_020791	57551	Homo sapiens TAO kinase 1 (TAOK1), mRNA
Human Kinase Plate 20	E4	WNK3_2	CUCUGUUACAGGUGACAAUTT	AUUGUCACCUGUAACAGAGTT	10	NM_020922	65267	Homo sapiens WNK lysine deficient protein kinase 3 (WNK3), transcript variant 1, mRNA
Human Kinase Plate 20	F4	RET_2	GCGUAUACUUCUCCUUCUUTT	AAGAAGGAGAAGUAUACGCTT	10	NM_020975	5979	Homo sapiens ret proto-oncogene (multiple endocrine neoplasia and medullary thyroid carcinoma 1, Hirschsprung disease) (RET), transcript variant 2, mRNA
Human Kinase Plate 20	G4	RNASEL_2	CAGAUCUGGUGAUCUAUGUTT	ACAUAGAUCACCAGAUCUGTT	10	NM_021133	6041	Homo sapiens ribonuclease L (2',5'-oligoisoadenylate synthetase-dependent) (RNASEL), mRNA
Human Kinase Plate 20	H4	Control	GAGACCUACCUCCGGAUCATT	UGAUCCGGAGGUAGGUCUCTT	10	NM_005030	5347	Homo sapiens polo-like kinase 1 (Drosophila) (PLK1), mRNA
Human Kinase Plate 20	A5	TRIB2_2	GACUUAGCAGGUUCCAGGATT	UCCUGGAACCUGCUAAGUCTT	10	NM_021643	28951	Homo sapiens tribbles homolog 2 (Drosophila) (TRIB2), mRNA
Human Kinase Plate 20	B5	FN3K_2	GGCUUCAUCCCGCAGGUGATT	UCACCUGCGGGAUGAAGCCTT	10	NM_022158	64122	Homo sapiens fructosamine 3 kinase (FN3K), mRNA
Human Kinase Plate 20	C5	RAB38_2	GAUUUGGACUCCAAGUUAATT	UUAACUUGGAGUCCAAAUCTT	10	NM_022337	23682	Homo sapiens RAB38, member RAS oncogene family (RAB38), mRNA
Human Kinase Plate 20	D5	MPP5_2	CAUUGAGCAUGGUGAAUUUTT	AAAUUCACCAUGCUCAAUGTT	10	NM_022474	64398	Homo sapiens membrane protein, palmitoylated 5 (MAGUK p55 subfamily member 5) (MPP5), mRNA
Human Kinase Plate 20	E5	HIPK2_2	GAGAAUCACUCCAAUCGAATT	UUCGAUUGGAGUGAUUCUCTT	10	NM_022740	28996	Homo sapiens homeodomain interacting protein kinase 2 (HIPK2), mRNA
Human Kinase Plate 20	F5	KIAA2002_2	CUCUAUCCCUGUCCGUGAATT	UUCACGGACAGGGAUAGAGTT	10	NM_024776	79834	Homo sapiens hypothetical protein FLJ21140 (FLJ21140), mRNA
Human Kinase Plate 20	G5	PIP5K2C_2	GAUAUUCUAGCCACCAGUUTT	AACUGGUGGCUAGAAUAUCTT	10	NM_024779	79837	Homo sapiens phosphatidylinositol-4-phosphate 5-kinase, type II, gamma (PIP5K2C), mRNA
Human Kinase Plate 20	H5	NEK11_2	CAAACGAGGAGAGGAAUUATT	UAAUUCCUCUCCUCGUUUGTT	10	NM_024800	79858	Homo sapiens NIMA (never in mitosis gene a)- related kinase 11 (NEK11), transcript variant 1, mRNA
Human Kinase Plate 20	A6	ADCK4_2	CCUAUGCCCUGCACCGCAATT	UUGCGGUGCAGGGCAUAGGTT	10	NM_024876	79934	Homo sapiens aarF domain containing kinase 4 (ADCK4), mRNA
Human Kinase Plate 20	B6	ALPK1_2	CAGAAUAUGGCUUGGCCUATT	UAGGCCAAGCCAUAUUCUGTT	10	NM_025144	80216	Homo sapiens alpha-kinase 1 (ALPK1), mRNA
Human Kinase Plate 20	C6	KIAA0999_2	GCCAUAUGUUGGUGUUAGATT	UCUAACACCAACAUAUGGCTT	10	NM_025164	23387	Homo sapiens KIAA0999 protein (KIAA0999), mRNA
Human Kinase Plate 20	D6	TRIB1_2	GAAACCUCAUAAUUCUUAATT	UUAAGAAUUAUGAGGUUUCTT	10	NM_025195	10221	Homo sapiens tribbles homolog 1 (Drosophila) (TRIB1), mRNA
Human Kinase Plate 20	E6	MAP2K2_2	GCAUUUGCAUGGAACACAUTT	AUGUGUUCCAUGCAAAUGCTT	10	NM_030662	5605	Homo sapiens mitogen-activated protein kinase kinase 2 (MAP2K2), mRNA
Human Kinase Plate 20	F6	STK31_2	CAAAGAACCUUAAAGGUUUTT	AAACCUUUAAGGUUCUUUGTT	10	NM_031414	56164	Homo sapiens serine/threonine kinase 31 (STK31), transcript variant 1, mRNA
Human Kinase Plate 20	G6	MARK4_2	CCAUCAAGAUUAUCGACAATT	UUGUCGAUAAUCUUGAUGGTT	10	NM_031417	57787	Homo sapiens MAP/microtubule affinity-regulating kinase 4 (MARK4), mRNA
Human Kinase Plate 20	H6	RPS6KL1_2	CUCUUAGCCAGAAAUGUCUTT	AGACAUUUCUGGCUAAGAGTT	10	NM_031464	83694	Homo sapiens ribosomal protein S6 kinase-like 1 (RPS6KL1), mRNA
Human Kinase Plate 20	A7	RIOK1_2	GCUUAUCUCUCAAAGGCCATT	UGGCCUUUGAGAGAUAAGCTT	10	NM_031480	83732	Homo sapiens RIO kinase 1 (yeast) (RIOK1), transcript variant 1, mRNA
Human Kinase Plate 20	B7	STK40_2	CUCAUGACUUCAGCGAUAATT	UUAUCGCUGAAGUCAUGAGTT	10	NM_032017	83931	Homo sapiens serine/threonine kinase 40 (STK40), mRNA
Human Kinase Plate 20	C7	TSSK1_2	CUUACUCUGAGCGCCUGAATT	UUCAGGCGCUCAGAGUAAGTT	10	NM_032028	83942	Homo sapiens testis-specific serine kinase 1 (TSSK1), mRNA
Human Kinase Plate 20	D7	TSSK6_2	GCGUCAAGCUCACCGACUUTT	AAGUCGGUGAGCUUGACGCTT	10	NM_032037	83983	Homo sapiens testis-specific serine kinase 6 (TSSK6), mRNA
Human Kinase Plate 20	E7	CAMKK1_2	GUGUGGUGAGGCUGGCCUATT	UAGGCCAGCCUCACCACACTT	10	NM_032294	84254	Homo sapiens calcium/calmodulin-dependent protein kinase kinase 1, alpha (CAMKK1), transcript variant 1, mRNA
Human Kinase Plate 20	F7	PINK1_2	CCAUCAAGAUGAUGUGGAATT	UUCCACAUCAUCUUGAUGGTT	10	NM_032409	65018	Homo sapiens PTEN induced putative kinase 1 (PINK1), nuclear gene encoding mitochondrial protein, mRNA
Human Kinase Plate 20	G7	Control	GAGACCUACCUCCGGAUCATT	UGAUCCGGAGGUAGGUCUCTT	10	NM_005030	5347	Homo sapiens polo-like kinase 1 (Drosophila) (PLK1), mRNA
Human Kinase Plate 20	H7	BRSK1_2	GUCUGGAGCAAAUUCAGAATT	UUCUGAAUUUGCUCCAGACTT	10	NM_032430	84446	Homo sapiens BR serine/threonine kinase 1 (BRSK1), mRNA
Human Kinase Plate 20	A8	KIAA1804_2	GCAACAAGACCCUCAUAUUTT	AAUAUGAGGGUCUUGUUGCTT	10	NM_032435	84451	Homo sapiens mixed lineage kinase 4 (KIAA1804), mRNA
Human Kinase Plate 20	B8	STK19_2	GGGAGAUUCAUCAAGUACUTT	AGUACUUGAUGAAUCUCCCTT	10	NM_032454	8859	Homo sapiens serine/threonine kinase 19 (STK19), transcript variant 2, mRNA
Human Kinase Plate 20	C8	TTBK1_2	GAACGAGAAGUUUAACUAUTT	AUAGUUAAACUUCUCGUUCTT	10	NM_032538	84630	Homo sapiens tau tubulin kinase 1 (TTBK1), mRNA
Human Kinase Plate 20	D8	MASTL_2	CAAAUGCCAUUGAGACGAATT	UUCGUCUCAAUGGCAUUUGTT	10	NM_032844	84930	Homo sapiens microtubule associated serine/threonine kinase-like (MASTL), mRNA
Human Kinase Plate 20	E8	NEK9_2	GGAGUAAAGUACAAUUUCATT	UGAAAUUGUACUUUACUCCTT	10	NM_033116	91754	Homo sapiens NIMA (never in mitosis gene a)- related kinase 9 (NEK9), mRNA
Human Kinase Plate 20	F8	MYLK2_2	GACCAAAUCUCCGAUAAGATT	UCUUAUCGGAGAUUUGGUCTT	10	NM_033118	85366	Homo sapiens myosin light chain kinase 2, skeletal muscle (MYLK2), mRNA
Human Kinase Plate 20	G8	MAP3K9_2	GGAUGAACUACUUACAUGATT	UCAUGUAAGUAGUUCAUCCTT	10	NM_033141	4293	Homo sapiens mitogen-activated protein kinase kinase kinase 9 (MAP3K9), mRNA
Human Kinase Plate 20	H8	GK2_2	GAGUUAAUGGAGGCGUGCATT	UGCACGCCUCCAUUAACUCTT	10	NM_033214	2712	Homo sapiens glycerol kinase 2 (GK2), mRNA
Human Kinase Plate 20	A9	ERN2_2	GGAUGAUCCCGUCAUCGAATT	UUCGAUGACGGGAUCAUCCTT	10	NM_033266	10595	Homo sapiens endoplasmic reticulum to nucleus signalling 2 (ERN2), mRNA
Human Kinase Plate 20	B9	CDC14B_2	CAUUGUCAAAGAAUUCCUATT	UAGGAAUUCUUUGACAAUGTT	10	NM_033332	8555	Homo sapiens CDC14 cell division cycle 14 homolog B (S. cerevisiae) (CDC14B), transcript variant 3, mRNA
Human Kinase Plate 20	C9	HK1_2	GAUGUAGUCACCUUACUAATT	UUAGUAAGGUGACUACAUCTT	10	NM_033497	3098	Homo sapiens hexokinase 1 (HK1), nuclear gene encoding mitochondrial protein, transcript variant 3, mRNA
Human Kinase Plate 20	D9	HK3_2	GCCUUCAGACCAGGGACAUTT	AUGUCCCUGGUCUGAAGGCTT	10	NM_002115	3101	Homo sapiens hexokinase 3 (white cell) (HK3), nuclear gene encoding mitochondrial protein, mRNA
Human Kinase Plate 20	E9	KDR_2	CUACAUUGUUCUUCCGAUATT	UAUCGGAAGAACAAUGUAGTT	10	NM_002253	3791	Homo sapiens kinase insert domain receptor (a type III receptor tyrosine kinase) (KDR), mRNA
Human Kinase Plate 20	F9	MAP3K11_2	GUGACGACAUGGAGCACAATT	UUGUGCUCCAUGUCGUCACTT	10	NM_002419	4296	Homo sapiens mitogen-activated protein kinase kinase kinase 11 (MAP3K11), mRNA
Human Kinase Plate 20	G9	MPP1_2	CAAAGGAAUGAUCUCAUUATT	UAAUGAGAUCAUUCCUUUGTT	10	NM_002436	4354	Homo sapiens membrane protein, palmitoylated 1, 55kDa (MPP1), mRNA
Human Kinase Plate 20	H9	PAK2_2	GUCCUAAAGUUCUACGACUTT	AGUCGUAGAACUUUAGGACTT	10	NM_002577	5062	Homo sapiens p21 (CDKN1A)-activated kinase 2 (PAK2), mRNA
Human Kinase Plate 20	A10	PAK3_2	CUGUUUAUACAGCACUAGATT	UCUAGUGCUGUAUAAACAGTT	10	NM_002578	5063	Homo sapiens p21 (CDKN1A)-activated kinase 3 (PAK3), mRNA
Human Kinase Plate 20	B10	PFKL_2	GAGACUACAGCCCGGACCUTT	AGGUCCGGGCUGUAGUCUCTT	10	NM_002626	5211	Homo sapiens phosphofructokinase, liver (PFKL), transcript variant 2, mRNA
Human Kinase Plate 20	C10	PFKP_2	CAAUGUGCCGGGUUCCGAUTT	AUCGGAACCCGGCACAUUGTT	10	NM_002627	5214	Homo sapiens phosphofructokinase, platelet (PFKP), mRNA
Human Kinase Plate 20	D10	PRKACA_2	CAGAUCGAACACACCCUGATT	UCAGGGUGUGUUCGAUCUGTT	10	NM_002730	5566	Homo sapiens protein kinase, cAMP-dependent, catalytic, alpha (PRKACA), transcript variant 1, mRNA
Human Kinase Plate 20	E10	PRKACB_2	CUCAUCUACAGAGAUCUAATT	UUAGAUCUCUGUAGAUGAGTT	10	NM_002731	5567	Homo sapiens protein kinase, cAMP-dependent, catalytic, beta (PRKACB), transcript variant 2, mRNA
Human Kinase Plate 20	F10	Control	GAGACCUACCUCCGGAUCATT	UGAUCCGGAGGUAGGUCUCTT	10	NM_005030	5347	Homo sapiens polo-like kinase 1 (Drosophila) (PLK1), mRNA
Human Kinase Plate 20	G10	PRKD1_2	GUGUAUGUUUGAGACGCCUTT	AGGCGUCUCAAACAUACACTT	10	NM_002742	5587	Homo sapiens protein kinase D1 (PRKD1), mRNA
Human Kinase Plate 20	H10	PRKCZ_2	GUUCGAAGGCUUUGAGUAUTT	AUACUCAAAGCCUUCGAACTT	10	NM_002744	5590	Homo sapiens protein kinase C, zeta (PRKCZ), transcript variant 1, mRNA
Human Kinase Plate 20	A11	MAPK13_2	CCCUUUCAGUCCGAGAUCUTT	AGAUCUCGGACUGAAAGGGTT	10	NM_002754	5603	Homo sapiens mitogen-activated protein kinase 13 (MAPK13), mRNA
Human Kinase Plate 20	B11	MAP2K1_2	GUUAGCAUUGCUGUAAUAATT	UUAUUACAGCAAUGCUAACTT	10	NM_002755	5604	Homo sapiens mitogen-activated protein kinase kinase 1 (MAP2K1), mRNA
Human Kinase Plate 20	C11	ROS1_2	GAGUAGUGGUGGUUUAUAATT	UUAUAAACCACCACUACUCTT	10	NM_002944	6098	Homo sapiens v-ros UR2 sarcoma virus oncogene homolog 1 (avian) (ROS1), mRNA
Human Kinase Plate 20	D11	SRPK1_2	CAAACAAGGCAAUAUCGUUTT	AACGAUAUUGCCUUGUUUGTT	10	NM_003137	6732	Homo sapiens SFRS protein kinase 1 (SRPK1), mRNA
Human Kinase Plate 20	E11	FGFR2_2	GGAAGCAGUGGGAAUUGACTT	GUCAAUUCCCACUGCUUCCTT	10	NM_000141	2263	Homo sapiens fibroblast growth factor receptor 2 (bacteria-expressed kinase, keratinocyte growth factor receptor, craniofacial dysostosis 1, Crouzon syndrome, Pfeiffer syndrome, Jackson-Weiss syndrome) (FGFR2), transcript variant 1, mRNA
Human Kinase Plate 20	F11	FGFR3_2	CCUUGUUUGACCGAGUCUATT	UAGACUCGGUCAAACAAGGTT	10	NM_000142	2261	Homo sapiens fibroblast growth factor receptor 3 (achondroplasia, thanatophoric dwarfism) (FGFR3), transcript variant 1, mRNA
Human Kinase Plate 20	G11	KHK_2	CCUUCAAUGCCUCCGUCAUTT	AUGACGGAGGCAUUGAAGGTT	10	NM_000221	3795	Homo sapiens ketohexokinase (fructokinase) (KHK), transcript variant a, mRNA
Human Kinase Plate 20	H11	KIT_2	CAAGUCAGUGCUGUCGGAATT	UUCCGACAGCACUGACUUGTT	10	NM_000222	3815	Homo sapiens v-kit Hardy-Zuckerman 4 feline sarcoma viral oncogene homolog (KIT), mRNA
Human Kinase Plate 21	A2	Control	GAGACCUACCUCCGGAUCATT	UGAUCCGGAGGUAGGUCUCTT	10	NM_005030	5347	Homo sapiens polo-like kinase 1 (Drosophila) (PLK1), mRNA
Human Kinase Plate 21	B2	PXK_3	CAACUAUUCCGCAAACUAUTT	AUAGUUUGCGGAAUAGUUGTT	10	NM_017771	54899	Homo sapiens PX domain containing serine/threonine kinase (PXK), mRNA
Human Kinase Plate 21	C2	PI4K2B_3	GAUGAAGAAUUCCUUAUUATT	UAAUAAGGAAUUCUUCAUCTT	10	NM_018323	55300	Homo sapiens phosphatidylinositol 4-kinase type 2 beta (PI4K2B), mRNA
Human Kinase Plate 21	D2	STK32B_3	GAGAUGAUUCUAGAAUCCATT	UGGAUUCUAGAAUCAUCUCTT	10	NM_018401	55351	Homo sapiens serine/threonine kinase 32B (STK32B), mRNA
Human Kinase Plate 21	E2	STYK1_3	GUUAUUCUCAAGGCUUUAATT	UUAAAGCCUUGAGAAUAACTT	10	NM_018423	55359	Homo sapiens serine/threonine/tyrosine kinase 1 (STYK1), mRNA
Human Kinase Plate 21	F2	PI4KII_3	GGUUUAACCGCAUCGGGCUTT	AGCCCGAUGCGGUUAAACCTT	10	NM_018425	55361	Homo sapiens phosphatidylinositol 4-kinase type II (PI4KII), mRNA
Human Kinase Plate 21	G2	PBK_3	CUUAAUAGAAGAACGAUAUTT	AUAUCGUUCUUCUAUUAAGTT	10	NM_018492	55872	Homo sapiens PDZ binding kinase (PBK), mRNA
Human Kinase Plate 21	H2	ALS2CR2_3	CCAUCAAUACUUGGUUGAUTT	AUCAACCAAGUAUUGAUGGTT	10	NM_018571	55437	Homo sapiens amyotrophic lateral sclerosis 2 (juvenile) chromosome region, candidate 2 (ALS2CR2), mRNA
Human Kinase Plate 21	A3	MARK1_3	GAAUCAUCCUAAUAUAGGUTT	ACCUAUAUUAGGAUGAUUCTT	10	NM_018650	4139	Homo sapiens MAP/microtubule affinity-regulating kinase 1 (MARK1), mRNA
Human Kinase Plate 21	B3	WNK1_3	GAUCGUUGUUUCUAGUACATT	UGUACUAGAAACAACGAUCTT	10	NM_018979	65125	Homo sapiens WNK lysine deficient protein kinase 1 (WNK1), mRNA
Human Kinase Plate 21	C3	GSK3A_3	GACAUCAAAGUGAUUGGCATT	UGCCAAUCACUUUGAUGUCTT	10	NM_019884	2931	Homo sapiens glycogen synthase kinase 3 alpha (GSK3A), mRNA
Human Kinase Plate 21	D3	CABC1_3	GAUGAAAGGGCAACUUUGUTT	ACAAAGUUGCCCUUUCAUCTT	10	NM_020247	56997	Homo sapiens chaperone, ABC1 activity of bc1 complex homolog (S. pombe) (CABC1), nuclear gene encoding mitochondrial protein, mRNA
Human Kinase Plate 21	E3	ADCK1_3	CCAAGAAGAACCUGCCUUUTT	AAAGGCAGGUUCUUCUUGGTT	10	NM_020421	57143	Homo sapiens aarF domain containing kinase 1 (ADCK1), mRNA
Human Kinase Plate 21	F3	SCYL3_3	CAACUUUGCUGAAUCCCAUTT	AUGGGAUUCAGCAAAGUUGTT	10	NM_020423	57147	Homo sapiens SCY1-like 3 (S. cerevisiae) (SCYL3), transcript variant 1, mRNA
Human Kinase Plate 21	G3	CAMK1G_3	CAUUCUAUGAAGAAACGGATT	UCCGUUUCUUCAUAGAAUGTT	10	NM_020439	57172	Homo sapiens calcium/calmodulin-dependent protein kinase IG (CAMK1G), mRNA
Human Kinase Plate 21	H3	EPHA8_3	CCUUCAACCUCUACUACCUTT	AGGUAGUAGAGGUUGAAGGTT	10	NM_020526	2046	Homo sapiens EPH receptor A8 (EPHA8), transcript variant 1, mRNA
Human Kinase Plate 21	A4	AMHR2_3	GUACGAACUUCCAGGCCUATT	UAGGCCUGGAAGUUCGUACTT	10	NM_020547	269	Homo sapiens anti-Mullerian hormone receptor, type II (AMHR2), mRNA
Human Kinase Plate 21	B4	RIPK4_3	GCUACAUCCUGCCUGUGUATT	UACACAGGCAGGAUGUAGCTT	10	NM_020639	54101	Homo sapiens receptor-interacting serine-threonine kinase 4 (RIPK4), mRNA
Human Kinase Plate 21	C4	CLK4_3	GUUUGACCUGGUUCGAAGATT	UCUUCGAACCAGGUCAAACTT	10	NM_020666	57396	Homo sapiens CDC-like kinase 4 (CLK4), mRNA
Human Kinase Plate 21	D4	TAOK1_3	GGAACAAGAUCAUGGUGUUTT	AACACCAUGAUCUUGUUCCTT	10	NM_020791	57551	Homo sapiens TAO kinase 1 (TAOK1), mRNA
Human Kinase Plate 21	E4	WNK3_3	GAAGAUUGGUGAUCUAGGATT	UCCUAGAUCACCAAUCUUCTT	10	NM_020922	65267	Homo sapiens WNK lysine deficient protein kinase 3 (WNK3), transcript variant 1, mRNA
Human Kinase Plate 21	F4	RET_3	GCAUCAACGUCCAGUACAATT	UUGUACUGGACGUUGAUGCTT	10	NM_020975	5979	Homo sapiens ret proto-oncogene (multiple endocrine neoplasia and medullary thyroid carcinoma 1, Hirschsprung disease) (RET), transcript variant 2, mRNA
Human Kinase Plate 21	G4	RNASEL_3	GUGAGAUCCUCAGACUACUTT	AGUAGUCUGAGGAUCUCACTT	10	NM_021133	6041	Homo sapiens ribonuclease L (2',5'-oligoisoadenylate synthetase-dependent) (RNASEL), mRNA
Human Kinase Plate 21	H4	Control	GAGACCUACCUCCGGAUCATT	UGAUCCGGAGGUAGGUCUCTT	10	NM_005030	5347	Homo sapiens polo-like kinase 1 (Drosophila) (PLK1), mRNA
Human Kinase Plate 21	A5	TRIB2_3	CUAUGUGUUCUUUGAGCGATT	UCGCUCAAAGAACACAUAGTT	10	NM_021643	28951	Homo sapiens tribbles homolog 2 (Drosophila) (TRIB2), mRNA
Human Kinase Plate 21	B5	FN3K_3	CCAUGAAGGUCAUCGACCUTT	AGGUCGAUGACCUUCAUGGTT	10	NM_022158	64122	Homo sapiens fructosamine 3 kinase (FN3K), mRNA
Human Kinase Plate 21	C5	RAB38_3	GAAACAUGACGAGGGUCUATT	UAGACCCUCGUCAUGUUUCTT	10	NM_022337	23682	Homo sapiens RAB38, member RAS oncogene family (RAB38), mRNA
Human Kinase Plate 21	D5	MPP5_3	CUCUUAUCUCCAACGCACATT	UGUGCGUUGGAGAUAAGAGTT	10	NM_022474	64398	Homo sapiens membrane protein, palmitoylated 5 (MAGUK p55 subfamily member 5) (MPP5), mRNA
Human Kinase Plate 21	E5	HIPK2_3	CUAUUGACCGGUCAUGUGATT	UCACAUGACCGGUCAAUAGTT	10	NM_022740	28996	Homo sapiens homeodomain interacting protein kinase 2 (HIPK2), mRNA
Human Kinase Plate 21	F5	KIAA2002_3	CCGUUAAUGUGUACCUGGATT	UCCAGGUACACAUUAACGGTT	10	NM_024776	79834	Homo sapiens hypothetical protein FLJ21140 (FLJ21140), mRNA
Human Kinase Plate 21	G5	PIP5K2C_3	CAACUAUCACCAGUACAUUTT	AAUGUACUGGUGAUAGUUGTT	10	NM_024779	79837	Homo sapiens phosphatidylinositol-4-phosphate 5-kinase, type II, gamma (PIP5K2C), mRNA
Human Kinase Plate 21	H5	NEK11_3	GGUACUUAAGGAAAUAUCUTT	AGAUAUUUCCUUAAGUACCTT	10	NM_024800	79858	Homo sapiens NIMA (never in mitosis gene a)- related kinase 11 (NEK11), transcript variant 1, mRNA
Human Kinase Plate 21	A6	ADCK4_3	GCAUUCAGAGCGAUGUCCATT	UGGACAUCGCUCUGAAUGCTT	10	NM_024876	79934	Homo sapiens aarF domain containing kinase 4 (ADCK4), mRNA
Human Kinase Plate 21	B6	ALPK1_3	GGUAUACUGGCAGACAUCUTT	AGAUGUCUGCCAGUAUACCTT	10	NM_025144	80216	Homo sapiens alpha-kinase 1 (ALPK1), mRNA
Human Kinase Plate 21	C6	KIAA0999_3	GAACAUUGUUCAUCGUGAUTT	AUCACGAUGAACAAUGUUCTT	10	NM_025164	23387	Homo sapiens KIAA0999 protein (KIAA0999), mRNA
Human Kinase Plate 21	D6	TRIB1_3	CCAACUAUCUCUGCUGGAUTT	AUCCAGCAGAGAUAGUUGGTT	10	NM_025195	10221	Homo sapiens tribbles homolog 1 (Drosophila) (TRIB1), mRNA
Human Kinase Plate 21	E6	MAP2K2_3	CUUUGAACUCCUGGACUAUTT	AUAGUCCAGGAGUUCAAAGTT	10	NM_030662	5605	Homo sapiens mitogen-activated protein kinase kinase 2 (MAP2K2), mRNA
Human Kinase Plate 21	F6	STK31_3	GAAGAUCAGUGUUGGUACATT	UGUACCAACACUGAUCUUCTT	10	NM_031414	56164	Homo sapiens serine/threonine kinase 31 (STK31), transcript variant 1, mRNA
Human Kinase Plate 21	G6	MARK4_3	GGAAGUACCGGGUCCCUUUTT	AAAGGGACCCGGUACUUCCTT	10	NM_031417	57787	Homo sapiens MAP/microtubule affinity-regulating kinase 4 (MARK4), mRNA
Human Kinase Plate 21	H6	RPS6KL1_3	CUUUGGGUCUCUACUGUAUTT	AUACAGUAGAGACCCAAAGTT	10	NM_031464	83694	Homo sapiens ribosomal protein S6 kinase-like 1 (RPS6KL1), mRNA
Human Kinase Plate 21	A7	RIOK1_3	GAGUUGUACCUGCAGGUCATT	UGACCUGCAGGUACAACUCTT	10	NM_031480	83732	Homo sapiens RIO kinase 1 (yeast) (RIOK1), transcript variant 1, mRNA
Human Kinase Plate 21	B7	STK40_3	CUAGAUAACUAAUCUGCUUTT	AAGCAGAUUAGUUAUCUAGTT	10	NM_032017	83931	Homo sapiens serine/threonine kinase 40 (STK40), mRNA
Human Kinase Plate 21	C7	TSSK1_3	CCUCAAGUGUGACAACCUUTT	AAGGUUGUCACACUUGAGGTT	10	NM_032028	83942	Homo sapiens testis-specific serine kinase 1 (TSSK1), mRNA
Human Kinase Plate 21	D7	TSSK6_3	GAGACAAACUUCUGAGCGATT	UCGCUCAGAAGUUUGUCUCTT	10	NM_032037	83983	Homo sapiens testis-specific serine kinase 6 (TSSK6), mRNA
Human Kinase Plate 21	E7	CAMKK1_3	CUCUCAGCCAGGAAGCUUUTT	AAAGCUUCCUGGCUGAGAGTT	10	NM_032294	84254	Homo sapiens calcium/calmodulin-dependent protein kinase kinase 1, alpha (CAMKK1), transcript variant 1, mRNA
Human Kinase Plate 21	F7	PINK1_3	CUAUGAAAUCUUCGGGCUUTT	AAGCCCGAAGAUUUCAUAGTT	10	NM_032409	65018	Homo sapiens PTEN induced putative kinase 1 (PINK1), nuclear gene encoding mitochondrial protein, mRNA
Human Kinase Plate 21	G7	Control	GAGACCUACCUCCGGAUCATT	UGAUCCGGAGGUAGGUCUCTT	10	NM_005030	5347	Homo sapiens polo-like kinase 1 (Drosophila) (PLK1), mRNA
Human Kinase Plate 21	H7	BRSK1_3	CGCAUUGCAGACUUCGGCATT	UGCCGAAGUCUGCAAUGCGTT	10	NM_032430	84446	Homo sapiens BR serine/threonine kinase 1 (BRSK1), mRNA
Human Kinase Plate 21	A8	KIAA1804_3	GAGAAAGAAUUCCUGUCUUTT	AAGACAGGAAUUCUUUCUCTT	10	NM_032435	84451	Homo sapiens mixed lineage kinase 4 (KIAA1804), mRNA
Human Kinase Plate 21	B8	STK19_3	CCUACCAUGUGCACGACCUTT	AGGUCGUGCACAUGGUAGGTT	10	NM_032454	8859	Homo sapiens serine/threonine kinase 19 (STK19), transcript variant 2, mRNA
Human Kinase Plate 21	C8	TTBK1_3	CGAGAAGUUUAACUAUGUATT	UACAUAGUUAAACUUCUCGTT	10	NM_032538	84630	Homo sapiens tau tubulin kinase 1 (TTBK1), mRNA
Human Kinase Plate 21	D8	MASTL_3	CAGUUAGGUUUCCAUCAGUTT	ACUGAUGGAAACCUAACUGTT	10	NM_032844	84930	Homo sapiens microtubule associated serine/threonine kinase-like (MASTL), mRNA
Human Kinase Plate 21	E8	NEK9_3	GACUGAAGCACCCAUUGCUTT	AGCAAUGGGUGCUUCAGUCTT	10	NM_033116	91754	Homo sapiens NIMA (never in mitosis gene a)- related kinase 9 (NEK9), mRNA
Human Kinase Plate 21	F8	MYLK2_3	CCAAAGACUUUGUCUCCAATT	UUGGAGACAAAGUCUUUGGTT	10	NM_033118	85366	Homo sapiens myosin light chain kinase 2, skeletal muscle (MYLK2), mRNA
Human Kinase Plate 21	G8	MAP3K9_3	CCUUAAGUCCAGCAACAUATT	UAUGUUGCUGGACUUAAGGTT	10	NM_033141	4293	Homo sapiens mitogen-activated protein kinase kinase kinase 9 (MAP3K9), mRNA
Human Kinase Plate 21	H8	GK2_3	GUGAGAAACUUGACGAACUTT	AGUUCGUCAAGUUUCUCACTT	10	NM_033214	2712	Homo sapiens glycerol kinase 2 (GK2), mRNA
Human Kinase Plate 21	A9	ERN2_3	GAGAAAGUUCCGGUCCUAUTT	AUAGGACCGGAACUUUCUCTT	10	NM_033266	10595	Homo sapiens endoplasmic reticulum to nucleus signalling 2 (ERN2), mRNA
Human Kinase Plate 21	B9	CDC14B_3	GAUAGACUUCGGGCCUUGATT	UCAAGGCCCGAAGUCUAUCTT	10	NM_033332	8555	Homo sapiens CDC14 cell division cycle 14 homolog B (S. cerevisiae) (CDC14B), transcript variant 3, mRNA
Human Kinase Plate 21	C9	HK1_3	GAUGUGUCAGCCAUCGAAATT	UUUCGAUGGCUGACACAUCTT	10	NM_033497	3098	Homo sapiens hexokinase 1 (HK1), nuclear gene encoding mitochondrial protein, transcript variant 3, mRNA
Human Kinase Plate 21	D9	HK3_3	GCCAAGAUGUCGUGAGUCUTT	AGACUCACGACAUCUUGGCTT	10	NM_002115	3101	Homo sapiens hexokinase 3 (white cell) (HK3), nuclear gene encoding mitochondrial protein, mRNA
Human Kinase Plate 21	E9	KDR_3	GACAUUGCGUGGUCAGGCATT	UGCCUGACCACGCAAUGUCTT	10	NM_002253	3791	Homo sapiens kinase insert domain receptor (a type III receptor tyrosine kinase) (KDR), mRNA
Human Kinase Plate 21	F9	MAP3K11_3	CACAUGGUACCUGGAUUCATT	UGAAUCCAGGUACCAUGUGTT	10	NM_002419	4296	Homo sapiens mitogen-activated protein kinase kinase kinase 11 (MAP3K11), mRNA
Human Kinase Plate 21	G9	MPP1_3	GACAUUAUCCAGAUUAUCATT	UGAUAAUCUGGAUAAUGUCTT	10	NM_002436	4354	Homo sapiens membrane protein, palmitoylated 1, 55kDa (MPP1), mRNA
Human Kinase Plate 21	H9	PAK2_3	GACAUAUGGUCUCUGGGUATT	UACCCAGAGACCAUAUGUCTT	10	NM_002577	5062	Homo sapiens p21 (CDKN1A)-activated kinase 2 (PAK2), mRNA
Human Kinase Plate 21	A10	PAK3_3	GAUAUCUGGUCUCUUGGAATT	UUCCAAGAGACCAGAUAUCTT	10	NM_002578	5063	Homo sapiens p21 (CDKN1A)-activated kinase 3 (PAK3), mRNA
Human Kinase Plate 21	B10	PFKL_3	CUUUCAACAUCCACGACUUTT	AAGUCGUGGAUGUUGAAAGTT	10	NM_002626	5211	Homo sapiens phosphofructokinase, liver (PFKL), transcript variant 2, mRNA
Human Kinase Plate 21	C10	PFKP_3	CCUACAAGCGACUUGCCAUTT	AUGGCAAGUCGCUUGUAGGTT	10	NM_002627	5214	Homo sapiens phosphofructokinase, platelet (PFKP), mRNA
Human Kinase Plate 21	D10	PRKACA_3	GAACACACCCUGAAUGAAATT	UUUCAUUCAGGGUGUGUUCTT	10	NM_002730	5566	Homo sapiens protein kinase, cAMP-dependent, catalytic, alpha (PRKACA), transcript variant 1, mRNA
Human Kinase Plate 21	E10	PRKACB_3	GCUAUAUCCAGGUCACAGATT	UCUGUGACCUGGAUAUAGCTT	10	NM_002731	5567	Homo sapiens protein kinase, cAMP-dependent, catalytic, beta (PRKACB), transcript variant 2, mRNA
Human Kinase Plate 21	F10	Control	GAGACCUACCUCCGGAUCATT	UGAUCCGGAGGUAGGUCUCTT	10	NM_005030	5347	Homo sapiens polo-like kinase 1 (Drosophila) (PLK1), mRNA
Human Kinase Plate 21	G10	PRKD1_3	GACCAAUUCACCUUGACAATT	UUGUCAAGGUGAAUUGGUCTT	10	NM_002742	5587	Homo sapiens protein kinase D1 (PRKD1), mRNA
Human Kinase Plate 21	H10	PRKCZ_3	GGACUUUGACCUAAUCAGATT	UCUGAUUAGGUCAAAGUCCTT	10	NM_002744	5590	Homo sapiens protein kinase C, zeta (PRKCZ), transcript variant 1, mRNA
Human Kinase Plate 21	A11	MAPK13_3	CUCACAGUGGAUGAAUGGATT	UCCAUUCAUCCACUGUGAGTT	10	NM_002754	5603	Homo sapiens mitogen-activated protein kinase 13 (MAPK13), mRNA
Human Kinase Plate 21	B11	MAP2K1_3	CAUGCUUUGCUGCUAUGAATT	UUCAUAGCAGCAAAGCAUGTT	10	NM_002755	5604	Homo sapiens mitogen-activated protein kinase kinase 1 (MAP2K1), mRNA
Human Kinase Plate 21	C11	ROS1_3	CACAUUGCCUUCGGUUGGATT	UCCAACCGAAGGCAAUGUGTT	10	NM_002944	6098	Homo sapiens v-ros UR2 sarcoma virus oncogene homolog 1 (avian) (ROS1), mRNA
Human Kinase Plate 21	D11	SRPK1_3	CCUAUAACAUCUGAGGUGUTT	ACACCUCAGAUGUUAUAGGTT	10	NM_003137	6732	Homo sapiens SFRS protein kinase 1 (SRPK1), mRNA
Human Kinase Plate 21	E11	FGFR2_3	CGGUCACCGUGGCCGUGAATT	UUCACGGCCACGGUGACCGTT	10	NM_000141	2263	Homo sapiens fibroblast growth factor receptor 2 (bacteria-expressed kinase, keratinocyte growth factor receptor, craniofacial dysostosis 1, Crouzon syndrome, Pfeiffer syndrome, Jackson-Weiss syndrome) (FGFR2), transcript variant 1, mRNA
Human Kinase Plate 21	F11	FGFR3_3	GCAUCAAGCUGCGGCAUCATT	UGAUGCCGCAGCUUGAUGCTT	10	NM_000142	2261	Homo sapiens fibroblast growth factor receptor 3 (achondroplasia, thanatophoric dwarfism) (FGFR3), transcript variant 1, mRNA
Human Kinase Plate 21	G11	KHK_3	CUCAGAAGCUGGGAGUCCATT	UGGACUCCCAGCUUCUGAGTT	10	NM_000221	3795	Homo sapiens ketohexokinase (fructokinase) (KHK), transcript variant a, mRNA
Human Kinase Plate 21	H11	KIT_3	GUGUUAUGCCAAUAAUACUTT	AGUAUUAUUGGCAUAACACTT	10	NM_000222	3815	Homo sapiens v-kit Hardy-Zuckerman 4 feline sarcoma viral oncogene homolog (KIT), mRNA
Human Kinase Plate 22	A2	Control	GAGACCUACCUCCGGAUCATT	UGAUCCGGAGGUAGGUCUCTT	10	NM_005030	5347	Homo sapiens polo-like kinase 1 (Drosophila) (PLK1), mRNA
Human Kinase Plate 22	B2	STK11_1	GUACUUCUGUCAGCUGAUUTT	AAUCAGCUGACAGAAGUACTT	10	NM_000455	6794	Homo sapiens serine/threonine kinase 11 (STK11), mRNA
Human Kinase Plate 22	C2	TEK_1	CUCUUUAGCCAGCUUAGUUTT	AACUAAGCUGGCUAAAGAGTT	10	NM_000459	7010	Homo sapiens TEK tyrosine kinase, endothelial (venous malformations, multiple cutaneous and mucosal) (TEK), mRNA
Human Kinase Plate 22	D2	MAP3K15_1	CGAAUUGCCUUCAAGCCCUTT	AGGGCUUGAAGGCAAUUCGTT	10	NM_001001671	389840	Homo sapiens mitogen-activated protein kinase kinase kinase 15 (MAP3K15), mRNA
Human Kinase Plate 22	E2	LYK5_1	CAAGUACAGUGUCAAGGUUTT	AACCUUGACACUGUACUUGTT	10	NM_001003787	92335	Homo sapiens protein kinase LYK5 (LYK5), transcript variant 1, mRNA
Human Kinase Plate 22	F2	AURKC_1	GGACUACUUGCCGCCAGAATT	UUCUGGCGGCAAGUAGUCCTT	10	NM_001015879	6795	Homo sapiens aurora kinase C (AURKC), transcript variant 2, mRNA
Human Kinase Plate 22	G2	PAPSS2_1	CAUUGUACCCUAUACUAUATT	UAUAGUAUAGGGUACAAUGTT	10	NM_001015880	9060	Homo sapiens 3'-phosphoadenosine 5'-phosphosulfate synthase 2 (PAPSS2), transcript variant 2, mRNA
Human Kinase Plate 22	H2	ACVR2B_1	GCUCCAACCUCGAAGUAGATT	UCUACUUCGAGGUUGGAGCTT	10	NM_001106	93	Homo sapiens activin A receptor, type IIB (ACVR2B), mRNA
Human Kinase Plate 22	A3	ATR_1	GAUCCUACAUCAUGGUACATT	UGUACCAUGAUGUAGGAUCTT	10	NM_001184	545	Homo sapiens ataxia telangiectasia and Rad3 related (ATR), mRNA
Human Kinase Plate 22	B3	CDK8_1	GAAUGGUGAAGUCACUAUUTT	AAUAGUGACUUCACCAUUCTT	10	NM_001260	1024	Homo sapiens cyclin-dependent kinase 8 (CDK8), mRNA
Human Kinase Plate 22	C3	CHUK_1	CUAUGGAAGUUGUUGCUAUTT	AUAGCAACAACUUCCAUAGTT	10	NM_001278	1147	Homo sapiens conserved helix-loop-helix ubiquitous kinase (CHUK), mRNA
Human Kinase Plate 22	D3	IRAK1_1	GUCAGAGCCACCGCAGAUUTT	AAUCUGCGGUGGCUCUGACTT	10	NM_001569	3654	Homo sapiens interleukin-1 receptor-associated kinase 1 (IRAK1), transcript variant 1, mRNA
Human Kinase Plate 22	E3	ADRBK1_1	GAAAUUCAUUGAGAGCGAUTT	AUCGCUCUCAAUGAAUUUCTT	10	NM_001619	156	Homo sapiens adrenergic, beta, receptor kinase 1 (ADRBK1), mRNA
Human Kinase Plate 22	F3	DDR1_1	CCUGGUUACUCUUCAGCGATT	UCGCUGAAGAGUAACCAGGTT	10	NM_001954	780	Homo sapiens discoidin domain receptor family, member 1 (DDR1), transcript variant 2, mRNA
Human Kinase Plate 22	G3	ERBB3_1	GCGAUGCUGAGAACCAAUATT	UAUUGGUUCUCAGCAUCGCTT	10	NM_001982	2065	Homo sapiens v-erb-b2 erythroblastic leukemia viral oncogene homolog 3 (avian) (ERBB3), transcript variant 1, mRNA
Human Kinase Plate 22	H3	TJP1_1	CUGUCAUACUUUGACCGAATT	UUCGGUCAAAGUAUGACAGTT	10	NM_003257	7082	Homo sapiens tight junction protein 1 (zona occludens 1) (TJP1), transcript variant 1, mRNA
Human Kinase Plate 22	A4	TTK_1	CCAUCAACAUGGCAUUGUUTT	AACAAUGCCAUGUUGAUGGTT	10	NM_003318	7272	Homo sapiens TTK protein kinase (TTK), mRNA
Human Kinase Plate 22	B4	PIP5K2B_1	GGACAAUCAUCUCUUCAAUTT	AUUGAAGAGAUGAUUGUCCTT	10	NM_003559	8396	Homo sapiens phosphatidylinositol-4-phosphate 5-kinase, type II, beta (PIP5K2B), mRNA
Human Kinase Plate 22	C4	STK24_1	CUGCUAAGGAGUUAUUGAATT	UUCAAUAACUCCUUAGCAGTT	10	NM_003576	8428	Homo sapiens serine/threonine kinase 24 (STE20 homolog, yeast) (STK24), transcript variant 1, mRNA
Human Kinase Plate 22	D4	CASK_1	CAACUAUUACUCCAGGUUUTT	AAACCUGGAGUAAUAGUUGTT	10	NM_003688	8573	Homo sapiens calcium/calmodulin-dependent serine protein kinase (MAGUK family) (CASK), mRNA
Human Kinase Plate 22	E4	STK16_1	GGACCUAGUGGAAGGGUUATT	UAACCCUUCCACUAGGUCCTT	10	NM_003691	8576	Homo sapiens serine/threonine kinase 16 (STK16), transcript variant 1, mRNA
Human Kinase Plate 22	F4	RPS6KB2_1	CAGUUUGAUACCCGCUUCATT	UGAAGCGGGUAUCAAACUGTT	10	NM_003952	6199	Homo sapiens ribosomal protein S6 kinase, 70kDa, polypeptide 2 (RPS6KB2), transcript variant 1, mRNA
Human Kinase Plate 22	G4	MAP3K14_1	CUCUUAAUGGUGAACACCUTT	AGGUGUUCACCAUUAAGAGTT	10	NM_003954	9020	Homo sapiens mitogen-activated protein kinase kinase kinase 14 (MAP3K14), mRNA
Human Kinase Plate 22	H4	Control	GAGACCUACCUCCGGAUCATT	UGAUCCGGAGGUAGGUCUCTT	10	NM_005030	5347	Homo sapiens polo-like kinase 1 (Drosophila) (PLK1), mRNA
Human Kinase Plate 22	A5	PTK2B_1	CACAUGAAGUCCGAUGAGATT	UCUCAUCGGACUUCAUGUGTT	10	NM_004103	2185	Homo sapiens PTK2B protein tyrosine kinase 2 beta (PTK2B), transcript variant 2, mRNA
Human Kinase Plate 22	B5	FLT3_1	GAAAGUCCAGCUGUUGUUATT	UAACAACAGCUGGACUUUCTT	10	NM_004119	2322	Homo sapiens fms-related tyrosine kinase 3 (FLT3), mRNA
Human Kinase Plate 22	C5	BRAF_1	GAGAUUCCUGAUGGGCAGATT	UCUGCCCAUCAGGAAUCUCTT	10	NM_004333	673	Homo sapiens v-raf murine sarcoma viral oncogene homolog B1 (BRAF), mRNA
Human Kinase Plate 22	D5	CSK_1	GGAACAAAGUCGCCGUCAATT	UUGACGGCGACUUUGUUCCTT	10	NM_004383	1445	Homo sapiens c-src tyrosine kinase (CSK), mRNA
Human Kinase Plate 22	E5	PCK2_1	CUGAUCCUGGGCAUCACCATT	UGGUGAUGCCCAGGAUCAGTT	10	NM_004563	5106	Homo sapiens phosphoenolpyruvate carboxykinase 2 (mitochondrial) (PCK2), nuclear gene encoding mitochondrial protein, transcript variant 1, mRNA
Human Kinase Plate 22	F5	PFKFB3_1	CAAUAUCAUGGAAGUUAAATT	UUUAACUUCCAUGAUAUUGTT	10	NM_004566	5209	Homo sapiens 6-phosphofructo-2-kinase/fructose-2,6-biphosphatase 3 (PFKFB3), mRNA
Human Kinase Plate 22	G5	DGKI_1	GUAAUAGCUGGUGAUCUUATT	UAAGAUCACCAGCUAUUACTT	10	NM_004717	9162	Homo sapiens diacylglycerol kinase, iota (DGKI), mRNA
Human Kinase Plate 22	H5	MAP3K13_1	CCAAUACCCUUCUCUUCAUTT	AUGAAGAGAAGGGUAUUGGTT	10	NM_004721	9175	Homo sapiens mitogen-activated protein kinase kinase kinase 13 (MAP3K13), mRNA
Human Kinase Plate 22	A6	TJP2_1	CAAAUGGCCAGUGUUCAAATT	UUUGAACACUGGCCAUUUGTT	10	NM_004817	9414	Homo sapiens tight junction protein 2 (zona occludens 2) (TJP2), transcript variant 1, mRNA
Human Kinase Plate 22	B6	ROCK2_1	GCUACAUAUGGAGCUUAAATT	UUUAAGCUCCAUAUGUAGCTT	10	NM_004850	9475	Homo sapiens Rho-associated, coiled-coil containing protein kinase 2 (ROCK2), mRNA
Human Kinase Plate 22	C6	ABCC1_1	GUUCCAAGGUGGAUGCGAATT	UUCGCAUCCACCUUGGAACTT	10	NM_004996	4363	Homo sapiens ATP-binding cassette, sub-family C (CFTR/MRP), member 1 (ABCC1), transcript variant 1, mRNA
Human Kinase Plate 22	D6	NME4_1	CGCCUCGAGGGCCAUGAUUTT	AAUCAUGGCCCUCGAGGCGTT	10	NM_005009	4833	Homo sapiens non-metastatic cells 4, protein expressed in (NME4), mRNA
Human Kinase Plate 22	E6	XYLB_1	GUGUUCAUGUGCACAAGGATT	UCCUUGUGCACAUGAACACTT	10	NM_005108	9942	Homo sapiens xylulokinase homolog (H. influenzae) (XYLB), mRNA
Human Kinase Plate 22	F6	OXSR1_1	GUAUCUCUGUUGCUUCUAUTT	AUAGAAGCAACAGAGAUACTT	10	NM_005109	9943	Homo sapiens oxidative-stress responsive 1 (OXSR1), mRNA
Human Kinase Plate 22	G6	EPHA3_1	CAUUCAACCUGUACUACAUTT	AUGUAGUACAGGUUGAAUGTT	10	NM_005233	2042	Homo sapiens EPH receptor A3 (EPHA3), transcript variant 1, mRNA
Human Kinase Plate 22	H6	ERBB4_1	CUGAAUACCUCUCUGAGUUTT	AACUCAGAGAGGUAUUCAGTT	10	NM_005235	2066	Homo sapiens v-erb-a erythroblastic leukemia viral oncogene homolog 4 (avian) (ERBB4), transcript variant JM-a/CVT-1, mRNA
Human Kinase Plate 22	A7	YES1_1	GUCUUUCCAUGACACCAUUTT	AAUGGUGUCAUGGAAAGACTT	10	NM_005433	7525	Homo sapiens v-yes-1 Yamaguchi sarcoma viral oncogene homolog 1 (YES1), mRNA
Human Kinase Plate 22	B7	PAPSS1_1	GAGCUAAAGCAGAAAUUUATT	UAAAUUUCUGCUUUAGCUCTT	10	NM_005443	9061	Homo sapiens 3'-phosphoadenosine 5'-phosphosulfate synthase 1 (PAPSS1), mRNA
Human Kinase Plate 22	C7	SGK_1	CAAAUUGUACUUUGUCCUATT	UAGGACAAAGUACAAUUUGTT	10	NM_005627	6446	Homo sapiens serum/glucocorticoid regulated kinase (SGK), mRNA
Human Kinase Plate 22	D7	TNK2_1	GUCAGAUCCUGCAUAAGAUTT	AUCUUAUGCAGGAUCUGACTT	10	NM_005781	10188	Homo sapiens tyrosine kinase, non-receptor, 2 (TNK2), transcript variant 1, mRNA
Human Kinase Plate 22	E7	MAP3K5_1	GAUGUUCUCUACUAUGUUATT	UAACAUAGUAGAGAACAUCTT	10	NM_005923	4217	Homo sapiens mitogen-activated protein kinase kinase kinase 5 (MAP3K5), mRNA
Human Kinase Plate 22	F7	PTK6_1	GUCGGAACCGUGGUUCUUUTT	AAAGAACCACGGUUCCGACTT	10	NM_005975	5753	Homo sapiens PTK6 protein tyrosine kinase 6 (PTK6), mRNA
Human Kinase Plate 22	G7	Control	GAGACCUACCUCCGGAUCATT	UGAUCCGGAGGUAGGUCUCTT	10	NM_005030	5347	Homo sapiens polo-like kinase 1 (Drosophila) (PLK1), mRNA
Human Kinase Plate 22	H7	PIN1_1	GAUUCUCCCUUAAGGAAUUTT	AAUUCCUUAAGGGAGAAUCTT	10	NM_006221	5300	Homo sapiens protein (peptidylprolyl cis/trans isomerase) NIMA-interacting 1 (PIN1), mRNA
Human Kinase Plate 22	A8	PRKAA1_1	CCCAUAUUAUUUGCGUGUATT	UACACGCAAAUAAUAUGGGTT	10	NM_006251	5562	Homo sapiens protein kinase, AMP-activated, alpha 1 catalytic subunit (PRKAA1), transcript variant 1, mRNA
Human Kinase Plate 22	B8	TYRO3_1	CACUGUUCACCUUCAAGCATT	UGCUUGAAGGUGAACAGUGTT	10	NM_006293	7301	Homo sapiens TYRO3 protein tyrosine kinase (TYRO3), mRNA
Human Kinase Plate 22	C8	VRK2_1	CCACAAACAGUAUCAGGAATT	UUCCUGAUACUGUUUGUGGTT	10	NM_006296	7444	Homo sapiens vaccinia related kinase 2 (VRK2), mRNA
Human Kinase Plate 22	D8	CDC2L2_4	GGGAGGCCCGCAGGGAAGUTT	ACUUCCCUGCGGGCCUCCCTT	10	NM_033536	985	Homo sapiens cell division cycle 2-like 2 (PITSLRE proteins) (CDC2L2), transcript variant 8, mRNA
Human Kinase Plate 22	E8	ADCK2_1	GAUAUUUGUGGAUAACUUUTT	AAAGUUAUCCACAAAUAUCTT	10	NM_052853	90956	Homo sapiens aarF domain containing kinase 2 (ADCK2), mRNA
Human Kinase Plate 22	F8	DYRK1A_1	GCAAGAAAGUUCUUUGAGATT	UCUCAAAGAACUUUCUUGCTT	10	NM_130436	1859	Homo sapiens dual-specificity tyrosine-(Y)-phosphorylation regulated kinase 1A (DYRK1A), transcript variant 2, mRNA
Human Kinase Plate 22	G8	NEK7_1	CUACCCACCUCUUCCUUCATT	UGAAGGAAGAGGUGGGUAGTT	10	NM_133494	140609	Homo sapiens NIMA (never in mitosis gene a)-related kinase 7 (NEK7), mRNA
Human Kinase Plate 22	H8	GRK7_1	GUCAAAUUCCAGCAUGAUATT	UAUCAUGCUGGAAUUUGACTT	10	NM_139209	131890	Homo sapiens G protein-coupled receptor kinase 7 (GRK7), mRNA
Human Kinase Plate 22	A9	FLJ25006_1	GAUACCGUGAGGCAGUGCATT	UGCACUGCCUCACGGUAUCTT	10	NM_144610	124923	Homo sapiens hypothetical protein FLJ25006 (FLJ25006), mRNA
Human Kinase Plate 22	B9	MAP3K7_1	CCUGAAACCACCAAACUUATT	UAAGUUUGGUGGUUUCAGGTT	10	NM_145331	6885	Homo sapiens mitogen-activated protein kinase kinase kinase 7 (MAP3K7), transcript variant B, mRNA
Human Kinase Plate 22	C9	CSNK1E_1	GCGACUACAACGUGAUGGUTT	ACCAUCACGUUGUAGUCGCTT	10	NM_152221	1454	Homo sapiens casein kinase 1, epsilon (CSNK1E), transcript variant 1, mRNA
Human Kinase Plate 22	D9	C9orf96_1	CUCAAACCCUCCAACAUCATT	UGAUGUUGGAGGGUUUGAGTT	10	NM_153710	169436	Homo sapiens chromosome 9 open reading frame 96 (C9orf96), mRNA
Human Kinase Plate 22	E9	TAF1L_1	GGAUUUCAGUAGUUACUCUTT	AGAGUAACUACUGAAAUCCTT	10	NM_153809	138474	Homo sapiens TAF1-like RNA polymerase II, TATA box binding protein (TBP)-associated factor, 210kDa (TAF1L), mRNA
Human Kinase Plate 22	F9	FLJ40852_1	GCGAAGUUCCCAGGAGUAATT	UUACUCCUGGGAACUUCGCTT	10	NM_173677	285962	Homo sapiens hypothetical protein FLJ40852 (FLJ40852), mRNA
Human Kinase Plate 22	G9	ADCK5_1	CCCACAUCCUGGCAACGUUTT	AACGUUGCCAGGAUGUGGGTT	10	NM_174922	203054	Homo sapiens aarF domain containing kinase 5 (ADCK5), mRNA
Human Kinase Plate 22	H9	SRPK2_1	GCCAAAUGGACGACAUAAATT	UUUAUGUCGUCCAUUUGGCTT	10	NM_182692	6733	Homo sapiens SFRS protein kinase 2 (SRPK2), transcript variant 1, mRNA
Human Kinase Plate 22	A10	HIPK1_1	GGAUAAUGCUGUACCGAUUTT	AAUCGGUACAGCAUUAUCCTT	10	NM_198268	204851	Homo sapiens homeodomain interacting protein kinase 1 (HIPK1), transcript variant 1, mRNA
Human Kinase Plate 22	B10	BMX_1	CAAGUACCAGUCUAGCGCATT	UGCGCUAGACUGGUACUUGTT	10	NM_203281	660	Homo sapiens BMX non-receptor tyrosine kinase (BMX), mRNA
Human Kinase Plate 22	C10	AK3L1_1	CGUCACUGGUGAACCGUUATT	UAACGGUUCACCAGUGACGTT	10	NM_203464	205	Homo sapiens adenylate kinase 3-like 1 (AK3L1), nuclear gene encoding mitochondrial protein, transcript variant 3, mRNA
Human Kinase Plate 22	D10	PHKB_1	GAUAUGCUGGCAGCCCUUATT	UAAGGGCUGCCAGCAUAUCTT	10	NM_000293	5257	Homo sapiens phosphorylase kinase, beta (PHKB), transcript variant 1, mRNA
Human Kinase Plate 22	E10	PIP5K3_1	GGAAUUAGUCAACUGGCUATT	UAGCCAGUUGACUAAUUCCTT	10	NM_001002881	200576	Homo sapiens phosphatidylinositol-3-phosphate/phosphatidylinositol 5-kinase, type III (PIP5K3), transcript variant 1, mRNA
Human Kinase Plate 22	F10	Control	GAGACCUACCUCCGGAUCATT	UGAUCCGGAGGUAGGUCUCTT	10	NM_005030	5347	Homo sapiens polo-like kinase 1 (Drosophila) (PLK1), mRNA
Human Kinase Plate 22	G10	MAP3K2_1	CUAUCUAUAAUAGGUCCUATT	UAGGACCUAUUAUAGAUAGTT	10	NM_006609	10746	Homo sapiens mitogen-activated protein kinase kinase kinase 2 (MAP3K2), mRNA
Human Kinase Plate 22	H10	WNK2_1	CCUAUAAGUCUAGUAGCAATT	UUGCUACUAGACUUAUAGGTT	10	NM_006648	65268	Homo sapiens WNK lysine deficient protein kinase 2 (WNK2), mRNA
Human Kinase Plate 22	A11	RIPK3_1	GCGAUAUCCAGGGAGGUCATT	UGACCUCCCUGGAUAUCGCTT	10	NM_006871	11035	Homo sapiens receptor-interacting serine-threonine kinase 3 (RIPK3), mRNA
Human Kinase Plate 22	B11	RAPGEF4_1	GAAGUUCUGUUUAAGGUCUTT	AGACCUUAAACAGAACUUCTT	10	NM_007023	11069	Homo sapiens Rap guanine nucleotide exchange factor (GEF) 4 (RAPGEF4), mRNA
Human Kinase Plate 22	C11	ABL1_1	CUCCAUUGCUCCCUCGAAATT	UUUCGAGGGAGCAAUGGAGTT	10	NM_007313	25	Homo sapiens v-abl Abelson murine leukemia viral oncogene homolog 1 (ABL1), transcript variant b, mRNA
Human Kinase Plate 22	D11	ABL2_1	CUACAAUACCUUCUCAAUUTT	AAUUGAGAAGGUAUUGUAGTT	10	NM_007314	27	Homo sapiens v-abl Abelson murine leukemia viral oncogene homolog 2 (arg, Abelson-related gene) (ABL2), transcript variant b, mRNA
Human Kinase Plate 22	E11	STK39_1	CAACAAUUCUUAAAGAGGUTT	ACCUCUUUAAGAAUUGUUGTT	10	NM_013233	27347	Homo sapiens serine threonine kinase 39 (STE20/SPS1 homolog, yeast) (STK39), mRNA
Human Kinase Plate 22	F11	TBK1_1	GUGAUAUACUUCACCGAAUTT	AUUCGGUGAAGUAUAUCACTT	10	NM_013254	29110	Homo sapiens TANK-binding kinase 1 (TBK1), mRNA
Human Kinase Plate 22	G11	DAPK2_1	CAAAGCUCUUAAUUCUCCATT	UGGAGAAUUAAGAGCUUUGTT	10	NM_014326	23604	Homo sapiens death-associated protein kinase 2 (DAPK2), mRNA
Human Kinase Plate 22	H11	STK23_1	GCGCUUUGUGGCCCUCAAATT	UUUGAGGGCCACAAAGCGCTT	10	NM_014370	26576	Homo sapiens SFRS protein kinase 3 (SRPK3), mRNA
Human Kinase Plate 23	A2	Control	GAGACCUACCUCCGGAUCATT	UGAUCCGGAGGUAGGUCUCTT	10	NM_005030	5347	Homo sapiens polo-like kinase 1 (Drosophila) (PLK1), mRNA
Human Kinase Plate 23	B2	STK11_2	CGGAGAAGCGUUUCCCAGUTT	ACUGGGAAACGCUUCUCCGTT	10	NM_000455	6794	Homo sapiens serine/threonine kinase 11 (STK11), mRNA
Human Kinase Plate 23	C2	TEK_2	GUCCUAUGGUGUGUUACUATT	UAGUAACACACCAUAGGACTT	10	NM_000459	7010	Homo sapiens TEK tyrosine kinase, endothelial (venous malformations, multiple cutaneous and mucosal) (TEK), mRNA
Human Kinase Plate 23	D2	MAP3K15_2	CAGAGAACGGCUACAUUAATT	UUAAUGUAGCCGUUCUCUGTT	10	NM_001001671	389840	Homo sapiens mitogen-activated protein kinase kinase kinase 15 (MAP3K15), mRNA
Human Kinase Plate 23	E2	LYK5_2	GGGUUAUGAUGCCAAGUCUTT	AGACUUGGCAUCAUAACCCTT	10	NM_001003787	92335	Homo sapiens protein kinase LYK5 (LYK5), transcript variant 1, mRNA
Human Kinase Plate 23	F2	AURKC_2	CUGACCUACUGCCAUGACATT	UGUCAUGGCAGUAGGUCAGTT	10	NM_001015879	6795	Homo sapiens aurora kinase C (AURKC), transcript variant 2, mRNA
Human Kinase Plate 23	G2	PAPSS2_2	GAUGAUUGCGGGUGCCAAUTT	AUUGGCACCCGCAAUCAUCTT	10	NM_001015880	9060	Homo sapiens 3'-phosphoadenosine 5'-phosphosulfate synthase 2 (PAPSS2), transcript variant 2, mRNA
Human Kinase Plate 23	H2	ACVR2B_2	GAAGAUGAGGCCCACCAUUTT	AAUGGUGGGCCUCAUCUUCTT	10	NM_001106	93	Homo sapiens activin A receptor, type IIB (ACVR2B), mRNA
Human Kinase Plate 23	A3	ATR_2	CAUCUUAUCCCAUGCGUGUTT	ACACGCAUGGGAUAAGAUGTT	10	NM_001184	545	Homo sapiens ataxia telangiectasia and Rad3 related (ATR), mRNA
Human Kinase Plate 23	B3	CDK8_2	GCCUUUAGCAGAUUUGGAUTT	AUCCAAAUCUGCUAAAGGCTT	10	NM_001260	1024	Homo sapiens cyclin-dependent kinase 8 (CDK8), mRNA
Human Kinase Plate 23	C3	CHUK_2	CUAUGGAAGACGUCAGGGATT	UCCCUGACGUCUUCCAUAGTT	10	NM_001278	1147	Homo sapiens conserved helix-loop-helix ubiquitous kinase (CHUK), mRNA
Human Kinase Plate 23	D3	IRAK1_2	GGGCAAUUCAGUUUCUACATT	UGUAGAAACUGAAUUGCCCTT	10	NM_001569	3654	Homo sapiens interleukin-1 receptor-associated kinase 1 (IRAK1), transcript variant 1, mRNA
Human Kinase Plate 23	E3	ADRBK1_2	CAGACAAGCUCAGCUUCAUTT	AUGAAGCUGAGCUUGUCUGTT	10	NM_001619	156	Homo sapiens adrenergic, beta, receptor kinase 1 (ADRBK1), mRNA
Human Kinase Plate 23	F3	DDR1_2	CUGGUUACUCUUCAGCGAATT	UUCGCUGAAGAGUAACCAGTT	10	NM_001954	780	Homo sapiens discoidin domain receptor family, member 1 (DDR1), transcript variant 2, mRNA
Human Kinase Plate 23	G3	ERBB3_2	CUGGGACUCUGAAUGGCCUTT	AGGCCAUUCAGAGUCCCAGTT	10	NM_001982	2065	Homo sapiens v-erb-b2 erythroblastic leukemia viral oncogene homolog 3 (avian) (ERBB3), transcript variant 1, mRNA
Human Kinase Plate 23	H3	TJP1_2	GUUAUACGAGCGAUCUCAUTT	AUGAGAUCGCUCGUAUAACTT	10	NM_003257	7082	Homo sapiens tight junction protein 1 (zona occludens 1) (TJP1), transcript variant 1, mRNA
Human Kinase Plate 23	A4	TTK_2	GAAUGCUAAAGCUAAUUGATT	UCAAUUAGCUUUAGCAUUCTT	10	NM_003318	7272	Homo sapiens TTK protein kinase (TTK), mRNA
Human Kinase Plate 23	B4	PIP5K2B_2	GACAAUCAUCUCUUCAAUATT	UAUUGAAGAGAUGAUUGUCTT	10	NM_003559	8396	Homo sapiens phosphatidylinositol-4-phosphate 5-kinase, type II, beta (PIP5K2B), mRNA
Human Kinase Plate 23	C4	STK24_2	GGGCAUAACAGCUAUUGAATT	UUCAAUAGCUGUUAUGCCCTT	10	NM_003576	8428	Homo sapiens serine/threonine kinase 24 (STE20 homolog, yeast) (STK24), transcript variant 1, mRNA
Human Kinase Plate 23	D4	CASK_2	CACACAUUGUAGAGUUAUUTT	AAUAACUCUACAAUGUGUGTT	10	NM_003688	8573	Homo sapiens calcium/calmodulin-dependent serine protein kinase (MAGUK family) (CASK), mRNA
Human Kinase Plate 23	E4	STK16_2	GCAUCAGCGUCCUCACAUUTT	AAUGUGAGGACGCUGAUGCTT	10	NM_003691	8576	Homo sapiens serine/threonine kinase 16 (STK16), transcript variant 1, mRNA
Human Kinase Plate 23	F4	RPS6KB2_2	CACACACGGGCUGAGCGGATT	UCCGCUCAGCCCGUGUGUGTT	10	NM_003952	6199	Homo sapiens ribosomal protein S6 kinase, 70kDa, polypeptide 2 (RPS6KB2), transcript variant 1, mRNA
Human Kinase Plate 23	G4	MAP3K14_2	CAGCAAAGCCCGGAAGAAATT	UUUCUUCCGGGCUUUGCUGTT	10	NM_003954	9020	Homo sapiens mitogen-activated protein kinase kinase kinase 14 (MAP3K14), mRNA
Human Kinase Plate 23	H4	Control	GAGACCUACCUCCGGAUCATT	UGAUCCGGAGGUAGGUCUCTT	10	NM_005030	5347	Homo sapiens polo-like kinase 1 (Drosophila) (PLK1), mRNA
Human Kinase Plate 23	A5	PTK2B_2	CCAACAUCCGGUUGGCUGATT	UCAGCCAACCGGAUGUUGGTT	10	NM_004103	2185	Homo sapiens PTK2B protein tyrosine kinase 2 beta (PTK2B), transcript variant 2, mRNA
Human Kinase Plate 23	B5	FLT3_2	CAAGAAACGACACCGGAUATT	UAUCCGGUGUCGUUUCUUGTT	10	NM_004119	2322	Homo sapiens fms-related tyrosine kinase 3 (FLT3), mRNA
Human Kinase Plate 23	C5	BRAF_2	CAGUUACCUUAUUCAAACATT	UGUUUGAAUAAGGUAACUGTT	10	NM_004333	673	Homo sapiens v-raf murine sarcoma viral oncogene homolog B1 (BRAF), mRNA
Human Kinase Plate 23	D5	CSK_2	CGGAAUCCUUCUCUGGGAATT	UUCCCAGAGAAGGAUUCCGTT	10	NM_004383	1445	Homo sapiens c-src tyrosine kinase (CSK), mRNA
Human Kinase Plate 23	E5	PCK2_2	GUUUGACAGUGAAGGUCGATT	UCGACCUUCACUGUCAAACTT	10	NM_004563	5106	Homo sapiens phosphoenolpyruvate carboxykinase 2 (mitochondrial) (PCK2), nuclear gene encoding mitochondrial protein, transcript variant 1, mRNA
Human Kinase Plate 23	F5	PFKFB3_2	CAGUACAGCUCCUACAACUTT	AGUUGUAGGAGCUGUACUGTT	10	NM_004566	5209	Homo sapiens 6-phosphofructo-2-kinase/fructose-2,6-biphosphatase 3 (PFKFB3), mRNA
Human Kinase Plate 23	G5	DGKI_2	GAAGUCAUGCUUCUAACUUTT	AAGUUAGAAGCAUGACUUCTT	10	NM_004717	9162	Homo sapiens diacylglycerol kinase, iota (DGKI), mRNA
Human Kinase Plate 23	H5	MAP3K13_2	GACUCAAUAUGCACGGACATT	UGUCCGUGCAUAUUGAGUCTT	10	NM_004721	9175	Homo sapiens mitogen-activated protein kinase kinase kinase 13 (MAP3K13), mRNA
Human Kinase Plate 23	A6	TJP2_2	CAACCUAAAUUCAGCCAAUTT	AUUGGCUGAAUUUAGGUUGTT	10	NM_004817	9414	Homo sapiens tight junction protein 2 (zona occludens 2) (TJP2), transcript variant 1, mRNA
Human Kinase Plate 23	B6	ROCK2_2	GAUCUAUGAGUCCAUCGAATT	UUCGAUGGACUCAUAGAUCTT	10	NM_004850	9475	Homo sapiens Rho-associated, coiled-coil containing protein kinase 2 (ROCK2), mRNA
Human Kinase Plate 23	C6	ABCC1_2	CAUUGCAGGUCACCACGUATT	UACGUGGUGACCUGCAAUGTT	10	NM_004996	4363	Homo sapiens ATP-binding cassette, sub-family C (CFTR/MRP), member 1 (ABCC1), transcript variant 1, mRNA
Human Kinase Plate 23	D6	NME4_2	CUCAUCCGCUACAUGAGCUTT	AGCUCAUGUAGCGGAUGAGTT	10	NM_005009	4833	Homo sapiens non-metastatic cells 4, protein expressed in (NME4), mRNA
Human Kinase Plate 23	E6	XYLB_2	GUUGUGAAGUUAGCUCCAATT	UUGGAGCUAACUUCACAACTT	10	NM_005108	9942	Homo sapiens xylulokinase homolog (H. influenzae) (XYLB), mRNA
Human Kinase Plate 23	F6	OXSR1_2	CAGUCUAGUACUAAGAUUATT	UAAUCUUAGUACUAGACUGTT	10	NM_005109	9943	Homo sapiens oxidative-stress responsive 1 (OXSR1), mRNA
Human Kinase Plate 23	G6	EPHA3_2	GUAAUAUGAAGUGUGCUAATT	UUAGCACACUUCAUAUUACTT	10	NM_005233	2042	Homo sapiens EPH receptor A3 (EPHA3), transcript variant 1, mRNA
Human Kinase Plate 23	H6	ERBB4_2	CCUAAAUGGUGGAGUCUAUTT	AUAGACUCCACCAUUUAGGTT	10	NM_005235	2066	Homo sapiens v-erb-a erythroblastic leukemia viral oncogene homolog 4 (avian) (ERBB4), transcript variant JM-a/CVT-1, mRNA
Human Kinase Plate 23	A7	YES1_2	CAUUAAAUACAGACCUGAATT	UUCAGGUCUGUAUUUAAUGTT	10	NM_005433	7525	Homo sapiens v-yes-1 Yamaguchi sarcoma viral oncogene homolog 1 (YES1), mRNA
Human Kinase Plate 23	B7	PAPSS1_2	GUCUUGAUCAGUAUCGUCUTT	AGACGAUACUGAUCAAGACTT	10	NM_005443	9061	Homo sapiens 3'-phosphoadenosine 5'-phosphosulfate synthase 1 (PAPSS1), mRNA
Human Kinase Plate 23	C7	SGK_2	CAUGCUAAACCAUCUGACUTT	AGUCAGAUGGUUUAGCAUGTT	10	NM_005627	6446	Homo sapiens serum/glucocorticoid regulated kinase (SGK), mRNA
Human Kinase Plate 23	D7	TNK2_2	CGCAAGUCGUGGAUGAGUATT	UACUCAUCCACGACUUGCGTT	10	NM_005781	10188	Homo sapiens tyrosine kinase, non-receptor, 2 (TNK2), transcript variant 1, mRNA
Human Kinase Plate 23	E7	MAP3K5_2	CACUAUUGGAUGUUCUCUATT	UAGAGAACAUCCAAUAGUGTT	10	NM_005923	4217	Homo sapiens mitogen-activated protein kinase kinase kinase 5 (MAP3K5), mRNA
Human Kinase Plate 23	F7	PTK6_2	GCGAGAAGCCGAGUGCCGATT	UCGGCACUCGGCUUCUCGCTT	10	NM_005975	5753	Homo sapiens PTK6 protein tyrosine kinase 6 (PTK6), mRNA
Human Kinase Plate 23	G7	Control	GAGACCUACCUCCGGAUCATT	UGAUCCGGAGGUAGGUCUCTT	10	NM_005030	5347	Homo sapiens polo-like kinase 1 (Drosophila) (PLK1), mRNA
Human Kinase Plate 23	H7	PIN1_2	CAGUAUUUAUUGUUCCCACTT	GUGGGAACAAUAAAUACUGTT	10	NM_006221	5300	Homo sapiens protein (peptidylprolyl cis/trans isomerase) NIMA-interacting 1 (PIN1), mRNA
Human Kinase Plate 23	A8	PRKAA1_2	GCCAAAUGCUUCCAUUUGUTT	ACAAAUGGAAGCAUUUGGCTT	10	NM_006251	5562	Homo sapiens protein kinase, AMP-activated, alpha 1 catalytic subunit (PRKAA1), transcript variant 1, mRNA
Human Kinase Plate 23	B8	TYRO3_2	GCUGAAAGCUGACAUCAUUTT	AAUGAUGUCAGCUUUCAGCTT	10	NM_006293	7301	Homo sapiens TYRO3 protein tyrosine kinase (TYRO3), mRNA
Human Kinase Plate 23	C8	VRK2_2	GAUAUUGUCCCAAUGGGAATT	UUCCCAUUGGGACAAUAUCTT	10	NM_006296	7444	Homo sapiens vaccinia related kinase 2 (VRK2), mRNA
Human Kinase Plate 23	D8	CDC2L2_5	CGAACGAUGAGAGAGGACUTT	AGUCCUCUCUCAUCGUUCGTT	10	NM_033536	985	Homo sapiens cell division cycle 2-like 2 (PITSLRE proteins) (CDC2L2), transcript variant 8, mRNA
Human Kinase Plate 23	E8	ADCK2_2	CAGGAAUUCCCGUGGACUUTT	AAGUCCACGGGAAUUCCUGTT	10	NM_052853	90956	Homo sapiens aarF domain containing kinase 2 (ADCK2), mRNA
Human Kinase Plate 23	F8	DYRK1A_2	GAGCUAUGGACGUUAAUUUTT	AAAUUAACGUCCAUAGCUCTT	10	NM_130436	1859	Homo sapiens dual-specificity tyrosine-(Y)-phosphorylation regulated kinase 1A (DYRK1A), transcript variant 2, mRNA
Human Kinase Plate 23	G8	NEK7_2	GGAACACAUGCAUUCUCGATT	UCGAGAAUGCAUGUGUUCCTT	10	NM_133494	140609	Homo sapiens NIMA (never in mitosis gene a)-related kinase 7 (NEK7), mRNA
Human Kinase Plate 23	H8	GRK7_2	CAGACAAGUACUUCACUGATT	UCAGUGAAGUACUUGUCUGTT	10	NM_139209	131890	Homo sapiens G protein-coupled receptor kinase 7 (GRK7), mRNA
Human Kinase Plate 23	A9	FLJ25006_2	GCACAGAUCUGUACUCCCUTT	AGGGAGUACAGAUCUGUGCTT	10	NM_144610	124923	Homo sapiens hypothetical protein FLJ25006 (FLJ25006), mRNA
Human Kinase Plate 23	B9	MAP3K7_2	CAUGCAACCCAAAGCGCUATT	UAGCGCUUUGGGUUGCAUGTT	10	NM_145331	6885	Homo sapiens mitogen-activated protein kinase kinase kinase 7 (MAP3K7), transcript variant B, mRNA
Human Kinase Plate 23	C9	CSNK1E_2	CAAAGGCUAUCCCUCCGAATT	UUCGGAGGGAUAGCCUUUGTT	10	NM_152221	1454	Homo sapiens casein kinase 1, epsilon (CSNK1E), transcript variant 1, mRNA
Human Kinase Plate 23	D9	C9orf96_2	GGAAUCUUCUGCCCUUGAUTT	AUCAAGGGCAGAAGAUUCCTT	10	NM_153710	169436	Homo sapiens chromosome 9 open reading frame 96 (C9orf96), mRNA
Human Kinase Plate 23	E9	TAF1L_2	CCAAUUACUGCAGGCACUUTT	AAGUGCCUGCAGUAAUUGGTT	10	NM_153809	138474	Homo sapiens TAF1-like RNA polymerase II, TATA box binding protein (TBP)-associated factor, 210kDa (TAF1L), mRNA
Human Kinase Plate 23	F9	FLJ40852_2	GUUCCUUUGUCAAAGUAAATT	UUUACUUUGACAAAGGAACTT	10	NM_173677	285962	Homo sapiens hypothetical protein FLJ40852 (FLJ40852), mRNA
Human Kinase Plate 23	G9	ADCK5_2	GCAACGUUCUGGUGCGGAATT	UUCCGCACCAGAACGUUGCTT	10	NM_174922	203054	Homo sapiens aarF domain containing kinase 5 (ADCK5), mRNA
Human Kinase Plate 23	H9	SRPK2_2	GCUCAAAUGUGUUCGAGAATT	UUCUCGAACACAUUUGAGCTT	10	NM_182692	6733	Homo sapiens SFRS protein kinase 2 (SRPK2), transcript variant 1, mRNA
Human Kinase Plate 23	A10	HIPK1_2	CUACUCUUUCUCUGGCUAATT	UUAGCCAGAGAAAGAGUAGTT	10	NM_198268	204851	Homo sapiens homeodomain interacting protein kinase 1 (HIPK1), transcript variant 1, mRNA
Human Kinase Plate 23	B10	BMX_2	GAAAGUAGCAAGGCAUAAUTT	AUUAUGCCUUGCUACUUUCTT	10	NM_203281	660	Homo sapiens BMX non-receptor tyrosine kinase (BMX), mRNA
Human Kinase Plate 23	C10	AK3L1_2	GUGAUCAGUUUGAAUAUUCTT	GAAUAUUCAAACUGAUCACTT	10	NM_203464	205	Homo sapiens adenylate kinase 3-like 1 (AK3L1), nuclear gene encoding mitochondrial protein, transcript variant 3, mRNA
Human Kinase Plate 23	D10	PHKB_2	GUCAGAUCGAUGGGUCUUUTT	AAAGACCCAUCGAUCUGACTT	10	NM_000293	5257	Homo sapiens phosphorylase kinase, beta (PHKB), transcript variant 1, mRNA
Human Kinase Plate 23	E10	PIP5K3_2	CCACUGAGGAUGAACGCAATT	UUGCGUUCAUCCUCAGUGGTT	10	NM_001002881	200576	Homo sapiens phosphatidylinositol-3-phosphate/phosphatidylinositol 5-kinase, type III (PIP5K3), transcript variant 1, mRNA
Human Kinase Plate 23	F10	Control	GAGACCUACCUCCGGAUCATT	UGAUCCGGAGGUAGGUCUCTT	10	NM_005030	5347	Homo sapiens polo-like kinase 1 (Drosophila) (PLK1), mRNA
Human Kinase Plate 23	G10	MAP3K2_2	CAAUCCUACUUUGACCGUATT	UACGGUCAAAGUAGGAUUGTT	10	NM_006609	10746	Homo sapiens mitogen-activated protein kinase kinase kinase 2 (MAP3K2), mRNA
Human Kinase Plate 23	H10	WNK2_2	CCAUCAAGAGCCUGGACGATT	UCGUCCAGGCUCUUGAUGGTT	10	NM_006648	65268	Homo sapiens WNK lysine deficient protein kinase 2 (WNK2), mRNA
Human Kinase Plate 23	A11	RIPK3_2	GACAACAACUACUUGACUATT	UAGUCAAGUAGUUGUUGUCTT	10	NM_006871	11035	Homo sapiens receptor-interacting serine-threonine kinase 3 (RIPK3), mRNA
Human Kinase Plate 23	B11	RAPGEF4_2	CGUUCAUUGACAAUCUAGUTT	ACUAGAUUGUCAAUGAACGTT	10	NM_007023	11069	Homo sapiens Rap guanine nucleotide exchange factor (GEF) 4 (RAPGEF4), mRNA
Human Kinase Plate 23	C11	ABL1_2	GCAACAAGCCCACUGUCUATT	UAGACAGUGGGCUUGUUGCTT	10	NM_007313	25	Homo sapiens v-abl Abelson murine leukemia viral oncogene homolog 1 (ABL1), transcript variant b, mRNA
Human Kinase Plate 23	D11	ABL2_2	GGUCUAUGACCUACUAGAATT	UUCUAGUAGGUCAUAGACCTT	10	NM_007314	27	Homo sapiens v-abl Abelson murine leukemia viral oncogene homolog 2 (arg, Abelson-related gene) (ABL2), transcript variant b, mRNA
Human Kinase Plate 23	E11	STK39_2	CUGAUUGAGAAGCUGCUUATT	UAAGCAGCUUCUCAAUCAGTT	10	NM_013233	27347	Homo sapiens serine threonine kinase 39 (STE20/SPS1 homolog, yeast) (STK39), mRNA
Human Kinase Plate 23	F11	TBK1_2	CCUGUUAAAUUGCAUGACATT	UGUCAUGCAAUUUAACAGGTT	10	NM_013254	29110	Homo sapiens TANK-binding kinase 1 (TBK1), mRNA
Human Kinase Plate 23	G11	DAPK2_2	CGGAAUUUGUUGCUCCAGATT	UCUGGAGCAACAAAUUCCGTT	10	NM_014326	23604	Homo sapiens death-associated protein kinase 2 (DAPK2), mRNA
Human Kinase Plate 23	H11	STK23_2	GCUAUUCCCGGGAGUUCUUTT	AAGAACUCCCGGGAAUAGCTT	10	NM_014370	26576	Homo sapiens SFRS protein kinase 3 (SRPK3), mRNA
Human Kinase Plate 24	A2	Control	GAGACCUACCUCCGGAUCATT	UGAUCCGGAGGUAGGUCUCTT	10	NM_005030	5347	Homo sapiens polo-like kinase 1 (Drosophila) (PLK1), mRNA
Human Kinase Plate 24	B2	STK11_3	GCUCUUACGGCAAGGUGAATT	UUCACCUUGCCGUAAGAGCTT	10	NM_000455	6794	Homo sapiens serine/threonine kinase 11 (STK11), mRNA
Human Kinase Plate 24	C2	TEK_3	GAGUGUACUCGGCCAGGUATT	UACCUGGCCGAGUACACUCTT	10	NM_000459	7010	Homo sapiens TEK tyrosine kinase, endothelial (venous malformations, multiple cutaneous and mucosal) (TEK), mRNA
Human Kinase Plate 24	D2	MAP3K15_3	CUCGAAACGUCUUGCGGGUTT	ACCCGCAAGACGUUUCGAGTT	10	NM_001001671	389840	Homo sapiens mitogen-activated protein kinase kinase kinase 15 (MAP3K15), mRNA
Human Kinase Plate 24	E2	LYK5_3	GUUAUGAUGCCAAGUCUGATT	UCAGACUUGGCAUCAUAACTT	10	NM_001003787	92335	Homo sapiens protein kinase LYK5 (LYK5), transcript variant 1, mRNA
Human Kinase Plate 24	F2	AURKC_3	GCCUGUAUAACUAUUUCCATT	UGGAAAUAGUUAUACAGGCTT	10	NM_001015879	6795	Homo sapiens aurora kinase C (AURKC), transcript variant 2, mRNA
Human Kinase Plate 24	G2	PAPSS2_3	GGAAAUCAUUCCAUUCCGATT	UCGGAAUGGAAUGAUUUCCTT	10	NM_001015880	9060	Homo sapiens 3'-phosphoadenosine 5'-phosphosulfate synthase 2 (PAPSS2), transcript variant 2, mRNA
Human Kinase Plate 24	H2	ACVR2B_3	GACGGUACAUGGCUCCUGATT	UCAGGAGCCAUGUACCGUCTT	10	NM_001106	93	Homo sapiens activin A receptor, type IIB (ACVR2B), mRNA
Human Kinase Plate 24	A3	ATR_3	CAAUUGAUCUCUCGAAUUUTT	AAAUUCGAGAGAUCAAUUGTT	10	NM_001184	545	Homo sapiens ataxia telangiectasia and Rad3 related (ATR), mRNA
Human Kinase Plate 24	B3	CDK8_3	GGCUAUAGGGUGUAUAUUUTT	AAAUAUACACCCUAUAGCCTT	10	NM_001260	1024	Homo sapiens cyclin-dependent kinase 8 (CDK8), mRNA
Human Kinase Plate 24	C3	CHUK_3	GAUUCGAUAUUUGCAUGAATT	UUCAUGCAAAUAUCGAAUCTT	10	NM_001278	1147	Homo sapiens conserved helix-loop-helix ubiquitous kinase (CHUK), mRNA
Human Kinase Plate 24	D3	IRAK1_3	CACCCAAGCUGGGAGACUUTT	AAGUCUCCCAGCUUGGGUGTT	10	NM_001569	3654	Homo sapiens interleukin-1 receptor-associated kinase 1 (IRAK1), transcript variant 1, mRNA
Human Kinase Plate 24	E3	ADRBK1_3	GCAUCAUGCUCUCGCUCGUTT	ACGAGCGAGAGCAUGAUGCTT	10	NM_001619	156	Homo sapiens adrenergic, beta, receptor kinase 1 (ADRBK1), mRNA
Human Kinase Plate 24	F3	DDR1_3	GCAUGAGCCGGAACCUCUATT	UAGAGGUUCCGGCUCAUGCTT	10	NM_001954	780	Homo sapiens discoidin domain receptor family, member 1 (DDR1), transcript variant 2, mRNA
Human Kinase Plate 24	G3	ERBB3_3	CUGUACAAGCUCUACGAGATT	UCUCGUAGAGCUUGUACAGTT	10	NM_001982	2065	Homo sapiens v-erb-b2 erythroblastic leukemia viral oncogene homolog 3 (avian) (ERBB3), transcript variant 1, mRNA
Human Kinase Plate 24	H3	TJP1_3	CAAAUGCAGUUGAUCGUCUTT	AGACGAUCAACUGCAUUUGTT	10	NM_003257	7082	Homo sapiens tight junction protein 1 (zona occludens 1) (TJP1), transcript variant 1, mRNA
Human Kinase Plate 24	A4	TTK_3	GAAAUAGGUUACCGGAAUUTT	AAUUCCGGUAACCUAUUUCTT	10	NM_003318	7272	Homo sapiens TTK protein kinase (TTK), mRNA
Human Kinase Plate 24	B4	PIP5K2B_3	CACAGUUCCUGGGCAUGUATT	UACAUGCCCAGGAACUGUGTT	10	NM_003559	8396	Homo sapiens phosphatidylinositol-4-phosphate 5-kinase, type II, beta (PIP5K2B), mRNA
Human Kinase Plate 24	C4	STK24_3	CCAGAUCGCUACUAUAUUATT	UAAUAUAGUAGCGAUCUGGTT	10	NM_003576	8428	Homo sapiens serine/threonine kinase 24 (STE20 homolog, yeast) (STK24), transcript variant 1, mRNA
Human Kinase Plate 24	D4	CASK_3	GCUGAAAGGAUCACUGUUUTT	AAACAGUGAUCCUUUCAGCTT	10	NM_003688	8573	Homo sapiens calcium/calmodulin-dependent serine protein kinase (MAGUK family) (CASK), mRNA
Human Kinase Plate 24	E4	STK16_3	CAUACUACCCAAAUCUGAATT	UUCAGAUUUGGGUAGUAUGTT	10	NM_003691	8576	Homo sapiens serine/threonine kinase 16 (STK16), transcript variant 1, mRNA
Human Kinase Plate 24	F4	RPS6KB2_3	GCCAUGAAAGUCCUAAGGATT	UCCUUAGGACUUUCAUGGCTT	10	NM_003952	6199	Homo sapiens ribosomal protein S6 kinase, 70kDa, polypeptide 2 (RPS6KB2), transcript variant 1, mRNA
Human Kinase Plate 24	G4	MAP3K14_3	CAAUGUGGCCCAUGCUACATT	UGUAGCAUGGGCCACAUUGTT	10	NM_003954	9020	Homo sapiens mitogen-activated protein kinase kinase kinase 14 (MAP3K14), mRNA
Human Kinase Plate 24	H4	Control	GAGACCUACCUCCGGAUCATT	UGAUCCGGAGGUAGGUCUCTT	10	NM_005030	5347	Homo sapiens polo-like kinase 1 (Drosophila) (PLK1), mRNA
Human Kinase Plate 24	A5	PTK2B_3	CAGAUCAGGUCCAUCAGGUTT	ACCUGAUGGACCUGAUCUGTT	10	NM_004103	2185	Homo sapiens PTK2B protein tyrosine kinase 2 beta (PTK2B), transcript variant 2, mRNA
Human Kinase Plate 24	B5	FLT3_3	CAAUCCAGGUUGCCGUCAATT	UUGACGGCAACCUGGAUUGTT	10	NM_004119	2322	Homo sapiens fms-related tyrosine kinase 3 (FLT3), mRNA
Human Kinase Plate 24	C5	BRAF_3	GAUGAUCAAACUUAUAGAUTT	AUCUAUAAGUUUGAUCAUCTT	10	NM_004333	673	Homo sapiens v-raf murine sarcoma viral oncogene homolog B1 (BRAF), mRNA
Human Kinase Plate 24	D5	CSK_3	GCGACUUUGGUCUCACCAATT	UUGGUGAGACCAAAGUCGCTT	10	NM_004383	1445	Homo sapiens c-src tyrosine kinase (CSK), mRNA
Human Kinase Plate 24	E5	PCK2_3	CACCAUGUAUGUGCUUCCATT	UGGAAGCACAUACAUGGUGTT	10	NM_004563	5106	Homo sapiens phosphoenolpyruvate carboxykinase 2 (mitochondrial) (PCK2), nuclear gene encoding mitochondrial protein, transcript variant 1, mRNA
Human Kinase Plate 24	F5	PFKFB3_3	CAAUGAGGAAGCCAUGAAATT	UUUCAUGGCUUCCUCAUUGTT	10	NM_004566	5209	Homo sapiens 6-phosphofructo-2-kinase/fructose-2,6-biphosphatase 3 (PFKFB3), mRNA
Human Kinase Plate 24	G5	DGKI_3	GAGAUCUAUCCAAACAUGUTT	ACAUGUUUGGAUAGAUCUCTT	10	NM_004717	9162	Homo sapiens diacylglycerol kinase, iota (DGKI), mRNA
Human Kinase Plate 24	H5	MAP3K13_3	GUGACUUUGCCGCAAUCUUTT	AAGAUUGCGGCAAAGUCACTT	10	NM_004721	9175	Homo sapiens mitogen-activated protein kinase kinase kinase 13 (MAP3K13), mRNA
Human Kinase Plate 24	A6	TJP2_3	CUGAUAUGGGAACAGUACATT	UGUACUGUUCCCAUAUCAGTT	10	NM_004817	9414	Homo sapiens tight junction protein 2 (zona occludens 2) (TJP2), transcript variant 1, mRNA
Human Kinase Plate 24	B6	ROCK2_3	CGGAUUUACCUACUAUAGATT	UCUAUAGUAGGUAAAUCCGTT	10	NM_004850	9475	Homo sapiens Rho-associated, coiled-coil containing protein kinase 2 (ROCK2), mRNA
Human Kinase Plate 24	C6	ABCC1_3	CGAUGAAGACCAAGACGUATT	UACGUCUUGGUCUUCAUCGTT	10	NM_004996	4363	Homo sapiens ATP-binding cassette, sub-family C (CFTR/MRP), member 1 (ABCC1), transcript variant 1, mRNA
Human Kinase Plate 24	D6	NME4_3	CAUGGUCUGGGAAGGGUACTT	GUACCCUUCCCAGACCAUGTT	10	NM_005009	4833	Homo sapiens non-metastatic cells 4, protein expressed in (NME4), mRNA
Human Kinase Plate 24	E6	XYLB_3	CUGGAUAUCAUCUUGGAGATT	UCUCCAAGAUGAUAUCCAGTT	10	NM_005108	9942	Homo sapiens xylulokinase homolog (H. influenzae) (XYLB), mRNA
Human Kinase Plate 24	F6	OXSR1_3	CAGAACUAUUAAGGCACAATT	UUGUGCCUUAAUAGUUCUGTT	10	NM_005109	9943	Homo sapiens oxidative-stress responsive 1 (OXSR1), mRNA
Human Kinase Plate 24	G6	EPHA3_3	GAAGUAGGUCCUGUCAACATT	UGUUGACAGGACCUACUUCTT	10	NM_005233	2042	Homo sapiens EPH receptor A3 (EPHA3), transcript variant 1, mRNA
Human Kinase Plate 24	H6	ERBB4_3	GAUUGCAGCUGGAGUAAUUTT	AAUUACUCCAGCUGCAAUCTT	10	NM_005235	2066	Homo sapiens v-erb-a erythroblastic leukemia viral oncogene homolog 4 (avian) (ERBB4), transcript variant JM-a/CVT-1, mRNA
Human Kinase Plate 24	A7	YES1_3	CUUAGUAAGAGAGAGUGAATT	UUCACUCUCUCUUACUAAGTT	10	NM_005433	7525	Homo sapiens v-yes-1 Yamaguchi sarcoma viral oncogene homolog 1 (YES1), mRNA
Human Kinase Plate 24	B7	PAPSS1_3	CCUUUGACACAUUACUAGUTT	ACUAGUAAUGUGUCAAAGGTT	10	NM_005443	9061	Homo sapiens 3'-phosphoadenosine 5'-phosphosulfate synthase 1 (PAPSS1), mRNA
Human Kinase Plate 24	C7	SGK_3	GAAGUGUUCUAUGCAGUCATT	UGACUGCAUAGAACACUUCTT	10	NM_005627	6446	Homo sapiens serum/glucocorticoid regulated kinase (SGK), mRNA
Human Kinase Plate 24	D7	TNK2_3	CCAUUACGUCAUGCAGGAATT	UUCCUGCAUGACGUAAUGGTT	10	NM_005781	10188	Homo sapiens tyrosine kinase, non-receptor, 2 (TNK2), transcript variant 1, mRNA
Human Kinase Plate 24	E7	MAP3K5_3	CUGCUUACCUCUUGUGGAUTT	AUCCACAAGAGGUAAGCAGTT	10	NM_005923	4217	Homo sapiens mitogen-activated protein kinase kinase kinase 5 (MAP3K5), mRNA
Human Kinase Plate 24	F7	PTK6_3	GAGACAACCUCCUGCACCATT	UGGUGCAGGAGGUUGUCUCTT	10	NM_005975	5753	Homo sapiens PTK6 protein tyrosine kinase 6 (PTK6), mRNA
Human Kinase Plate 24	G7	Control	GAGACCUACCUCCGGAUCATT	UGAUCCGGAGGUAGGUCUCTT	10	NM_005030	5347	Homo sapiens polo-like kinase 1 (Drosophila) (PLK1), mRNA
Human Kinase Plate 24	H7	PIN1_3	GAGUCUCUGGCCUCACAGUTT	ACUGUGAGGCCAGAGACUCTT	10	NM_006221	5300	Homo sapiens protein (peptidylprolyl cis/trans isomerase) NIMA-interacting 1 (PIN1), mRNA
Human Kinase Plate 24	A8	PRKAA1_3	GCAAUCAAACAAUUGGAUUTT	AAUCCAAUUGUUUGAUUGCTT	10	NM_006251	5562	Homo sapiens protein kinase, AMP-activated, alpha 1 catalytic subunit (PRKAA1), transcript variant 1, mRNA
Human Kinase Plate 24	B8	TYRO3_3	GGAUGUUGGGCAAAGGAGATT	UCUCCUUUGCCCAACAUCCTT	10	NM_006293	7301	Homo sapiens TYRO3 protein tyrosine kinase (TYRO3), mRNA
Human Kinase Plate 24	C8	VRK2_3	CAGAUUUAUGGUAAUGGAATT	UUCCAUUACCAUAAAUCUGTT	10	NM_006296	7444	Homo sapiens vaccinia related kinase 2 (VRK2), mRNA
Human Kinase Plate 24	D8	CDC2L2_6	GCCCGCAGGGAAGUGUCUGTT	CAGACACUUCCCUGCGGGCTT	10	NM_033536	985	Homo sapiens cell division cycle 2-like 2 (PITSLRE proteins) (CDC2L2), transcript variant 8, mRNA
Human Kinase Plate 24	E8	ADCK2_3	GUCAACUUCCGGAAUGUGATT	UCACAUUCCGGAAGUUGACTT	10	NM_052853	90956	Homo sapiens aarF domain containing kinase 2 (ADCK2), mRNA
Human Kinase Plate 24	F8	DYRK1A_3	CUCUUUGAACCUAACACGATT	UCGUGUUAGGUUCAAAGAGTT	10	NM_130436	1859	Homo sapiens dual-specificity tyrosine-(Y)-phosphorylation regulated kinase 1A (DYRK1A), transcript variant 2, mRNA
Human Kinase Plate 24	G8	NEK7_3	GUUGGUACGCCUUAUUACATT	UGUAAUAAGGCGUACCAACTT	10	NM_133494	140609	Homo sapiens NIMA (never in mitosis gene a)-related kinase 7 (NEK7), mRNA
Human Kinase Plate 24	H8	GRK7_3	CCCUUUAAGGAUUUCGUGATT	UCACGAAAUCCUUAAAGGGTT	10	NM_139209	131890	Homo sapiens G protein-coupled receptor kinase 7 (GRK7), mRNA
Human Kinase Plate 24	A9	FLJ25006_3	GCUAAAGGCUCCUUUGGAATT	UUCCAAAGGAGCCUUUAGCTT	10	NM_144610	124923	Homo sapiens hypothetical protein FLJ25006 (FLJ25006), mRNA
Human Kinase Plate 24	B9	MAP3K7_3	CAGAUGAGCCAUUACAGUATT	UACUGUAAUGGCUCAUCUGTT	10	NM_145331	6885	Homo sapiens mitogen-activated protein kinase kinase kinase 7 (MAP3K7), transcript variant B, mRNA
Human Kinase Plate 24	C9	CSNK1E_3	CGACUACUCUUACCUACGUTT	ACGUAGGUAAGAGUAGUCGTT	10	NM_152221	1454	Homo sapiens casein kinase 1, epsilon (CSNK1E), transcript variant 1, mRNA
Human Kinase Plate 24	D9	C9orf96_3	GUAUGGAACUGACCUUGAUTT	AUCAAGGUCAGUUCCAUACTT	10	NM_153710	169436	Homo sapiens chromosome 9 open reading frame 96 (C9orf96), mRNA
Human Kinase Plate 24	E9	TAF1L_3	CAUCUGUUACCAGACAAUUTT	AAUUGUCUGGUAACAGAUGTT	10	NM_153809	138474	Homo sapiens TAF1-like RNA polymerase II, TATA box binding protein (TBP)-associated factor, 210kDa (TAF1L), mRNA
Human Kinase Plate 24	F9	FLJ40852_3	CCUUGCAUCUCAGGGCUGATT	UCAGCCCUGAGAUGCAAGGTT	10	NM_173677	285962	Homo sapiens hypothetical protein FLJ40852 (FLJ40852), mRNA
Human Kinase Plate 24	G9	ADCK5_3	GACUACUGGUGGUGCACCATT	UGGUGCACCACCAGUAGUCTT	10	NM_174922	203054	Homo sapiens aarF domain containing kinase 5 (ADCK5), mRNA
Human Kinase Plate 24	H9	SRPK2_3	CCACAUAGCCCACAUCAUATT	UAUGAUGUGGGCUAUGUGGTT	10	NM_182692	6733	Homo sapiens SFRS protein kinase 2 (SRPK2), transcript variant 1, mRNA
Human Kinase Plate 24	A10	HIPK1_3	GAAUGUUGGUGUUGCCCAUTT	AUGGGCAACACCAACAUUCTT	10	NM_198268	204851	Homo sapiens homeodomain interacting protein kinase 1 (HIPK1), transcript variant 1, mRNA
Human Kinase Plate 24	B10	BMX_3	GGAAUUCCCUGAGUCAAGUTT	ACUUGACUCAGGGAAUUCCTT	10	NM_203281	660	Homo sapiens BMX non-receptor tyrosine kinase (BMX), mRNA
Human Kinase Plate 24	C10	AK3L1_3	CUAGUGAUCAGUUUGAAUATT	UAUUCAAACUGAUCACUAGTT	10	NM_203464	205	Homo sapiens adenylate kinase 3-like 1 (AK3L1), nuclear gene encoding mitochondrial protein, transcript variant 3, mRNA
Human Kinase Plate 24	D10	PHKB_3	CCAUUAAUAUACGAACUGATT	UCAGUUCGUAUAUUAAUGGTT	10	NM_000293	5257	Homo sapiens phosphorylase kinase, beta (PHKB), transcript variant 1, mRNA
Human Kinase Plate 24	E10	PIP5K3_3	GGCACAAGCUAUAGCAAUUTT	AAUUGCUAUAGCUUGUGCCTT	10	NM_001002881	200576	Homo sapiens phosphatidylinositol-3-phosphate/phosphatidylinositol 5-kinase, type III (PIP5K3), transcript variant 1, mRNA
Human Kinase Plate 24	F10	Control	GAGACCUACCUCCGGAUCATT	UGAUCCGGAGGUAGGUCUCTT	10	NM_005030	5347	Homo sapiens polo-like kinase 1 (Drosophila) (PLK1), mRNA
Human Kinase Plate 24	G10	MAP3K2_3	GAGUAUAAUGAUGGUCGUATT	UACGACCAUCAUUAUACUCTT	10	NM_006609	10746	Homo sapiens mitogen-activated protein kinase kinase kinase 2 (MAP3K2), mRNA
Human Kinase Plate 24	H10	WNK2_3	GAUGAAAUUGCCACGUAUATT	UAUACGUGGCAAUUUCAUCTT	10	NM_006648	65268	Homo sapiens WNK lysine deficient protein kinase 2 (WNK2), mRNA
Human Kinase Plate 24	A11	RIPK3_3	CGUAAUGAUGUCAUGGUUUTT	AAACCAUGACAUCAUUACGTT	10	NM_006871	11035	Homo sapiens receptor-interacting serine-threonine kinase 3 (RIPK3), mRNA
Human Kinase Plate 24	B11	RAPGEF4_3	CCUGUUUGCUUGCCCGCGATT	UCGCGGGCAAGCAAACAGGTT	10	NM_007023	11069	Homo sapiens Rap guanine nucleotide exchange factor (GEF) 4 (RAPGEF4), mRNA
Human Kinase Plate 24	C11	ABL1_3	GUUGGUUCAUCAUCAUUCATT	UGAAUGAUGAUGAACCAACTT	10	NM_007313	25	Homo sapiens v-abl Abelson murine leukemia viral oncogene homolog 1 (ABL1), transcript variant b, mRNA
Human Kinase Plate 24	D11	ABL2_3	CAAGCAUCCUAAUCUGGUATT	UACCAGAUUAGGAUGCUUGTT	10	NM_007314	27	Homo sapiens v-abl Abelson murine leukemia viral oncogene homolog 2 (arg, Abelson-related gene) (ABL2), transcript variant b, mRNA
Human Kinase Plate 24	E11	STK39_3	CAGAGAAGCUUCUUCUUGUTT	ACAAGAAGAAGCUUCUCUGTT	10	NM_013233	27347	Homo sapiens serine threonine kinase 39 (STE20/SPS1 homolog, yeast) (STK39), mRNA
Human Kinase Plate 24	F11	TBK1_3	CAAGUUCUAACACAUUAGUTT	ACUAAUGUGUUAGAACUUGTT	10	NM_013254	29110	Homo sapiens TANK-binding kinase 1 (TBK1), mRNA
Human Kinase Plate 24	G11	DAPK2_3	CACAUCAAGCUGAUUGACUTT	AGUCAAUCAGCUUGAUGUGTT	10	NM_014326	23604	Homo sapiens death-associated protein kinase 2 (DAPK2), mRNA
Human Kinase Plate 24	H11	STK23_3	GAGACCAUUGUCCAGCUCATT	UGAGCUGGACAAUGGUCUCTT	10	NM_014370	26576	Homo sapiens SFRS protein kinase 3 (SRPK3), mRNA
Human Kinase Plate 25	A2	Control	GAGACCUACCUCCGGAUCATT	UGAUCCGGAGGUAGGUCUCTT	10	NM_005030	5347	Homo sapiens polo-like kinase 1 (Drosophila) (PLK1), mRNA
Human Kinase Plate 25	B2	SLK_1	GAGCAAAUGCAGCGUUACATT	UGUAACGCUGCAUUUGCUCTT	10	NM_014720	9748	Homo sapiens STE20-like kinase (yeast) (SLK), mRNA
Human Kinase Plate 25	C2	NUAK1_1	CUCAUACGGUGGAUGCUGATT	UCAGCAUCCACCGUAUGAGTT	10	NM_014840	9891	Homo sapiens NUAK family, SNF1-like kinase, 1 (NUAK1), mRNA
Human Kinase Plate 25	D2	PASK_1	CCAGAAUAUUUGUACAAGUTT	ACUUGUACAAAUAUUCUGGTT	10	NM_015148	23178	Homo sapiens PAS domain containing serine/threonine kinase (PASK), mRNA
Human Kinase Plate 25	E2	STK36_1	GAUAUACCUGGAGCCAUUUTT	AAAUGGCUCCAGGUAUAUCTT	10	NM_015690	27148	Homo sapiens serine/threonine kinase 36 (fused homolog, Drosophila) (STK36), mRNA
Human Kinase Plate 25	F2	AK3_1	CUUUCAUUGACCAAGGGAATT	UUCCCUUGGUCAAUGAAAGTT	10	NM_016282	50808	Homo sapiens adenylate kinase 3 (AK3), mRNA
Human Kinase Plate 25	G2	VRK3_1	CGGUGUUCACCAGGACAAATT	UUUGUCCUGGUGAACACCGTT	10	NM_016440	51231	Homo sapiens vaccinia related kinase 3 (VRK3), transcript variant 1, mRNA
Human Kinase Plate 25	H2	PFKFB2_1	CCAUGAAGAUCCGCAAACATT	UGUUUGCGGAUCUUCAUGGTT	10	NM_001018053	5208	Homo sapiens 6-phosphofructo-2-kinase/fructose-2,6-biphosphatase 2 (PFKFB2), transcript variant 2, mRNA
Human Kinase Plate 25	A3	CHKA_1	CAAAUUGCUCAGUUACAAUTT	AUUGUAACUGAGCAAUUUGTT	10	NM_001277	1119	Homo sapiens choline kinase alpha (CHKA), transcript variant 1, mRNA
Human Kinase Plate 25	B3	PFKFB4_1	CAAUGAAGAGGGCCUGAAATT	UUUCAGGCCCUCUUCAUUGTT	10	NM_004567	5210	Homo sapiens 6-phosphofructo-2-kinase/fructose-2,6-biphosphatase 4 (PFKFB4), mRNA
Human Kinase Plate 25	C3	ITPK1_1	CUGAUCGGUGCAUGUGAGATT	UCUCACAUGCACCGAUCAGTT	10	NM_014216	3705	Homo sapiens inositol 1,3,4-triphosphate 5/6 kinase (ITPK1), mRNA
Human Kinase Plate 25	D3	NAGK_1	GACCGAUUUCCCUACCUGATT	UCAGGUAGGGAAAUCGGUCTT	10	NM_017567	55577	Homo sapiens N-acetylglucosamine kinase (NAGK), mRNA
Human Kinase Plate 25	E3	MULK_1	CCUCUUUGCCGAAAGUGGATT	UCCACUUUCGGCAAAGAGGTT	10	NM_018238	55750	Homo sapiens multiple substrate lipid kinase (MULK), mRNA
Human Kinase Plate 25	F3	CKMT1B_1	CGGAUCUAGAUGCCAGUAATT	UUACUGGCAUCUAGAUCCGTT	10	NM_020990	1159	Homo sapiens creatine kinase, mitochondrial 1B (CKMT1B), nuclear gene encoding mitochondrial protein, mRNA
Human Kinase Plate 25	G3	TPK1_1	CUUUGAUUCUAUUAGGCCUTT	AGGCCUAAUAGAAUCAAAGTT	10	NM_022445	27010	Homo sapiens thiamin pyrophosphokinase 1 (TPK1), transcript variant 1, mRNA
Human Kinase Plate 25	H3	HKDC1_1	CCAUCAAGAGGAGAAACGATT	UCGUUUCUCCUCUUGAUGGTT	10	NM_025130	80201	Homo sapiens hexokinase domain containing 1 (HKDC1), mRNA
Human Kinase Plate 25	A4	IPMK_1	CAAACGAUUUAUACCUAAATT	UUUAGGUAUAAAUCGUUUGTT	10	NM_152230	253430	Homo sapiens inositol polyphosphate multikinase (IPMK), mRNA
Human Kinase Plate 25	B4	LOC390975_1	CUGACAACGUGCUGGUCUUTT	AAGACCAGCACGUUGUCAGTT	10	XM_372749	390975	PREDICTED: Homo sapiens similar to SH3-binding kinase (LOC390975), mRNA
Human Kinase Plate 25	C4	MAST3_1	GUUUGACCCUGAGGAAUUUTT	AAAUUCCUCAGGGUCAAACTT	10	XM_938007	23031	PREDICTED: Homo sapiens microtubule associated serine/threonine kinase 3 (MAST3), mRNA
Human Kinase Plate 25	D4	MAST4_1	CGAAAGAUCCUAAUUGUUATT	UAACAAUUAGGAUCUUUCGTT	10	AK131421	23227	Homo sapiens cDNA FLJ16540 fis, clone OCBBF2034637, moderately similar to Mus musculus microtubule associated testis specific serine/threonine protein kinase (Mtssk)
Human Kinase Plate 25	E4	ZAK_1	CACAUGUCCUUGGUUGGAATT	UUCCAACCAAGGACAUGUGTT	10	NM_016653	51776	Homo sapiens sterile alpha motif and leucine zipper containing kinase AZK (ZAK), transcript variant 1, mRNA
Human Kinase Plate 25	F4	PRKAG3_1	CCUCUAUUCCCGCUUUGAUTT	AUCAAAGCGGGAAUAGAGGTT	10	NM_017431	53632	Homo sapiens protein kinase, AMP-activated, gamma 3 non-catalytic subunit (PRKAG3), mRNA
Human Kinase Plate 25	G4	OXSM_1	CUUAGUGACUCCUCUUGGUTT	ACCAAGAGGAGUCACUAAGTT	10	NM_017897	54995	Homo sapiens 3-oxoacyl-ACP synthase, mitochondrial (OXSM), mRNA
Human Kinase Plate 25	H4	Control	GAGACCUACCUCCGGAUCATT	UGAUCCGGAGGUAGGUCUCTT	10	NM_005030	5347	Homo sapiens polo-like kinase 1 (Drosophila) (PLK1), mRNA
Human Kinase Plate 25	A5	SCYL2_1	GUGAUAGGACAAUCUGCUUTT	AAGCAGAUUGUCCUAUCACTT	10	NM_017988	55681	Homo sapiens SCY1-like 2 (S. cerevisiae) (SCYL2), mRNA
Human Kinase Plate 25	B5	PAK6_1	CCUCUGACCACUUCGGAUATT	UAUCCGAAGUGGUCAGAGGTT	10	NM_020168	56924	Homo sapiens p21(CDKN1A)-activated kinase 6 (PAK6), mRNA
Human Kinase Plate 25	C5	PAK7_1	GGGAUUACCACCAUGACAATT	UUGUCAUGGUGGUAAUCCCTT	10	NM_020341	57144	Homo sapiens p21(CDKN1A)-activated kinase 7 (PAK7), transcript variant 1, mRNA
Human Kinase Plate 25	D5	SCYL1_1	CUGAGGAUUUCUGUCGGCATT	UGCCGACAGAAAUCCUCAGTT	10	NM_020680	57410	Homo sapiens SCY1-like 1 (S. cerevisiae) (SCYL1), transcript variant A, mRNA
Human Kinase Plate 25	E5	ALPK3_1	CAGAUCUGAGGAGGCAGUATT	UACUGCCUCCUCAGAUCUGTT	10	NM_020778	57538	Homo sapiens alpha-kinase 3 (ALPK3), mRNA
Human Kinase Plate 25	F5	CAMKV_1	CAAGCAACGUGGUACGGCATT	UGCCGUACCACGUUGCUUGTT	10	NM_024046	79012	Homo sapiens CaM kinase-like vesicle-associated (CAMKV), mRNA
Human Kinase Plate 25	G5	LRRK1_1	GGAACUACACGGUGGUGAATT	UUCACCACCGUGUAGUUCCTT	10	NM_024652	79705	Homo sapiens leucine-rich repeat kinase 1 (LRRK1), mRNA
Human Kinase Plate 25	H5	NUAK2_1	CUCUAUGCCUCGCCAGAGATT	UCUCUGGCGAGGCAUAGAGTT	10	NM_030952	81788	Homo sapiens NUAK family, SNF1-like kinase, 2 (NUAK2), mRNA
Human Kinase Plate 25	A6	UCK1_1	CAGAGACCACGGUGGUCUATT	UAGACCACCGUGGUCUCUGTT	10	NM_031432	83549	Homo sapiens uridine-cytidine kinase 1 (UCK1), mRNA
Human Kinase Plate 25	B6	MPP4_1	GACAAACUGGUAGAAGUGATT	UCACUUCUACCAGUUUGUCTT	10	NM_033066	58538	Homo sapiens membrane protein, palmitoylated 4 (MAGUK p55 subfamily member 4) (MPP4), mRNA
Human Kinase Plate 25	C6	MGC16169_1	GAUCUAUUGAAGAAGUGUATT	UACACUUCUUCAAUAGAUCTT	10	NM_033115	93627	Homo sapiens hypothetical protein MGC16169 (MGC16169), mRNA
Human Kinase Plate 25	D6	MAPKAPK2_1	GAAAGAGAAGCAUCCGAAATT	UUUCGGAUGCUUCUCUUUCTT	10	NM_032960	9261	Homo sapiens mitogen-activated protein kinase-activated protein kinase 2 (MAPKAPK2), transcript variant 2, mRNA
Human Kinase Plate 25	E6	PSKH2_1	CGGGUUAGCCAUCGUUACATT	UGUAACGAUGGCUAACCCGTT	10	NM_033126	85481	Homo sapiens protein serine kinase H2 (PSKH2), mRNA
Human Kinase Plate 25	F6	PIP5K1A_1	GAGACUUUGCAAAUGCUAATT	UUAGCAUUUGCAAAGUCUCTT	10	NM_003557	8394	Homo sapiens phosphatidylinositol-4-phosphate 5-kinase, type I, alpha (PIP5K1A), mRNA
Human Kinase Plate 25	G6	PTK9_1	GAGACUAUUUAGAGUCCAUTT	AUGGACUCUAAAUAGUCUCTT	10	NM_002822	5756	Homo sapiens PTK9 protein tyrosine kinase 9 (PTK9), transcript variant 1, mRNA
Human Kinase Plate 25	H6	RYK_1	CUGAAAGAUGGUUACCGAATT	UUCGGUAACCAUCUUUCAGTT	10	NM_002958	6259	Homo sapiens RYK receptor-like tyrosine kinase (RYK), transcript variant 2, mRNA
Human Kinase Plate 25	A7	RPS6KB1_1	CUUUAAACCUCUGUUGCAATT	UUGCAACAGAGGUUUAAAGTT	10	NM_003161	6198	Homo sapiens ribosomal protein S6 kinase, 70kDa, polypeptide 1 (RPS6KB1), mRNA
Human Kinase Plate 25	B7	DAPK3_1	CACGACAUCUUCGAGAACATT	UGUUCUCGAAGAUGUCGUGTT	10	NM_001348	1613	Homo sapiens death-associated protein kinase 3 (DAPK3), mRNA
Human Kinase Plate 25	C7	IRAK2_1	GGACUUACUCCUCAGUGAUTT	AUCACUGAGGAGUAAGUCCTT	10	NM_001570	3656	Homo sapiens interleukin-1 receptor-associated kinase 2 (IRAK2), mRNA
Human Kinase Plate 25	D7	BLK_1	CUGAUCAAGCACUAUAAGATT	UCUUAUAGUGCUUGAUCAGTT	10	NM_001715	640	Homo sapiens B lymphoid tyrosine kinase (BLK), mRNA
Human Kinase Plate 25	E7	CKMT2_1	GGCAAUAUGAAACGAGUAUTT	AUACUCGUUUCAUAUUGCCTT	10	NM_001825	1160	Homo sapiens creatine kinase, mitochondrial 2 (sarcomeric) (CKMT2), nuclear gene encoding mitochondrial protein, mRNA
Human Kinase Plate 25	F7	MPP3_1	CACGGUUGCCCAGAAGAAUTT	AUUCUUCUGGGCAACCGUGTT	10	NM_001932	4356	Homo sapiens membrane protein, palmitoylated 3 (MAGUK p55 subfamily member 3) (MPP3), mRNA
Human Kinase Plate 25	G7	Control	GAGACCUACCUCCGGAUCATT	UGAUCCGGAGGUAGGUCUCTT	10	NM_005030	5347	Homo sapiens polo-like kinase 1 (Drosophila) (PLK1), mRNA
Human Kinase Plate 25	H7	DMPK_1	CACCUAUCGUUGGUUCGCATT	UGCGAACCAACGAUAGGUGTT	10	NM_004409	1760	Homo sapiens dystrophia myotonica-protein kinase (DMPK), mRNA
Human Kinase Plate 25	A8	EPHB3_1	CUCGUUAUGCGGCCGUGAATT	UUCACGGCCGCAUAACGAGTT	10	NM_004443	2049	Homo sapiens EPH receptor B3 (EPHB3), mRNA
Human Kinase Plate 25	B8	ROR2_1	CAUUUAUGUGGACUCGCUUTT	AAGCGAGUCCACAUAAAUGTT	10	NM_004560	4920	Homo sapiens receptor tyrosine kinase-like orphan receptor 2 (ROR2), mRNA
Human Kinase Plate 25	C8	TAF1_1	GCCAAUUGCUGCAAGCAUUTT	AAUGCUUGCAGCAAUUGGCTT	10	NM_004606	6872	Homo sapiens TAF1 RNA polymerase II, TATA box binding protein (TBP)-associated factor, 250kDa (TAF1), transcript variant 1, mRNA
Human Kinase Plate 25	D8	LATS1_1	GCAAUUGAAUUCAUUAGUATT	UACUAAUGAAUUCAAUUGCTT	10	NM_004690	9113	Homo sapiens LATS, large tumor suppressor, homolog 1 (Drosophila) (LATS1), mRNA
Human Kinase Plate 25	E8	BCKDK_1	CACAAUGGAGAGUCACCUATT	UAGGUGACUCUCCAUUGUGTT	10	NM_005881	10295	Homo sapiens branched chain ketoacid dehydrogenase kinase (BCKDK), mRNA
Human Kinase Plate 25	F8	STK10_1	GUCAAUGGAUGCCAGAAUUTT	AAUUCUGGCAUCCAUUGACTT	10	NM_005990	6793	Homo sapiens serine/threonine kinase 10 (STK10), mRNA
Human Kinase Plate 25	G8	PHKG1_1	CGCUGAAGGAGGUGGACAUTT	AUGUCCACCUCCUUCAGCGTT	10	NM_006213	5260	Homo sapiens phosphorylase kinase, gamma 1 (muscle) (PHKG1), mRNA
Human Kinase Plate 25	H8	PRKCD_1	CUCUUUGAAAGGGAACCAATT	UUGGUUCCCUUUCAAAGAGTT	10	NM_212539	5580	Homo sapiens protein kinase C, delta (PRKCD), transcript variant 2, mRNA
Human Kinase Plate 25	A9	STK3_1	GAAGAAGAUGGAACUAUGATT	UCAUAGUUCCAUCUUCUUCTT	10	NM_006281	6788	Homo sapiens serine/threonine kinase 3 (STE20 homolog, yeast) (STK3), mRNA
Human Kinase Plate 25	B9	MERTK_1	CAAUCAGUGUACCUAAUAUTT	AUAUUAGGUACACUGAUUGTT	10	NM_006343	10461	Homo sapiens c-mer proto-oncogene tyrosine kinase (MERTK), mRNA
Human Kinase Plate 25	C9	NEK8_1	CCUACAACCAGAAGAGUGATT	UCACUCUUCUGGUUGUAGGTT	10	NM_178170	284086	Homo sapiens NIMA (never in mitosis gene a)- related kinase 8 (NEK8), mRNA
Human Kinase Plate 25	D9	GRK4_1	GUACUAGAGUUGCCCAUAATT	UUAUGGGCAACUCUAGUACTT	10	NM_182982	2868	Homo sapiens G protein-coupled receptor kinase 4 (GRK4), transcript variant 1, mRNA
Human Kinase Plate 25	E9	BMP2K_1	GAAUGAUGGUGGGAACUAUTT	AUAGUUCCCACCAUCAUUCTT	10	NM_198892	55589	Homo sapiens BMP2 inducible kinase (BMP2K), transcript variant 1, mRNA
Human Kinase Plate 25	F9	BRDT_1	CACUCAACAGAAUAUAGCUTT	AGCUAUAUUCUGUUGAGUGTT	10	NM_207189	676	Homo sapiens bromodomain, testis-specific (BRDT), transcript variant 1, mRNA
Human Kinase Plate 25	G9	FLJ30698 _1	GUGUGGAAGGCACCAGGAUTT	AUCCUGGUGCCUUCCACACTT	10	XM_375602	400687	PREDICTED: Homo sapiens hypothetical LOC400687 (LOC400687), mRNA
[truncated: 290 more rows]
